# Supplementary material for: Role of the Discriminator Sequence in the Supercoiling Sensitivity of Bacterial Promoters
Source: mSystems. 2021 Aug 24;6(4):e00978-21. doi: 10.1128/mSystems.00978-21 (PMC8422995; doi:10.1128/mSystems.00978-21)
Supplement: TABLE S3 [file msystems.00978-21-st003.xlsx]

## Sheet: Legend
Supplementary Tab. S3. List of detailed promoter sequences for (A) E. coli, (B) S. typhimurium, (C) D. dadantii, (D) S. elongatus, (E) M. pneumoniae. Genome-wide TSS maps were collected from the literature (Supplementary Tab. S2), and a scan for promoter motifs was conducted with bTSSfinder (Shahmuradov et al. 2017), imposing each TSS position at the experimentally determined nucleotide.

## Sheet: Tab. S3A. E. coli
##sequence-region U00096.3 1 4641652
TSS position	strand	genes	promoter
444417	+	b0426	#sigma70 discriminator: AAGGTTG, -10: TACAAT, spacer: CAACCAGATTCACGC, -35: CTGTCT
2068482	-		#sigma70 discriminator: ACG, -10: TATTTT, spacer: TTAATCATGTTTTTTGATAGA, -35: TTGACC | #sigma32 discriminator: TACG, -10: ATAGATATTT, spacer: ATCATGTTTTTTG, -35: GACCTTA | #sigma38 discriminator: ACG, -10: TATTTT, spacer: TTAATCATGTTTTTTGATAGA, -35: TTGACC
3041283	+	b2898	#sigma70 discriminator: TAGTCATTA, -10: TACCAT, spacer: TGCCTCATAGCTCTTT, -35: TTGCAT | #sigma38 discriminator: TAGTCATTA, -10: TACCAT, spacer: TGCCTCATAGCTCTTT, -35: TTGCAT
3674760	+	b3523	#sigma70 discriminator: GGCTATT, -10: TAATAT, spacer: TATCACTTTTGCTGTGCG, -35: TTGAAA | #sigma38 discriminator: GGCTATT, -10: TAATAT, spacer: TATCACTTTTGCTGTGCG, -35: TTGAAA
3254279	-	b3105	#sigma70 discriminator: AAGGGG, -10: TATGGT, spacer: TCTCTTTACTTCCTTT, -35: TTGACC | #sigma38 discriminator: AAGGGG, -10: TATGGT, spacer: TCTCTTTACTTCCTTT, -35: TTGACC
1202184	-	b1144	#sigma70 discriminator: ACCCA, -10: TAATGT, spacer: ATGTACCTTTGAGATACA, -35: TTGACA | #sigma32 discriminator: TGTACCCA, -10: AGATACATAA, spacer: CAATGTACCTTTG, -35: TACTTGA | #sigma38 discriminator: GTACCCA, -10: CATAAT, spacer: ATGTACCTTTGAGATA, -35: TTGACA
393225	+		#sigma70 discriminator: TGCTATG, -10: TATTGT, spacer: GTCTAACTACGGTTACGG, -35: TTCCAA
3201036	-	b3054, b3053, b4611	#sigma70 discriminator: ACTATCT, -10: CAAAAT, spacer: GTTGCATGGCAATTTGGCG, -35: TTGCCC | #sigma28 discriminator: ATACTATCT, -10: GGCGCAAA, spacer: GCATGGCAATTT, -35: TGCCCGTT | #sigma38 discriminator: ATCT, -10: AATACT, spacer: GGCAATTTGGCGCAA, -35: TTGCAT
890893	+	b0850, b0851, b0852, b0853	#sigma24 discriminator: AGGCT, -10: ACTGA, spacer: CAGTGAAAAGTTTTAG, -35: ACAATA | #sigma70 discriminator: GAAGGCT, -10: TAGACT, spacer: CACAATACAGTGAAAAGTTT, -35: GTTAAA | #sigma38 discriminator: GAAGGCT, -10: TAGACT, spacer: CACAATACAGTGAAAAGTTT, -35: GTTAAA
3840015	-	b3661	#sigma70 discriminator: CAGGTAA, -10: TATAGT, spacer: CCGCAGCGACCTTACCGC, -35: TTTAAA | #sigma32 discriminator: TCAGGTAA, -10: ACCGCTATAG, spacer: ACCGCAGCGACCTT, -35: TTTTTAA | #sigma38 discriminator: CAGGTAA, -10: TATAGT, spacer: CCGCAGCGACCTTACCGC, -35: TTTAAA
1405955	+		#sigma24 discriminator: TCGCG, -10: TCATA, spacer: CCCGGTCTGGTTA, -35: GACCGA | #sigma70 discriminator: ATCGCG, -10: TATCAT, spacer: GACCGACCCGGTCTGGT, -35: TTGTTG | #sigma38 discriminator: ATCGCG, -10: TATCAT, spacer: GACCGACCCGGTCTGGT, -35: TTGTTG
4370454	-	b4141	#sigma70 discriminator: CGAAAATC, -10: TACCAT, spacer: TCATAAGCGAATCTGATTGTGC, -35: TCGCCG | #sigma38 discriminator: CGAAAATC, -10: TACCAT, spacer: TCATAAGCGAATCTGATTGTGC, -35: TCGCCG
399383	-	b0379	#sigma38 discriminator: TGCCATA, -10: CAGACT, spacer: ATCTAAATGACCTGT, -35: TTGACA
1978394	-	b1892, b1891	#sigma24 discriminator: TGCGTCG, -10: ACAGT, spacer: CGTGTAGTGACGAGT, -35: TATGTG | #sigma70 discriminator: TGCGTCG, -10: TACAGT, spacer: GTGCGTGTAGTGACGAG, -35: TTGTAT | #sigma38 discriminator: TGCGTCG, -10: TACAGT, spacer: GTGCGTGTAGTGACGAG, -35: TTGTAT
3739675	+	b3572	#sigma70 discriminator: TACCTTC, -10: TATTGT, spacer: CCCAGCAAATGTAGCGT, -35: TTGCAC | #sigma38 discriminator: TACCTTC, -10: TATTGT, spacer: CCCCAGCAAATGTAGCGT, -35: TTTGCA
1755164	-		#sigma70 discriminator: GATAGTT, -10: TATGCT, spacer: AATTGGTTAGATTGATA, -35: TTGTTT | #sigma38 discriminator: GATAGTT, -10: TATGCT, spacer: TAATTGGTTAGATTGATA, -35: TTTGTT
1273885	-	b1219	#sigma70 discriminator: CAAAGGG, -10: TATTAT, spacer: CCGGCAGACCATCATTGT, -35: CTAAAT | #sigma38 discriminator: CAAAGGG, -10: TATTAT, spacer: TCCGGCAGACCATCATTGT, -35: CCTAAA
1097759	+	b1033, b1034, b1035	#sigma24 discriminator: CTTCAATCA, -10: TCAAA, spacer: ATCGCGCGTTTAT, -35: GAAAAA | #sigma70 discriminator: TCAATCA, -10: CAAACT, spacer: AAATCGCGCGTTTATT, -35: TTGAAA | #sigma38 discriminator: TCAATCA, -10: CAAACT, spacer: AAATCGCGCGTTTATT, -35: TTGAAA
4579360	-	b4346, b4345	#sigma70 discriminator: AGAGGCT, -10: GATAAT, spacer: CAGTACGTTGCGAAAGC, -35: TTGTTT
2461206	+	b2344	#sigma70 discriminator: CTCGCCA, -10: TATACT, spacer: CATTCCAGCTGGTCCGACC, -35: TTGCAA | #sigma32 discriminator: TCTCGCCA, -10: CGACCTATAC, spacer: ACATTCCAGCTGGTC, -35: ACTTGCA | #sigma38 discriminator: CTCGCCA, -10: TATACT, spacer: CATTCCAGCTGGTCCGACC, -35: TTGCAA
1144873	-	b1084	#sigma70 discriminator: TACTTTT, -10: TATATT, spacer: CCACTCATTTTTCTATGCT, -35: TTCGCG | #sigma38 discriminator: TACTTTT, -10: TATATT, spacer: CCACTCATTTTTCTATGCT, -35: TTCGCG
1435690	-	b1376	#sigma70 discriminator: AAAAATG, -10: TAAATT, spacer: CTTATTCTTCCTCCTTTGATC, -35: TTTCTG | #sigma38 discriminator: AAAAATG, -10: TAAATT, spacer: CTTATTCTTCCTCCTTTGATC, -35: TTTCTG
1517613	+	b1446	#sigma24 discriminator: TGGATG, -10: TCATT, spacer: CGCAGACTTATA, -35: GCACCA | #sigma70 discriminator: TTGGATG, -10: TATCAT, spacer: GCACCACGCAGACTTA, -35: TTGACG | #sigma38 discriminator: TTGGATG, -10: TATCAT, spacer: GCACCACGCAGACTTA, -35: TTGACG
1988654	+	b1905	#sigma38 discriminator: ACCTTTTGCAAA, -10: TATTTT, spacer: TTTTTAATAATTGAAGTTTA, -35: TTCGTA
4278319	+		#sigma70 discriminator: CGTTTG, -10: GATAAT, spacer: AAGCCGCTATGATCGCCG, -35: TTGAAA | #sigma28 discriminator: ATCGTTTG, -10: GCCGGATA, spacer: CCGCTATGATC, -35: TGAAAAAG | #sigma32 discriminator: AATCGTTTG, -10: ATCGCCGGAT, spacer: AAAAGCCGCTATG, -35: CGGTTGA
141361	+	b0125, b0127, b0128, b0129	#sigma70 discriminator: GCGTGTC, -10: TATACT, spacer: GAATAGTTTTACTGG, -35: GCGAAT | #sigma28 discriminator: ACTGCGTGTC, -10: ACTGGTAT, spacer: TGAATAGTTTT, -35: TCCGCGAA | #sigma38 discriminator: GCGTGTC, -10: TATACT, spacer: GAATAGTTTTACTGG, -35: GCGAAT
2691122	-	b2556, b2555, b2554, b2553	#sigma70 discriminator: CAGGCTA, -10: TAGCAT, spacer: CTGAACTTCCCCTCGGT, -35: TTGTAT
3536949	-	b3405, b3404	#sigma70 discriminator: GATAGTC, -10: TATACT, spacer: GCAGACGCTTTTTAT, -35: TTTCAC | #sigma38 discriminator: GATAGTC, -10: TATACT, spacer: GCAGACGCTTTTTAT, -35: TTTCAC
260150	-	b0241	#sigma38 discriminator: CCTGTTTTCAA, -10: AACTTT, spacer: CAATCTCAGGTTAAA, -35: CTTTAA
1103927	+	b1041, b1042, b1043, b1044, b1045	#sigma70 discriminator: CTTAAATG, -10: TAATTT, spacer: ACCAAGTTGAAATGATT, -35: TTAACA | #sigma38 discriminator: CTTAAATG, -10: TAATTT, spacer: ACCAAGTTGAAATGATT, -35: TTAACA
432184	-	b0411	#sigma24 discriminator: CCCCGCCCG, -10: ACAAT, spacer: AGGGCGAAAGTCAGT, -35: GCAACA | #sigma70 discriminator: CCCCGCCCG, -10: TACAAT, spacer: CAAGGGCGAAAGTCAG, -35: TTGCAA | #sigma38 discriminator: CCCCGCCCG, -10: TACAAT, spacer: CAAGGGCGAAAGTCAG, -35: TTGCAA
2222139	-	b2132	#sigma70 discriminator: AGAATAG, -10: CAAACT, spacer: GTGGCGAAAAAATATCA, -35: CTTGTG | #sigma38 discriminator: AGAATAG, -10: CAAACT, spacer: GTGGCGAAAAAATATCA, -35: CTTGTG
3201086	+	b3055, b3056	#sigma38 discriminator: GACGGGCG, -10: CAATTT, spacer: CCAAATTGCCATGCAACGGG, -35: TTTGCG
4114496	-	b3924	#sigma70 discriminator: AAGGCA, -10: GAAGAT, spacer: TTTTTTTGTTCGGAGAAC, -35: CTGGAA
2969665	+	b2832	#sigma70 discriminator: GACATG, -10: TATCAT, spacer: TTTGTTTTTTAATCAAGG, -35: TTGCTG | #sigma38 discriminator: GACATG, -10: TATCAT, spacer: TTTGTTTTTTAATCAAGG, -35: TTGCTG
1960004	+	b1876	#sigma70 discriminator: CCCGCCC, -10: TATACT, spacer: ACGAAAACAGCCATTTGCAG, -35: TTGCTG | #sigma38 discriminator: CCCGCCC, -10: TATACT, spacer: AAAACAGCCATTTGCAG, -35: CTGACG
3086409	-	b2939, b2938, b2937	#sigma70 discriminator: ACGCGGC, -10: TATAAA, spacer: TTTTCTGCCATTGTGGGG, -35: TTGCAA | #sigma38 discriminator: ACGCGGC, -10: TATAAA, spacer: TTTTCTGCCATTGTGGGG, -35: TTGCAA
1329226	-	b1271, b1270	#sigma70 discriminator: ATCCA, -10: CAAAGT, spacer: GCAGCGAAAGTATGA, -35: GTTATT | #sigma38 discriminator: ATCCA, -10: CAAAGT, spacer: GCAGCGAAAGTATGA, -35: GTTATT
2222155	+	b2133	#sigma70 discriminator: AGTTTGTG, -10: TATTCT, spacer: TGTTATACAAGGCGC, -35: CTGAAT | #sigma32 discriminator: TAGTTTGTG, -10: GGCGCTATTC, spacer: TGAATTGTTATACAA, -35: CACTCGC | #sigma38 discriminator: AGTTTGTG, -10: TATTCT, spacer: TGTTATACAAGGCGC, -35: CTGAAT
3184717	-	b3041	#sigma70 discriminator: GAATCCG, -10: TATAGT, spacer: CCGCTAATCATTAGCGT, -35: TTGCTG | #sigma32 discriminator: TGAATCCG, -10: AGCGTTATAG, spacer: TGCCGCTAATCATT, -35: GCGTTGC | #sigma38 discriminator: GAATCCG, -10: TATAGT, spacer: CCGCTAATCATTAGCGT, -35: TTGCTG
3235920	-	b3084, b3083, b3082	#sigma24 discriminator: CGCA, -10: ACTCA, spacer: GAGAAAAAGGGTAT, -35: GAAAAA | #sigma70 discriminator: CACGCA, -10: TATACT, spacer: CCCACGAAAAAGAGAAAAAGGG, -35: TAACCG | #sigma38 discriminator: CACGCA, -10: TATACT, spacer: ACGAAAAAGAGAAAAAGGG, -35: CCGCCC
1568849	-	b1491	#sigma70 discriminator: GAGCGCA, -10: GAGAAT, spacer: TAACGGGGATAAGTAC, -35: TTGACT
399445	+	b0380	#sigma70 discriminator: GATGTTG, -10: TAAATT, spacer: ATATCAGAATCATGG, -35: TTGTCA | #sigma38 discriminator: GATGTTG, -10: TAAATT, spacer: ATATCAGAATCATGG, -35: TTGTCA
3990938	-	b3805, b3804, b3803, b3802	#sigma32 discriminator: ACAAGTGTA, -10: TGCGCTACAT, spacer: CCGTAAAGAAAGA, -35: TGATTGA | #sigma38 discriminator: CAAGTGTA, -10: TACATA, spacer: GTAAAGAAAGATGCGC, -35: TTGACC
1271895	-	b1216	#sigma70 discriminator: TCCTACC, -10: TATTTT, spacer: ATATCCAGACACTTTCTGT, -35: TTACCG | #sigma28 discriminator: TTTTCCTACC, -10: TCTGTTAT, spacer: TCCAGACACTT, -35: TACCGATA | #sigma38 discriminator: TCCTACC, -10: TATTTT, spacer: TCCAGACACTTTCTGT, -35: CCGATA
1627492	+	b1539	#sigma70 discriminator: ATTGACA, -10: TATGTT, spacer: GCTCTTAAGCATCCCGTGC, -35: TTACCC | #sigma38 discriminator: ATTGACA, -10: TATGTT, spacer: CTCTTAAGCATCCCGTGC, -35: TACCCG
1308764	+	b4595	#sigma70 discriminator: GACCATT, -10: TATAAT, spacer: GCGTCGGGGGTGGGGG, -35: TGGTCA | #sigma28 discriminator: CCATT, -10: TATAATGA, spacer: GGGGGTGGGGG, -35: TCAGCGTC | #sigma38 discriminator: GACCATT, -10: TATAAT, spacer: AGCGTCGGGGGTGGGGG, -35: CTGGTC
3545183	+	b3414	#sigma70 discriminator: TGGAAG, -10: TACTAT, spacer: GCGCCCTGTCACGTCTGT, -35: TCGCCA | #sigma38 discriminator: TGGAAG, -10: TACTAT, spacer: GCGCCCTGTCACGTCTGT, -35: TCGCCA
4079712	+	b3890	#sigma24 discriminator: AATGAT, -10: TCAAA, spacer: TCTCTCCATAGAT, -35: TACTTT | #sigma32 discriminator: TCAAAAATGAT, -10: CTCCATAGAT, spacer: CAAGGGTACTTTTCT, -35: GATTCGG | #sigma38 discriminator: CAAAAATGAT, -10: TAGATT, spacer: AGGGTACTTTTCTCTCCA, -35: TCGGCA
544865	-		#sigma70 discriminator: TATTTTTG, -10: TAAAAA, spacer: TATGTCTTCTGGGGCAG, -35: TTCCCG
1329252	+	b1272	#sigma70 discriminator: TTCGCTG, -10: CATACT, spacer: ACCGCAAAATGGATACTTTGT, -35: GATAAC | #sigma38 discriminator: CGCTG, -10: TACTTT, spacer: AATGGATACTTTGTCA, -35: CCGCAA
297063	+		#sigma70 discriminator: AATGTA, -10: TACAAT, spacer: CCAGTTGAGAATTGCTGTCT, -35: TCGGCT | #sigma38 discriminator: AATGTA, -10: TACAAT, spacer: TTGAGAATTGCTGTCT, -35: CTCCAG
1495145	-	b1422	#sigma38 discriminator: TAATA, -10: AATTGT, spacer: TAACATAATTGCTTT, -35: TTGCTG
3155304	+	b3011, b3012	#sigma38 discriminator: GAAAAACA, -10: CACAAT, spacer: TGAGAGCCAGGGCGCTGGCGAT, -35: GAGCAT
2513010	+	b2393	#sigma70 discriminator: GTGCACG, -10: TAGAAT, spacer: TCCTTAACCATGTTACA, -35: TCGTTT | #sigma38 discriminator: GTGCACG, -10: TAGAAT, spacer: TTCCTTAACCATGTTACA, -35: CTCGTT
3776636	-	b4554	#sigma70 discriminator: TAAATTTA, -10: TAAAGA, spacer: TCTTTCATGTGATGGCTTCTGA, -35: TCGACT
149629	-	b0134, b0133	#sigma70 discriminator: GCCAGACA, -10: TAAAAT, spacer: CCACCAATGTGACTGA, -35: TTGCCC | #sigma38 discriminator: GCCAGACA, -10: TAAAAT, spacer: CCACCAATGTGACTGA, -35: TTGCCC
4341888	+	b4119, b4120	#sigma38 discriminator: GAAGTTA, -10: CATGAT, spacer: GTTTTCTGCAGATTCGCCTGC, -35: CCGGAG
4434051	-	b4211, b4210	#sigma24 discriminator: TTTAAA, -10: GCGTA, spacer: AAGTTTAGGTGTTA, -35: AAAAGT | #sigma70 discriminator: ATTTAAA, -10: TAGCGT, spacer: AAAAGTAAGTTTAGGTGT, -35: CTTACT
4126855	+	b3936	#sigma70 discriminator: ACACATTG, -10: TAGTAT, spacer: TGAAATTCGGTGGGT, -35: CTGACT
2947210	+	b2814, b2815, b2816	#sigma70 discriminator: ATAAGGCG, -10: TAAAAA, spacer: TGTTCTCTTCTTCAGGT, -35: TTTCAT | #sigma38 discriminator: AAGGCG, -10: AAAAAT, spacer: TGTTCTCTTCTTCAGGTTA, -35: TTTCAT
3152015	-	b3006, b3005	#sigma70 discriminator: TATGCGCA, -10: TATTAT, spacer: TTCGACGTCGTTTTGA, -35: TATCAA | #sigma38 discriminator: TATGCGCA, -10: TATTAT, spacer: TTCGACGTCGTTTTGA, -35: TATCAA
712852	+	b0687, b0688	#sigma70 discriminator: GTTGACCA, -10: TATTAT, spacer: CGTTGTCGGGTTAGGG, -35: TTTTCG
142702	-	b0126	#sigma70 discriminator: AGCCAAA, -10: TATATT, spacer: TCGTCCCGGAGTTGCCC, -35: TTTAAA | #sigma28 discriminator: TAGCCAAA, -10: CCCTATAT, spacer: CCCGGAGTTG, -35: TAAATCGT | #sigma32 discriminator: TAGCCAAA, -10: TGCCCTATAT, spacer: ATCGTCCCGGAGT, -35: GGTTTAA | #sigma38 discriminator: AGCCAAA, -10: TATATT, spacer: TCGTCCCGGAGTTGCCC, -35: TTTAAA
645270	-	b0611, b0610	#sigma70 discriminator: GGGCTG, -10: TATCAT, spacer: CCTGCTGGTGCTGTCTATCGG, -35: GTGTAT
1482903	-	b1412	#sigma70 discriminator: GTCAACA, -10: TAAAGT, spacer: TGGCAGGATTGTGAA, -35: TCTCTG | #sigma38 discriminator: GTCAACA, -10: TAAAGT, spacer: TGGCAGGATTGTGAA, -35: TCTCTG
3172505	+	b3028, b3029	#sigma70 discriminator: CGGC, -10: TATAGT, spacer: CGTACCGCTCTGTGACGTAC, -35: TTTCAC | #sigma38 discriminator: AGTCGGC, -10: TACTAT, spacer: CGTACCGCTCTGTGACG, -35: TTTCAC
4297148	-	b4078	#sigma70 discriminator: GGTTACT, -10: TATACT, spacer: TCCATTCGAACTCTT, -35: TTTTTA | #sigma38 discriminator: GGTTACT, -10: TATACT, spacer: TCCATTCGAACTCTT, -35: TTTTTA
424986	+	b0405, b0406, b0407, b0408, b0409, b0410	#sigma24 discriminator: AGACTACCCGCC, -10: GCACT, spacer: TGCAGGGAGAGCGCCCCG, -35: AAAGGT | #sigma70 discriminator: ACCCGCC, -10: TAGACT, spacer: GGAGAGCGCCCCGGCAC, -35: TTGCAG | #sigma32 discriminator: GACTACCCGCC, -10: CCCGGCACTA, spacer: TGCAGGGAGAGCGC, -35: TAAAGGT | #sigma38 discriminator: ACCCGCC, -10: TAGACT, spacer: GGAGAGCGCCCCGGCAC, -35: TTGCAG
4073630	-	b3882, b3881	#sigma24 discriminator: AACA, -10: TCAAA, spacer: AAATTACAAATACGA, -35: GACGAT | #sigma70 discriminator: CAAAAACA, -10: TACGAT, spacer: GACGATAAATTACAAA, -35: TTTTTT | #sigma28 discriminator: AAAACA, -10: TACGATCA, spacer: AAATTACAAA, -35: TTGACGAT | #sigma38 discriminator: CAAAAACA, -10: TACGAT, spacer: ACGATAAATTACAAA, -35: TTTTTG
1233055	-	b1185	#sigma70 discriminator: GCGCACT, -10: TAAACT, spacer: CAGCGAATGAATTGGTT, -35: GTGGCG | #sigma38 discriminator: GCGCACT, -10: TAAACT, spacer: CAGCGAATGAATTGGTT, -35: GTGGCG
1908901	+	b4536	#sigma24 discriminator: TAAGCG, -10: ACGAT, spacer: GCGCATATTGCCGCT, -35: GCTTCA | #sigma70 discriminator: TAAGCG, -10: TACGAT, spacer: CAGCGCATATTGCCGC, -35: TTGCTT | #sigma38 discriminator: TAAGCG, -10: TACGAT, spacer: CAGCGCATATTGCCGC, -35: TTGCTT
3717288	+	b3553	#sigma70 discriminator: GATCGCC, -10: TAAGGT, spacer: TCATCATATTTCAGGC, -35: TTTCCT | #sigma38 discriminator: GATCGCC, -10: TAAGGT, spacer: TCATCATATTTCAGGC, -35: TTTCCT
1310891	-	b1251, b1250	#sigma70 discriminator: ACTTTACA, -10: TAACGT, spacer: ATCTTCGCCCTTTCAAA, -35: TTGCAG | #sigma38 discriminator: ACA, -10: TACTTT, spacer: ATCTTCGCCCTTTCAAATAACG, -35: TTGCAG
2590893	+	b2471, b2472, b4547	#sigma70 discriminator: TATGGGTA, -10: TATAAT, spacer: CATAACAACCTCTCT, -35: TTCAAT | #sigma38 discriminator: TATGGGTA, -10: TATAAT, spacer: TTCAATCATAACAACCTCTCT, -35: TTCACG
3856413	-	b3676, b3675, b3674	#sigma70 discriminator: ACCCATC, -10: TATGAT, spacer: ATGAACTGATTTTATTTTGAGC, -35: TGCCCA | #sigma28 discriminator: CCATC, -10: TATGATAC, spacer: TTTATTTTGAGC, -35: GAACTGAT | #sigma32 discriminator: TACCCATC, -10: TGAGCTATGA, spacer: ACTGATTTTATTT, -35: CCAATGA | #sigma38 discriminator: ACCCATC, -10: TATGAT, spacer: ATGAACTGATTTTATTTTGAGC, -35: TGCCCA
182448	+	b0162	#sigma24 discriminator: GCCGTG, -10: GCTAA, spacer: CGTTACGTACTTCCTTAT, -35: GCCGTA | #sigma70 discriminator: AAGCCGTG, -10: TATGCT, spacer: GCCGTACGTTACGTACTTCCT, -35: CACAAT
1714353	+		#sigma70 discriminator: ACTTTA, -10: TACCAT, spacer: TTTGTTCAGCAACGCAC, -35: TTTTTT | #sigma32 discriminator: CCATACTTTA, -10: CAACGCACTA, spacer: TTTTTTTTGTTCAG, -35: AGCGGCT | #sigma38 discriminator: TTA, -10: CATACT, spacer: TTCAGCAACGCACTAC, -35: TTTTTG
4085939	+	b3895	#sigma70 discriminator: TGGCTCA, -10: CAGAAT, spacer: TGCGGAAGGGGCCGCAAAGGTC, -35: TTTCTT
1323189	+	b1266, b1267	#sigma70 discriminator: GTCGGCG, -10: TATGAT, spacer: AATATTTGCCAGAACCGT, -35: TTTCAG | #sigma28 discriminator: CGGCG, -10: TATGATGT, spacer: TGCCAGAACCGT, -35: AGAATATT | #sigma38 discriminator: GTCGGCG, -10: TATGAT, spacer: AATATTTGCCAGAACCGT, -35: TTTCAG
4370617	+	b4142, b4143	#sigma32 discriminator: CTCTGGTCA, -10: ATCCCCATTT, spacer: AGGGGCGAAGCCTC, -35: CCCTTGA
2891962	-	b2764, b2763, b2762	#sigma70 discriminator: TACCTTC, -10: TAACCT, spacer: CCACACCGTTTGCCCCGT, -35: TTTAAT | #sigma32 discriminator: ACCTTACCTTC, -10: TGCCCCGTTA, spacer: TAATCCACACCGTT, -35: CCGTCTT | #sigma38 discriminator: TACCTTC, -10: TAACCT, spacer: CCACACCGTTTGCCCCGT, -35: TTTAAT
2754747	-		#sigma70 discriminator: TTGTTGG, -10: TATTAT, spacer: CAGCAGGATAAATGA, -35: TTTTTA | #sigma38 discriminator: TTGTTGG, -10: TATTAT, spacer: CAGCAGGATAAATGA, -35: TTTTTA
1986748	+	b1902	#sigma70 discriminator: TATATAAACT, -10: TAAAAA, spacer: TTGATTTCATCAATGAAATG, -35: GTTACA | #sigma38 discriminator: AACT, -10: TATATA, spacer: TCATCAATGAAATGTAAAAA, -35: TTGATT
4260030	-	b4046	#sigma70 discriminator: AAGGACA, -10: TAAAGT, spacer: GTGTTTTTCCTGGAACATGG, -35: TTCTCG | #sigma28 discriminator: AGTAAGGACA, -10: CATGGTAA, spacer: TTTCCTGGAA, -35: TCGGTGTT | #sigma38 discriminator: AAGGACA, -10: TAAAGT, spacer: TTTTTCCTGGAACATGG, -35: TCGGTG
508096	-	b0482	#sigma70 discriminator: GATATTT, -10: TAGCAT, spacer: CCATCCCTCACCGCGCGC, -35: TTTGCG | #sigma32 discriminator: TGATATTT, -10: CGCGCTAGCA, spacer: GCCATCCCTCACCG, -35: CATTTGC | #sigma38 discriminator: ATTT, -10: CATGAT, spacer: CCATCCCTCACCGCGCGCTAG, -35: TTTGCG
866499	+	b0828, b0829, b0830, b0831, b0832, b0833, b0834	#sigma24 discriminator: AATTG, -10: TCAAA, spacer: TCCATCTTTCTATAT, -35: GCCATA | #sigma70 discriminator: CAAAAATTG, -10: TATATT, spacer: TGCCATATCCATCTTTC, -35: TTTACA | #sigma38 discriminator: CAAAAATTG, -10: TATATT, spacer: TGCCATATCCATCTTTC, -35: TTTACA
1198277	-	b1138, b1137	#sigma70 discriminator: GACACTTA, -10: TATAAT, spacer: CTAACCTACTGAAAAGTA, -35: TTGTAA | #sigma28 discriminator: CACTTA, -10: TATAATGA, spacer: CTGAAAAGTA, -35: CTAACCTA | #sigma38 discriminator: GACACTTA, -10: TATAAT, spacer: CTAACCTACTGAAAAGTA, -35: TTGTAA
2861255	-	b2735	#sigma70 discriminator: GTCAGCA, -10: TAGAAT, spacer: GTTTCGCAGGCAAATAGCG, -35: GCGCAC | #sigma38 discriminator: GTCAGCA, -10: TAGAAT, spacer: GTTTCGCAGGCAAATAGCG, -35: GCGCAC
1757384	+	b1677	#sigma70 discriminator: TTGTAACG, -10: TAATAC, spacer: ACATAAAAAACTTTGTG, -35: TTCTCA | #sigma38 discriminator: TGTAACG, -10: AATACT, spacer: CATAAAAAACTTTGTGT, -35: TCTCAA
4085961	-	b3894, b3893, b3892, b3891	#sigma24 discriminator: TACAA, -10: TCTGT, spacer: ACATTATGGTAT, -35: ACACCA | #sigma70 discriminator: GTTACAA, -10: TATTCT, spacer: AACACACACACCAACATTATGG, -35: GATAAG | #sigma28 discriminator: TCTGTTACAA, -10: TATGGTAT, spacer: CACACCAACAT, -35: AGAACACA | #sigma38 discriminator: GTTACAA, -10: TATTCT, spacer: AACACACACACCAACATTATGG, -35: GATAAG
2177233	-	b2096, b2095, b2094, b2093, b2091	#sigma70 discriminator: TTG, -10: TATATT, spacer: AACAAATAATTTCAT, -35: TTTAAA | #sigma38 discriminator: TTG, -10: TATATT, spacer: AACAAATAATTTCAT, -35: TTTAAA
4106450	+	b3915, b3916	#sigma70 discriminator: AGCGTCA, -10: TATACT, spacer: ATGATTTGCTTCCGT, -35: TTGCAG | #sigma38 discriminator: AGCGTCA, -10: TATACT, spacer: ATGATTTGCTTCCGT, -35: TTGCAG
2943192	+	b2810, b2811	#sigma70 discriminator: TGATTAA, -10: TAGTAT, spacer: GCGATTAATAAATCTTAA, -35: CTTAAA | #sigma38 discriminator: TGATTAA, -10: TAGTAT, spacer: GCGATTAATAAATCTTAA, -35: CTTAAA
4368604	+	b4140	#sigma70 discriminator: AAA, -10: TAAGCT, spacer: TTTTGCTAATGACCACAATA, -35: TTGAAA | #sigma32 discriminator: TAAGCTAAA, -10: GACCACAATA, spacer: GAAATTTTGCTAAT, -35: ACATCTT | #sigma38 discriminator: AAA, -10: TAAGCT, spacer: TTTTGCTAATGACCACAATA, -35: TTGAAA
2824413	-	b2699, b2698	#sigma70 discriminator: TGCAACG, -10: TAAAAT, spacer: TCTGAATCCTCCTCG, -35: CTTTTT | #sigma38 discriminator: TGCAACG, -10: TAAAAT, spacer: TTTTCTGAATCCTCCTCG, -35: CAGCTT
2531551	-	b2412, b2411, b4546	#sigma70 discriminator: AACGAAA, -10: TAAAAT, spacer: AAATATTGACCAGCAGCGG, -35: TCAACA | #sigma28 discriminator: ATAACGAAA, -10: GCGGTAAA, spacer: TTGACCAGCA, -35: ACAAAATA | #sigma38 discriminator: AACGAAA, -10: TAAAAT, spacer: CAAAATATTGACCAGCAGCGG, -35: CATCAA
578920	-	b0557	#sigma70 discriminator: TCTGCGA, -10: TACGAT, spacer: GGTTTGTTTAATTTTCTACACA, -35: GTTTAG | #sigma28 discriminator: TGCGA, -10: TACGATTC, spacer: TTTTCTACACA, -35: TTGTTTAA | #sigma32 discriminator: GATTCTGCGA, -10: CTACACATAC, spacer: GGTTTGTTTAATTTT, -35: TGTTTAG | #sigma38 discriminator: TCTGCGA, -10: TACGAT, spacer: GGTTTGTTTAATTTTCTACACA, -35: GTTTAG
1495266	+	b1423, b1424, b1426, b1427	#sigma70 discriminator: CCAGATTA, -10: TACACT, spacer: CAAGAGTGAATGCGGTTACC, -35: TTCCCG | #sigma32 discriminator: TCCAGATTA, -10: TTACCTACAC, spacer: AGAGTGAATGCGG, -35: TCCCGCA | #sigma38 discriminator: CCAGATTA, -10: TACACT, spacer: CAAGAGTGAATGCGGTTACC, -35: TTCCCG
2758657	-	b2623	#sigma24 discriminator: CGGCC, -10: TCTAA, spacer: CTGGTAACCGTAGTAT, -35: TAACCG | #sigma70 discriminator: AACGGCC, -10: TATTCT, spacer: AACCGCTGGTAACCGTAG, -35: TTGGAT | #sigma38 discriminator: AACGGCC, -10: TATTCT, spacer: AACCGCTGGTAACCGTAG, -35: TTGGAT
3086568	+	b2942	#sigma70 discriminator: AGCCATC, -10: TAAAAT, spacer: ATAGGGTGAAGAATTGACC, -35: GTGGAA | #sigma28 discriminator: TAGCCATC, -10: ACCTAAAA, spacer: GTGAAGAATTG, -35: GAAATAGG | #sigma38 discriminator: AGCCATC, -10: TAAAAT, spacer: ATAGGGTGAAGAATTGACC, -35: GTGGAA
3592425	-	b3453, b3452, b3451, b3450, b3449	#sigma24 discriminator: CAAATG, -10: TCTTA, spacer: TTCTGACACCTTACTA, -35: TCATCT | #sigma38 discriminator: CTTACAAATG, -10: TACTAT, spacer: TGTCATCTTTCTGACACCT, -35: CCGCCT
3301611	-	b3157, b3156	#sigma38 discriminator: TTCTCGG, -10: AATTTT, spacer: GACAAAACTCACCGCTTCCTGC, -35: TTGATG
932077	-	b0888	#sigma70 discriminator: CCTGCCCA, -10: TACAAT, spacer: CGTCTGTAAATTCCC, -35: TTTTTA | #sigma32 discriminator: TCCTGCCCA, -10: TTCCCTACAA, spacer: TTTACGTCTGTAAA, -35: CTCTTTT | #sigma38 discriminator: CCTGCCCA, -10: TACAAT, spacer: CGTCTGTAAATTCCC, -35: TTTTTA
405742	+	b0387, b0388, b0389, b0390	#sigma70 discriminator: AGAGGA, -10: CACAAT, spacer: GGAAGGCAAAAGCGCGA, -35: TATGCC | #sigma38 discriminator: AGAGGA, -10: CACAAT, spacer: GGAAGGCAAAAGCGCGA, -35: TATGCC
1848701	-	b1765, b1764, b1763	#sigma70 discriminator: TGTGAAT, -10: TAATTT, spacer: TAACAAAATCCACTCTCGTGT, -35: GTGCTG | #sigma38 discriminator: TGTGAAT, -10: TAATTT, spacer: TAACAAAATCCACTCTCGTGT, -35: GTGCTG
956657	-	b0905	#sigma70 discriminator: TGCGCGC, -10: TATTAT, spacer: GCGCCTTTGAGATAAAACCCG, -35: GTGATA
280818	-		#sigma70 discriminator: GTGTTCA, -10: TAAAAA, spacer: ACCATGGGTAAAGGATGT, -35: TCGATC | #sigma38 discriminator: GTGTTCA, -10: TAAAAA, spacer: ACCATGGGTAAAGGATGT, -35: TCGATC
2303861	+	b2209	#sigma70 discriminator: TCAGCG, -10: TAACCT, spacer: AATCTGATGAATATGT, -35: TTAATA | #sigma28 discriminator: CCTTCAGCG, -10: TATGTTAA, spacer: AAATCTGATGAA, -35: AAATTAAT | #sigma38 discriminator: AACCTTCAGCG, -10: TATGTT, spacer: GCAAATTAATAAATCTGATGAA, -35: CATAAA
557780	-	b0529, b0528	#sigma70 discriminator: AGGCGCA, -10: CAAAAT, spacer: GCGCGCCCCGCTTCTGA, -35: CTGACA | #sigma38 discriminator: AGGCGCA, -10: CAAAAT, spacer: GCGCGCCCCGCTTCTGA, -35: CTGACA
2984186	-	b2843, b2842	#sigma70 discriminator: GAA, -10: TATAGA, spacer: ATGGGCATATCATCCCTT, -35: TAGCCC | #sigma32 discriminator: AGAGAA, -10: ATCCCTTTAT, spacer: CCATGGGCATATC, -35: CCCTAGC | #sigma38 discriminator: GAA, -10: TATAGA, spacer: ATGGGCATATCATCCCTT, -35: TAGCCC
223486	+	b0201, b0202, b0203, b0204, b0205, b0206, b0207	#sigma70 discriminator: GCGCCTCCA, -10: TATAAT, spacer: TCCTGAGCCGACTCCC, -35: TTGTCT | #sigma32 discriminator: TGCGCCTCCA, -10: CTCCCTATAA, spacer: CTTCCTGAGCCGA, -35: CGCTTGT | #sigma38 discriminator: GCGCCTCCA, -10: TATAAT, spacer: TCCTGAGCCGACTCCC, -35: TTGTCT
3485951	-	b3356	#sigma70 discriminator: AGCATCC, -10: TACTGT, spacer: ACATGCAGTACATCAATGTAT, -35: TTGCAT | #sigma38 discriminator: AGCATCC, -10: TACTGT, spacer: ACATGCAGTACATCAATGTAT, -35: TTGCAT
1841409	-	b1758	#sigma70 discriminator: TAAGGA, -10: TATATT, spacer: CTCAATCAGAAAGGCTT, -35: CTGTTG | #sigma38 discriminator: TAAGGA, -10: TATATT, spacer: CTCAATCAGAAAGGCTT, -35: CTGTTG
1153282	+	b1096, b1097, b1098, b1099, b1100, b1101	#sigma70 discriminator: AACAATT, -10: CACACT, spacer: CGTAGTGAACATGCTGC, -35: TTGTTC | #sigma32 discriminator: ACAATT, -10: TGCCACACTA, spacer: CCGTAGTGAACATGC, -35: ACTTGTT | #sigma38 discriminator: AACAATT, -10: CACACT, spacer: TAGTGAACATGCTGC, -35: GTTCCG
4172035	+	b3972, b3973	#sigma70 discriminator: AGCCTCG, -10: TAAACT, spacer: AGCCATCCCCCCACAGATACGG, -35: TCTACA | #sigma28 discriminator: ACTAGCCTCG, -10: TACGGTAA, spacer: TCCCCCCACAGA, -35: ACAAGCCA | #sigma38 discriminator: AGCCTCG, -10: TAAACT, spacer: AGCCATCCCCCCACAGATACGG, -35: TCTACA
162052	-	b0147, b0146, b0145, b0143, b0142	#sigma70 discriminator: CGCGGTA, -10: TAGCAT, spacer: TTCTTCGCGCCACATTG, -35: TTAACA
1226454	+	b1177, b1179, b1180	#sigma38 discriminator: CCG, -10: TAATAT, spacer: AACAGATACCCGTTATCT, -35: TTAAAG
2363654	-	b2249	#sigma70 discriminator: GATTCGA, -10: TATAGT, spacer: ACGCCTTATCTCCCTTTGCGT, -35: CTTACT | #sigma38 discriminator: GATTCGA, -10: TATAGT, spacer: ACGCCTTATCTCCCTTTGCGT, -35: CTTACT
1483015	+	b1413	#sigma24 discriminator: ATCTA, -10: TCTAT, spacer: CGCGATGTGGTAC, -35: GAAAGC | #sigma70 discriminator: ATATCTA, -10: TACTCT, spacer: CGCATAGAAAGCCGCGATGTGG, -35: GAACAA | #sigma32 discriminator: CTA, -10: TACTCTATAT, spacer: AAGCCGCGATGTGG, -35: GCATAGA | #sigma38 discriminator: ATATCTA, -10: TACTCT, spacer: GAAAGCCGCGATGTGG, -35: CGCATA
2496776	+	b4680	#sigma70 discriminator: AGCGCCG, -10: TACATT, spacer: CGTTTCAGTTTTAGGCG, -35: TTGTCT | #sigma38 discriminator: AGCGCCG, -10: TACATT, spacer: CGTTTCAGTTTTAGGCG, -35: TTGTCT
2691340	-	b4441	#sigma70 discriminator: AGTAACC, -10: CATAAT, spacer: TATTGGCACAGTTACTG, -35: TTTCTT | #sigma32 discriminator: TAGTAACC, -10: TACTGCATAA, spacer: TTATTGGCACAGT, -35: ATTTTCT | #sigma38 discriminator: AGTAACC, -10: CATAAT, spacer: TATTGGCACAGTTACTG, -35: TTTCTT
3102989	+	b2961, b2962, b2963	#sigma70 discriminator: TGCCC, -10: CAATCT, spacer: CCCTGCCGTCGCTGTGCTG, -35: TTTACA | #sigma28 discriminator: CTTGCCC, -10: GCTGCAAT, spacer: GCCGTCGCTGT, -35: TACACCCT | #sigma38 discriminator: TGCCC, -10: CAATCT, spacer: CCCTGCCGTCGCTGTGCTG, -35: TTTACA
332047	+	b0315	#sigma70 discriminator: GCGCCTTTG, -10: TATAAT, spacer: TGGATTGTTAAATTCA, -35: TTGATC | #sigma38 discriminator: GCGCCTTTG, -10: TATAAT, spacer: TTGATCTGGATTGTTAAATTCA, -35: TTTCAG
2754833	+	b2620, b2621	#sigma70 discriminator: AGAGCCT, -10: TAAGAT, spacer: ACATCGGGTTCATGC, -35: TGGGTA | #sigma38 discriminator: AGAGCCT, -10: TAAGAT, spacer: CTGGGTAACATCGGGTTCATGC, -35: CCGGCG
2246930	-	b2155	#sigma24 discriminator: ACGCCG, -10: TCGTT, spacer: TTATCGTTTGCATTA, -35: TAATTG | #sigma70 discriminator: TACGCCG, -10: TATCGT, spacer: ATTGTTATCGTTTGCAT, -35: TTGATA | #sigma38 discriminator: CGTTACGCCG, -10: CATTAT, spacer: TGATAATTGTTATCGTTTG, -35: TTGGAT
3561859	-	b3425, b3424	#sigma24 discriminator: GCGGT, -10: ACTGT, spacer: CCGCTTCGACGTAA, -35: TATCTG | #sigma70 discriminator: GTGCGGT, -10: TAAACT, spacer: ATCTGCCGCTTCGACG, -35: GCGTTT | #sigma28 discriminator: CTGTGCGGT, -10: GACGTAAA, spacer: ATCTGCCGCTTC, -35: TGGCGTTT | #sigma32 discriminator: ACTGTGCGGT, -10: TTCGACGTAA, spacer: GTTTATCTGCCGC, -35: TTATGGC | #sigma38 discriminator: GTGCGGT, -10: TAAACT, spacer:…
3512366	-	b3383, b3382	#sigma70 discriminator: ATAAATA, -10: GAAGAT, spacer: CGCCTTATCTTCAAATTCCT, -35: CTGTTG | #sigma28 discriminator: TATAAATA, -10: CCTGAAGA, spacer: ATCTTCAAATT, -35: TGCGCCTT | #sigma32 discriminator: ATA, -10: GAAGATATAA, spacer: TCTTCAAATTCCT, -35: CGCCTTA
508183	+	b0483	#sigma70 discriminator: CTTG, -10: TATGTT, spacer: GTGTTTGTATGATTCAG, -35: TTTAAT | #sigma38 discriminator: CTTG, -10: TATGTT, spacer: GTGTTTGTATGATTCAG, -35: TTTAAT
2750745	-	b2614	#sigma70 discriminator: AAGCGAAG, -10: CATAAT, spacer: CCCTGAAACTGATCCC, -35: TTGAAA | #sigma32 discriminator: TAAGCGAAG, -10: ATCCCCATAA, spacer: AACCCTGAAACTG, -35: CCCTTGA | #sigma38 discriminator: AAGCGAAG, -10: CATAAT, spacer: CCCTGAAACTGATCCC, -35: TTGAAA
4368431	-	b4139	#sigma70 discriminator: CTCGGGT, -10: TATGAT, spacer: AAATCCTCAAGCAGCA, -35: CGGTAG | #sigma38 discriminator: CTCGGGT, -10: TATGAT, spacer: AAATCCTCAAGCAGCA, -35: CGGTAG
4372764	+	b4144	#sigma70 discriminator: TCAGACA, -10: TAAGAT, spacer: TTGGTCATCTTTCTAGTA, -35: TTTCTT | #sigma38 discriminator: TCAGACA, -10: TAAGAT, spacer: TTGGTCATCTTTCTAGTA, -35: TTTCTT
612638	-	b0584, b0583	#sigma70 discriminator: AATGGCG, -10: TAGCGT, spacer: ACTATTTGCATTTGCAA, -35: TTGATA
4612383	+	b4377, b4378	#sigma70 discriminator: GTCATT, -10: TACTTT, spacer: CGAATAATAAATTGCGT, -35: TTTTAG | #sigma38 discriminator: GTCATT, -10: TACTTT, spacer: CGAATAATAAATTGCGT, -35: TTTTAG
1848793	+	b1766	#sigma70 discriminator: AACCACA, -10: TACGAT, spacer: AGTACCGGTTGGGTCAT, -35: CTGACA | #sigma28 discriminator: CCACA, -10: TACGATAA, spacer: CGGTTGGGTCAT, -35: ACAAGTAC | #sigma38 discriminator: AACCACA, -10: TACGAT, spacer: AGTACCGGTTGGGTCAT, -35: CTGACA
3836198	+	b3658	#sigma70 discriminator: GCGCCCC, -10: TATAAT, spacer: ACTCAAGGAAGTAGC, -35: GTAGAA | #sigma32 discriminator: TGCGCCCC, -10: GTAGCTATAA, spacer: GAAACTCAAGGAA, -35: GGATGTA | #sigma38 discriminator: GCGCCCC, -10: TATAAT, spacer: TAGAAACTCAAGGAAGTAGC, -35: GGGATG
712999	-	b0686	#sigma70 discriminator: CAACTT, -10: CATCAT, spacer: ATATAGCTGTAGAGTT, -35: CTGGCA | #sigma32 discriminator: ACTT, -10: TTCATCATCA, spacer: AATATAGCTGTAGAG, -35: GGCTGGC
1388843	-	b1324	#sigma70 discriminator: AGGTGTG, -10: TAAACT, spacer: TGTTATTGACAGTTAGCA, -35: TTGCTG | #sigma38 discriminator: AGGTGTG, -10: TAAACT, spacer: TGTTATTGACAGTTAGCA, -35: TTGCTG
3350578	+	b4450	#sigma24 discriminator: ACTGCG, -10: TCTTA, spacer: TTTAAGTTTTGCTA, -35: AAATCA | #sigma70 discriminator: AACTGCG, -10: TATCTT, spacer: TAACAAATCATTTAAGTTTTGC, -35: TTCATG | #sigma38 discriminator: AACTGCG, -10: TATCTT, spacer: TAACAAATCATTTAAGTTTTGC, -35: TTCATG
3168561	-	b3022, b3021	#sigma70 discriminator: TAAAGTA, -10: TATAAC, spacer: TAATTAACCTTTTAGGT, -35: TTGCTG | #sigma38 discriminator: ATAACTAAAGTA, -10: TAGGTT, spacer: TGCTGTAATTAACCTTT, -35: TTTCAT
348468	-	b0330	#sigma70 discriminator: CAATATT, -10: TAAACC, spacer: CAATTATGAAACAAGAC, -35: TTGCAA | #sigma38 discriminator: AAACCCAATATT, -10: AAGACT, spacer: TGCAACAATTATGAAAC, -35: TTTCAT
2652469	+	b2521	#sigma70 discriminator: TTAGCCT, -10: GACAAT, spacer: GTCGCTTTTCACTAAACATCC, -35: TTGCTT | #sigma32 discriminator: TAGCCT, -10: TCCGACAATT, spacer: GCTTTTCACTAAACA, -35: GCTTGTC | #sigma38 discriminator: AGCCT, -10: CAATTT, spacer: CTTTTCACTAAACATCCGA, -35: TTGTCG
3043640	+	b2901	#sigma70 discriminator: TTCCTGTA, -10: TACTAT, spacer: TCGTTTGGCTGCATGG, -35: GTGATG | #sigma38 discriminator: TTCCTGTA, -10: TACTAT, spacer: TCGTTTGGCTGCATGG, -35: GTGATG
3653949	+	b3506	#sigma70 discriminator: TTGTTGAT, -10: TAATAT, spacer: GAAATATCTATTATGGTTT, -35: TATAAA | #sigma38 discriminator: TTGTTGAT, -10: TAATAT, spacer: GAAATATCTATTATGGTTT, -35: TATAAA
785461	-	b0753, b0752	#sigma70 discriminator: TTCTAACTG, -10: TACAAT, spacer: CGAAAAACGAGATCTCTCC, -35: TTGTCG | #sigma28 discriminator: TTTCTAACTG, -10: TCCTACAA, spacer: AACGAGATCTC, -35: TCGCGAAA | #sigma38 discriminator: TTCTAACTG, -10: TACAAT, spacer: CGAAAAACGAGATCTCTCC, -35: TTGTCG
1487168	+	b1414	#sigma70 discriminator: TTCCTCC, -10: TACGAT, spacer: GAGTGGCGGTTAAGGACA, -35: CTTGCG | #sigma38 discriminator: TTCCTCC, -10: TACGAT, spacer: GAGTGGCGGTTAAGGACA, -35: CTTGCG
2982209	-	b2841	#sigma70 discriminator: TTCACTA, -10: TATTTT, spacer: CCTGCGTGAGTTGTTCACG, -35: CTGACA | #sigma32 discriminator: TTTCACTA, -10: TCACGTATTT, spacer: ACCTGCGTGAGTTGT, -35: ACCTGAC | #sigma38 discriminator: TTCACTA, -10: TATTTT, spacer: CCTGCGTGAGTTGTTCACG, -35: CTGACA
2087236	-	b4678	#sigma24 discriminator: AAACCGA, -10: ACTAA, spacer: CGCCGCTGTCAAAAAATG, -35: ACAATG | #sigma38 discriminator: CCGA, -10: TAAAAA, spacer: CTGTCAAAAAATGAC, -35: GCGCCG
848197	-	b0811, b0810, b0809	#sigma32 discriminator: AATCACTG, -10: TACGCTAAAT, spacer: TTTTTCATCAGGTTT, -35: AGATTGT | #sigma38 discriminator: AAATAATCACTG, -10: TACGCT, spacer: GATTGTTTTTTCATCAGGTTT, -35: CATAAA
3410247	+	b3260, b3261	#sigma70 discriminator: ACGCCG, -10: TAATAT, spacer: CTCGTGCAAAAAATGCG, -35: TTTCAT | #sigma38 discriminator: ACGCCG, -10: TAATAT, spacer: CTCGTGCAAAAAATGCG, -35: TTTCAT
809289	-	b0774, b0773	#sigma70 discriminator: TGTAAACC, -10: TAGACT, spacer: GTTGTTAATTCGGTG, -35: TTTTTT | #sigma38 discriminator: TGTAAACC, -10: TAGACT, spacer: GTTGTTAATTCGGTG, -35: TTTTTT
1908791	-	b1826, b1825	#sigma70 discriminator: AATGACA, -10: TAGTTT, spacer: CTGTTTAACTAACGCATGC, -35: TAGGCG
4337996	-	b4116	#sigma24 discriminator: CAATTATAT, -10: TCATA, spacer: TATGCATGTTTATATTCA, -35: TATTTT | #sigma70 discriminator: TATAT, -10: TACAAT, spacer: CATGTTTATATTCATCA, -35: TTTATG | #sigma32 discriminator: AATTATAT, -10: TTCATCATAC, spacer: ATGCATGTTTATA, -35: TATTTTT | #sigma38 discriminator: TATAT, -10: TACAAT, spacer: CATGTTTATATTCATCA, -35: TTTATG
1526093	-	b1453	#sigma70 discriminator: GCTGCG, -10: TAGGAT, spacer: CGTTTATCGATAACGGG, -35: TTGCAT | #sigma38 discriminator: GCTGCG, -10: TAGGAT, spacer: CGTTTATCGATAACGGG, -35: TTGCAT
1755470	+	b1676	#sigma70 discriminator: GCGCGCCA, -10: TATAAT, spacer: TTTGGATTAATTTCAGCG, -35: TTTCCT | #sigma38 discriminator: GCGCGCCA, -10: TATAAT, spacer: TTTGGATTAATTTCAGCG, -35: TTTCCT
3152209	+	b3008, b3009	#sigma70 discriminator: AGACATC, -10: TAGTTT, spacer: GCGCCCGCGAATATTCATGC, -35: CAGGAT | #sigma38 discriminator: AGTTTAGACATC, -10: CATGCT, spacer: GATGCGCCCGCGAATATT, -35: CTTCAG
454994	+	b0436	#sigma70 discriminator: GCCGCG, -10: TATAAT, spacer: CATAAAAGTGATGCCGC, -35: TCGACT | #sigma38 discriminator: GCCGCG, -10: TATAAT, spacer: CATAAAAGTGATGCCGC, -35: TCGACT
1122644	-	b1062	#sigma70 discriminator: TTGTGTC, -10: TATCCT, spacer: AGGAAAACGTTTCCGCT, -35: GTGCAA | #sigma38 discriminator: TTGTGTC, -10: TATCCT, spacer: AGGAAAACGTTTCCGCT, -35: GTGCAA
809302	+	b0775, b0776, b0777, b0778, b0779	#sigma70 discriminator: TACAAGTC, -10: TAGGTT, spacer: ACCAAATTGAAAAGATT, -35: TTGTAA
3785053	-	b3611, b3610, b3609, b3608, b3607	#sigma70 discriminator: CCTTTCCT, -10: TATACT, spacer: TTGCCGCACCGCGCAGG, -35: CTGTAT | #sigma38 discriminator: CCTTTCCT, -10: TATACT, spacer: GTATTTGCCGCACCGCGCAGG, -35: CTGGCT
485727	+	b0464	#sigma70 discriminator: CACAAATG, -10: TACATT, spacer: TTATCGTCGTGCTATGGTACA, -35: TTTATA | #sigma38 discriminator: CACAAATG, -10: TACATT, spacer: TTATCGTCGTGCTATGGTACA, -35: TTTATA
1120608	-	b1059	#sigma70 discriminator: GCTTAAA, -10: TACTCT, spacer: ATCTGCATTCAGTTAAT, -35: TTGTAT | #sigma38 discriminator: GCTTAAA, -10: TACTCT, spacer: ATCTGCATTCAGTTAAT, -35: TTGTAT
2552162	-	b2434, b2433, b2432, b2431	#sigma70 discriminator: CAGCCTTTTA, -10: CATAAT, spacer: AATTCGACCGTTCACGC, -35: TTGGCT | #sigma32 discriminator: TCAGCCTTTTA, -10: CACGCCATAA, spacer: TAATTCGACCGTT, -35: TATTGGC | #sigma38 discriminator: CAGCCTTTTA, -10: CATAAT, spacer: AATTCGACCGTTCACGC, -35: TTGGCT
4294374	+	b4077	#sigma28 discriminator: TAAG, -10: ACTGATCA, spacer: GCGCAAATGAT, -35: AACATACC | #sigma38 discriminator: ACTGATCATAAG, -10: AATGAT, spacer: GGGTTGCGCAACATACCGCGCA, -35: GTTAAA
2578793	-	b2463	#sigma70 discriminator: GATAAT, -10: TATTGT, spacer: CGTCTATTAAATGCTCA, -35: TAGCAT | #sigma28 discriminator: TGTGATAAT, -10: GCTCATAT, spacer: GTCTATTAAAT, -35: ATAGCATC | #sigma38 discriminator: GATAAT, -10: TATTGT, spacer: CGTCTATTAAATGCTCA, -35: TAGCAT
2034026	+		#sigma70 discriminator: CATGAA, -10: TATATT, spacer: AACGGCACTTATTGA, -35: TTGGAT | #sigma38 discriminator: CATGAA, -10: TATATT, spacer: AACGGCACTTATTGA, -35: TTGGAT
3866343	-	b3685	#sigma70 discriminator: GTGCGCTATA, -10: GATAAT, spacer: TCGGCACGTTCTTTCCCGT, -35: GATATT | #sigma38 discriminator: GCGCTATA, -10: TAATGT, spacer: CGTTCTTTCCCGTGA, -35: TCGGCA
4051308	+	b3866, b3867	#sigma70 discriminator: CCGCCGC, -10: TAGATT, spacer: TTGCTTGCTTTCTGT, -35: TTTTCT | #sigma38 discriminator: CCGCCGC, -10: TAGATT, spacer: TTTTTCTTTGCTTGCTTTCTGT, -35: TCGCCT
4264303	-	b4051	#sigma70 discriminator: GAATGGA, -10: CATAGT, spacer: AAGGGTTTATTTCCTGC, -35: TTGTTG
1642864	-		#sigma70 discriminator: GTATTGCG, -10: TATAAT, spacer: TGTTCAGGTACGGGATTT, -35: GAGCAT | #sigma38 discriminator: GTATTGCG, -10: TATAAT, spacer: TGTTCAGGTACGGGATTT, -35: GAGCAT
2634106	-	b2508, b2507	#sigma70 discriminator: GCCGCGG, -10: TATAAT, spacer: CAATCGGTTACGCTCTG, -35: TAGATG | #sigma32 discriminator: TGCCGCGG, -10: CTCTGTATAA, spacer: TGCAATCGGTTACG, -35: GGGTAGA | #sigma38 discriminator: GCCGCGG, -10: TATAAT, spacer: CAATCGGTTACGCTCTG, -35: TAGATG
1024380	-	b0961, b0960	#sigma24 discriminator: TGCCGCC, -10: ACAAT, spacer: GCCCAAAAAAACGTT, -35: GCTCCA | #sigma70 discriminator: TGCCGCC, -10: TACAAT, spacer: CAGCCCAAAAAAACGT, -35: GTGCTC | #sigma38 discriminator: TGCCGCC, -10: TACAAT, spacer: CAGCCCAAAAAAACGT, -35: GTGCTC
3103101	-	b2960, b2959, b2958	#sigma70 discriminator: TTGTAG, -10: CATACT, spacer: CATCACTTCTGAGAGC, -35: TTGCAA
3293568	-	b3146	#sigma70 discriminator: CAGAGC, -10: TATCAT, spacer: GCCAGTTGATCCTGG, -35: GTAATT
500098	+	b0477	#sigma70 discriminator: TCGCCG, -10: TAACAT, spacer: CGCGCTCCCGTCAGATTGTGT, -35: GTCTCG | #sigma38 discriminator: CGCCG, -10: AACATT, spacer: CGCTCCCGTCAGATTGTGTT, -35: CTCGCG
3305859	-	b3161	#sigma70 discriminator: GCAATGCA, -10: TACAGT, spacer: TCTTTTGTACTCGTGTACTGG, -35: TTTCTG | #sigma38 discriminator: GCAATGCA, -10: TACAGT, spacer: TCTTTTGTACTCGTGTACTGG, -35: TTTCTG
3005846	-	b2869	#sigma70 discriminator: CATCATG, -10: TAATAT, spacer: TCAAAGCCAATTTCGCCTGAGT, -35: TTTTTA | #sigma38 discriminator: CATCATG, -10: TAATAT, spacer: AAAGCCAATTTCGCCTGAGT, -35: TTTATC
2857025	+	b2733	#sigma70 discriminator: GTGCGCC, -10: TATCAT, spacer: CCCCTGAAATGATTAACTCCGG, -35: CTTCTT | #sigma32 discriminator: TGTGCGCC, -10: TCCGGTATCA, spacer: CCTGAAATGATTAAC, -35: TTCTTCC | #sigma38 discriminator: GTGCGCC, -10: TATCAT, spacer: CCCCTGAAATGATTAACTCCGG, -35: CTTCTT
467347	-	b0445, b0444	#sigma70 discriminator: CGGAAGTAA, -10: TATATA, spacer: GGTGATTGAGTATCACCTGA, -35: GTTAAT | #sigma28 discriminator: ATACGGAAGTAA, -10: CCTGATAT, spacer: ATTGAGTATCA, -35: TAATGGTG | #sigma38 discriminator: CGGAAGTAA, -10: TATATA, spacer: GGTGATTGAGTATCACCTGA, -35: GTTAAT
807323	-	b0772	#sigma70 discriminator: AAAGCAGGC, -10: TATAAA, spacer: TTCCCGTTTCGCTCAAGTTAG, -35: TTTACC | #sigma28 discriminator: AGCAGGC, -10: TATAAAAA, spacer: CGCTCAAGTTAG, -35: TCCCGTTT | #sigma38 discriminator: AAAGCAGGC, -10: TATAAA, spacer: TTCCCGTTTCGCTCAAGTTAG, -35: TTTACC
3377565	-	b3229, b3228	#sigma24 discriminator: CATCC, -10: ACTAT, spacer: GTCGCAAAATCTGGTAA, -35: ACAATG | #sigma70 discriminator: ATCATCC, -10: TAAACT, spacer: ACAATGGTCGCAAAATCTGG, -35: CTCACC | #sigma28 discriminator: ACTATCATCC, -10: TCTGGTAA, spacer: ATGGTCGCAAAA, -35: TCACCACA | #sigma38 discriminator: ATCATCC, -10: TAAACT, spacer: ACAATGGTCGCAAAATCTGG, -35: CTCACC
2892191	+	b2765	#sigma70 discriminator: ACGGCGG, -10: TACTCT, spacer: AAACAGCCTTTCCGG, -35: GCGAAA | #sigma28 discriminator: TCTACGGCGG, -10: TCCGGTAC, spacer: AAAAACAGCCTT, -35: TAATGCGA | #sigma38 discriminator: ACGGCGG, -10: TACTCT, spacer: AAACAGCCTTTCCGG, -35: GCGAAA
235938	+	b0215, b0216	#sigma70 discriminator: AGCGCCG, -10: TAAAAT, spacer: CGCGTCCGCGATAGCG, -35: TTTTCT
2406819	-	b2289	#sigma24 discriminator: GATCT, -10: TCTGT, spacer: CGATCCCTGAAGATATAT, -35: GATATG | #sigma70 discriminator: CTGTGATCT, -10: TATATT, spacer: TGCGATCCCTGAAGA, -35: TAGATA | #sigma28 discriminator: ATTCTGTGATCT, -10: GAAGATAT, spacer: TATGCGATCCCT, -35: TTAATAGA | #sigma32 discriminator: TCTGTGATCT, -10: GAAGATATAT, spacer: AGATATGCGATCCCT, -35: ACTTAAT | #sigma38 discriminator: GTGATCT, -10: TATTC…
2695588	-	b2557	#sigma70 discriminator: GACGCCCG, -10: TATAAT, spacer: GCGCATCAGATTCTT, -35: TCGTCA
2668967	-	b2537, b2536	#sigma70 discriminator: GCTG, -10: GATGTT, spacer: TTCTATTTTTGTGCCATAAG, -35: TTGACC
2441640	-	b2323	#sigma24 discriminator: TGTGCATTCG, -10: GCTAT, spacer: GTTCGGCGTACAAGTGTAC, -35: GGACTT | #sigma70 discriminator: GCATTCG, -10: TATTGT, spacer: GGCGTACAAGTGTACGC, -35: TTGTTC | #sigma32 discriminator: TGCATTCG, -10: TACGCTATTG, spacer: TCGGCGTACAAGTG, -35: GACTTGT | #sigma38 discriminator: ATTGTGCATTCG, -10: TACGCT, spacer: GGACTTGTTCGGCGTACAAGTG, -35: CTGATC
4624810	-	b4387, b4386	#sigma70 discriminator: TAAGTCT, -10: CAACAT, spacer: GTATCCATTGCTTCTGG, -35: TACCTT | #sigma32 discriminator: AGTCT, -10: GGCAACATTA, spacer: ATCCATTGCTTCT, -35: ACCTTGT | #sigma38 discriminator: AAGTCT, -10: AACATT, spacer: TCCATTGCTTCTGGC, -35: CTTGTA
1341871	+	b1281, b1282	#sigma70 discriminator: GCTCGCCG, -10: TAGAAT, spacer: TTTTTATTTCCACGGG, -35: GTTAAT | #sigma38 discriminator: GCTCGCCG, -10: TAGAAT, spacer: TTTTTATTTCCACGGG, -35: GTTAAT
3561907	+	b3426	#sigma70 discriminator: TATA, -10: TAATGT, spacer: TCGAAGCGGCAGATAAACGCCA, -35: TTTACG | #sigma32 discriminator: TGTTATA, -10: AACGCCATAA, spacer: TCGAAGCGGCAGATA, -35: GTTTACG | #sigma38 discriminator: GTTATA, -10: CATAAT, spacer: TCGAAGCGGCAGATAAACGC, -35: TTTACG
2552246	+	b2435, b2436	#sigma70 discriminator: GGGGAGTTG, -10: CATAAT, spacer: AAAATCGGTTGAAAAAGTGG, -35: CTGACG | #sigma38 discriminator: GGGGAGTTG, -10: CATAAT, spacer: AAAATCGGTTGAAAAAGTGG, -35: CTGACG
3657801	+	b3512	#sigma70 discriminator: TTTAAAA, -10: TAATGT, spacer: TTTTCCGTAGTCAGGTT, -35: CTGATA | #sigma38 discriminator: TTTAAAA, -10: TAATGT, spacer: TTTTCCGTAGTCAGGTT, -35: CTGATA
1223096	-	b1172, b1171	#sigma24 discriminator: GCCA, -10: TCACA, spacer: CATAATTCCTATCA, -35: AAAAAA | #sigma70 discriminator: CACAGCCA, -10: TATCAT, spacer: TAAAAAACATAATTCC, -35: TTCACG | #sigma28 discriminator: TCACAGCCA, -10: TCCTATCA, spacer: AAAACATAAT, -35: TCACGTAA | #sigma38 discriminator: CACAGCCA, -10: TATCAT, spacer: TAAAAAACATAATTCC, -35: TTCACG
4624827	+	b4388, b4389, b4390	#sigma70 discriminator: TGCCA, -10: TAATGT, spacer: CCCTTTGAAAATTTGAGACT, -35: CTTCCA | #sigma38 discriminator: TGCCA, -10: TAATGT, spacer: CCCTTTGAAAATTTGAGACT, -35: CTTCCA
3609020	-		#sigma70 discriminator: AGCGCC, -10: TAAACT, spacer: ACGGACTCACAGGGCG, -35: TTGCTT | #sigma38 discriminator: AGCGCC, -10: TAAACT, spacer: ACGGACTCACAGGGCG, -35: TTGCTT
816670	-	b0780	#sigma70 discriminator: AGCGCGG, -10: TACTGT, spacer: TTTCCCCGCAATTTGCGC, -35: TTGCTG | #sigma32 discriminator: TAGCGCGG, -10: TGCGCTACTG, spacer: TGTTTCCCCGCAATT, -35: TAATTGC | #sigma38 discriminator: AGCGCGG, -10: TACTGT, spacer: TTTCCCCGCAATTTGCGC, -35: TTGCTG
2839285	-	b2714	#sigma70 discriminator: GCGTTGATT, -10: TACACT, spacer: GGACAATCGGCAAACGGTGCAG, -35: GTGCAA | #sigma38 discriminator: GCGTTGATT, -10: TACACT, spacer: GGACAATCGGCAAACGGTGCAG, -35: GTGCAA
131520	+	b0118	#sigma70 discriminator: GCCCGTT, -10: TATTCT, spacer: CCTCGTCAAAATCCTGC, -35: TTAACA | #sigma38 discriminator: GCCCGTT, -10: TATTCT, spacer: CCTCGTCAAAATCCTGC, -35: TTAACA
410049	-	b0393	#sigma70 discriminator: GCCCGCT, -10: TATCAT, spacer: TGCAAGGCCGCCGACAATTCGT, -35: TGGCAA | #sigma32 discriminator: TGCCCGCT, -10: TTCGTTATCA, spacer: AGGCCGCCGACAA, -35: CAATGCA | #sigma38 discriminator: GCCCGCT, -10: TATCAT, spacer: TGCAAGGCCGCCGACAATTCGT, -35: TGGCAA
1810883	+	b1729	#sigma70 discriminator: TGCGCCA, -10: TAATCT, spacer: AGCCAGCTCACAGTTCTGT, -35: TATAAG | #sigma28 discriminator: TCTTGCGCCA, -10: TCTGTTAA, spacer: CAGCTCACAGT, -35: ATAAGAGC | #sigma38 discriminator: TGCGCCA, -10: TAATCT, spacer: AGCCAGCTCACAGTTCTGT, -35: TATAAG
490887	-	b0467, b0466	#sigma70 discriminator: GATTCG, -10: TAAAAT, spacer: GCCAGCCAATGATGAT, -35: CCGCCA
410054	+	b0394	#sigma70 discriminator: TAGCG, -10: TAAATT, spacer: TTCCACGGCCTTGTCGT, -35: GATAAT | #sigma38 discriminator: TAGCG, -10: TAAATT, spacer: TTCCACGGCCTTGTCGT, -35: GATAAT
1988001	-	b4663, b4537	#sigma70 discriminator: AAGCGC, -10: TATTAT, spacer: TTTGTGATGGTTGTCA, -35: TTGATT | #sigma38 discriminator: AAGCGC, -10: TATTAT, spacer: TTTGTGATGGTTGTCA, -35: TTGATT
2914761	+	b2786	#sigma70 discriminator: GAGGACA, -10: CAAAAT, spacer: ACAGCCACCGCATACGC, -35: TTGCTG | #sigma28 discriminator: GAGGACA, -10: GCCAAAAT, spacer: GCCACCGCATAC, -35: TGCTGACA | #sigma32 discriminator: TGAGGACA, -10: TACGCCAAAA, spacer: TGACAGCCACCGCA, -35: TTGTTGC
855799	-		#sigma70 discriminator: GCGCTTC, -10: TATAAT, spacer: GTGAGCTGGAATGAACT, -35: TTCACT | #sigma28 discriminator: TGCGCTTC, -10: ACTTATAA, spacer: AGCTGGAATGA, -35: TCACTGTG | #sigma38 discriminator: GCGCTTC, -10: TATAAT, spacer: TCACTGTGAGCTGGAATGAACT, -35: CTGATT
3926476	-	b3742, b3741	#sigma70 discriminator: ACGCCAC, -10: TACAAT, spacer: CCAACGCGTTCACAGCG, -35: TAGATC | #sigma38 discriminator: ACGCCAC, -10: TACAAT, spacer: CCAACGCGTTCACAGCG, -35: TAGATC
4520400	-	b4295	#sigma70 discriminator: CATGCCA, -10: TAAAAT, spacer: GTAAAAGAATAAAATATCTGTA, -35: TTTCAT | #sigma38 discriminator: CATGCCA, -10: TAAAAT, spacer: GTAAAAGAATAAAATATCTGTA, -35: TTTCAT
2349522	-	b2237	#sigma70 discriminator: TTTCCTCA, -10: TAAGAT, spacer: AATACGACACGTTTCAT, -35: TTCATT | #sigma38 discriminator: TTTCCTCA, -10: TAAGAT, spacer: AATACGACACGTTTCAT, -35: TTCATT
1018323	-	b0955, b0954	#sigma32 discriminator: TCGCGGCTTTG, -10: TACGGTATAA, spacer: CTGTAGTGCCGGT, -35: ACGTGTG | #sigma38 discriminator: CGCGGCTTTG, -10: TATAAT, spacer: TAGTGCCGGTTACGG, -35: GTGCTG
2634198	+	b2509	#sigma70 discriminator: CGACTGA, -10: TACTAT, spacer: TCCCCGAAGGGCGGGT, -35: TTGCTA | #sigma38 discriminator: CGACTGA, -10: TACTAT, spacer: TCCCCGAAGGGCGGGT, -35: TTGCTA
3353048	-	b3210, b3209, b3208	#sigma70 discriminator: TGGGGCA, -10: TATTAT, spacer: ACGTAACTGTCAGAATTGGG, -35: TTTATA | #sigma38 discriminator: TGGGGCA, -10: TATTAT, spacer: ACGTAACTGTCAGAATTGGG, -35: TTTATA
1526237	+	b1454	#sigma70 discriminator: TTAAAAGATTG, -10: TAATCT, spacer: AACCTGTGTACTGTCCTACACT, -35: CTGGTT | #sigma38 discriminator: TTAAAAGATTG, -10: TAATCT, spacer: AACCTGTGTACTGTCCTACACT, -35: CTGGTT
3055472	-	b2909, b2908, b2907	#sigma24 discriminator: TCATGA, -10: GCATA, spacer: GGGCCCAAAGTGGTA, -35: CCACCA | #sigma70 discriminator: ATCATGA, -10: TAGCAT, spacer: GTCCACCAGGGCCCAAAGTGG, -35: TTTCTG
3725792	-	b4553	#sigma32 discriminator: CTTATAGA, -10: ATCACTACAG, spacer: ATAATCTGAGTTTT, -35: CACTGGA
1788385	+	b1704	#sigma70 discriminator: GATGCGCA, -10: TATCGT, spacer: TCAGCAGCGATTGGTT, -35: TTGAAA | #sigma38 discriminator: GATGCGCA, -10: TATCGT, spacer: TCAGCAGCGATTGGTT, -35: TTGAAA
3994082	-	b3807	#sigma70 discriminator: GCCGCCA, -10: TATACT, spacer: CCCTGACCCCATGCCGC, -35: TTGAAG | #sigma32 discriminator: TGCCGCCA, -10: GCCGCTATAC, spacer: AGCCCTGACCCCAT, -35: ACTTTGA | #sigma38 discriminator: GCCGCCA, -10: TATACT, spacer: CCCTGACCCCATGCCGC, -35: TTGAAG
3275236	+	b3128	#sigma70 discriminator: TAAATGA, -10: TATTTT, spacer: TCACCCAATGAAGTCATT, -35: CTTATT | #sigma32 discriminator: ATTTTTAAATGA, -10: GAAGTCATTT, spacer: TATTTCACCCAAT, -35: ACATTCT | #sigma38 discriminator: TAAATGA, -10: TATTTT, spacer: TCACCCAATGAAGTCATT, -35: CTTATT
1335782	+	b1276	#sigma24 discriminator: AATATT, -10: TCTTT, spacer: TTACGCGATGTTTGTGTTA, -35: AAATCG | #sigma70 discriminator: TAATATT, -10: TATCTT, spacer: ATCGTTACGCGATGTTTGTGT, -35: TATCAA | #sigma38 discriminator: TAATATT, -10: TATCTT, spacer: ATCGTTACGCGATGTTTGTGT, -35: TATCAA
1173991	-	b1114	#sigma70 discriminator: GAGGCA, -10: TATGTT, spacer: ATCAGAGATATGCCCCCA, -35: TTGCTT | #sigma28 discriminator: GTTGAGGCA, -10: CCCCATAT, spacer: AGAGATATGC, -35: TGCTTATC | #sigma32 discriminator: GTTGAGGCA, -10: GCCCCCATAT, spacer: TTATCAGAGATAT, -35: GCATTGC | #sigma38 discriminator: GAGGCA, -10: TATGTT, spacer: ATCAGAGATATGCCCCCA, -35: TTGCTT
932329	+	b0889, b0890, b0891, b0892, b0893	#sigma28 discriminator: CATTCGAG, -10: TGCGAAAA, spacer: CCCCTGGTGTTT, -35: TTGACAAT | #sigma38 discriminator: CGAG, -10: AACATT, spacer: ATCCCCTGGTGTTTTGCGAA, -35: TTGACA
1802731	-	b1719, b1718, b1717, b1716, b1715, b1714, b1713, b1712	#sigma70 discriminator: CGCTCAA, -10: TAACAT, spacer: CTCCCTTTTTTTAGTGT, -35: TACAAT | #sigma38 discriminator: CGCTCAA, -10: TAACAT, spacer: ATCTCCCTTTTTTTAGTGT, -35: GGTACA
1946093	-	b1861, b1860	#sigma70 discriminator: ATACTG, -10: TAAATT, spacer: CCAATATAACCTGTAGAA, -35: TTGCTT | #sigma38 discriminator: ATACTG, -10: TAAATT, spacer: CCAATATAACCTGTAGAA, -35: TTGCTT
1624558	+	b1537	#sigma24 discriminator: TTTTATAATTG, -10: GCTAT, spacer: TTAAGTCTGGTT, -35: GACTTA | #sigma70 discriminator: TATAATTG, -10: TATTTT, spacer: TATTAAGTCTGGTTGC, -35: TTGACT | #sigma38 discriminator: TATAATTG, -10: TATTTT, spacer: TATTAAGTCTGGTTGC, -35: TTGACT
256503	+	b0239	#sigma70 discriminator: AGTTTCCA, -10: TACAAT, spacer: TTTTTAACTTCAGGCGGGT, -35: TTGTTC | #sigma38 discriminator: AGTTTCCA, -10: TACAAT, spacer: TTTAACTTCAGGCGGGT, -35: GTTCTT
970645	+	b0917, b0918	#sigma70 discriminator: AAGATTTATGCA, -10: TATGAT, spacer: CCGTCGCATAAATGAT, -35: TAGACC | #sigma38 discriminator: AAGATTTATGCA, -10: TATGAT, spacer: CCGTCGCATAAATGAT, -35: TAGACC
4571641	-	b4340	#sigma70 discriminator: AGCATCT, -10: TAAAAC, spacer: TAACATACAGACAGGT, -35: TTTATT
2437888	-	b2320, b2319, b2318, b2317, b2316, b2315, b2314, b2313, b2312, b2311	#sigma70 discriminator: GGCACACTT, -10: GATTAT, spacer: GTATGCCTGGCCGCGA, -35: TCGCAA
1333762	+	b1275	#sigma70 discriminator: GGTTATA, -10: TATAGT, spacer: CTAAGGCTATAAATGA, -35: TATACA | #sigma38 discriminator: GGTTATA, -10: TATAGT, spacer: CTAAGGCTATAAATGA, -35: TATACA
3656790	-	b3510, b3509	#sigma70 discriminator: CAGTG, -10: TAACCT, spacer: CAGAAAACCAGGTTA, -35: CATATA | #sigma28 discriminator: CCTCAGTG, -10: GGTTATAA, spacer: CAGAAAACCA, -35: GACATATA | #sigma38 discriminator: CAGTG, -10: TAACCT, spacer: CAGAAAACCAGGTTA, -35: CATATA
1237510	+	b1189, b1190	#sigma70 discriminator: TTTCAACTG, -10: TAATAT, spacer: AAAGCCGCATGTTGAA, -35: CATAAA | #sigma38 discriminator: CAACTG, -10: TATTTT, spacer: AAAGCCGCATGTTGAATAA, -35: CATAAA
2578519	+	b2464, b2465	#sigma70 discriminator: GTTTTG, -10: TATAAT, spacer: GTCCAAACTCTCACCATTAA, -35: GAGCAA | #sigma38 discriminator: GTTTTG, -10: TATAAT, spacer: GTCCAAACTCTCACCATTAA, -35: GAGCAA
2441740	+	b2324	#sigma70 discriminator: CGAGCCA, -10: TAAGAT, spacer: CAGCCTTACACACATCGC, -35: TTTGCG | #sigma32 discriminator: TCGAGCCA, -10: ATCGCTAAGA, spacer: GCAGCCTTACACAC, -35: AATTTGC | #sigma38 discriminator: CGAGCCA, -10: TAAGAT, spacer: CAGCCTTACACACATCGC, -35: TTTGCG
1647118	-		#sigma70 discriminator: CTTAAGTC, -10: TAGATT, spacer: GAGTGCATATCCATTCATAGGG, -35: TCGGTT | #sigma38 discriminator: CTTAAGTC, -10: TAGATT, spacer: TGCATATCCATTCATAGGG, -35: GTTGAG
4227599	+	b4020	#sigma24 discriminator: TACTGGA, -10: ACTTA, spacer: TATTAATATGAAAC, -35: TCTCTT | #sigma70 discriminator: GGA, -10: TATACT, spacer: CTTTATTAATATGAAACACT, -35: CTGTCT | #sigma28 discriminator: ACTTATACTGGA, -10: TATGAAAC, spacer: CTCTTTATTAA, -35: TGCCCTGT | #sigma38 discriminator: GGA, -10: TATACT, spacer: CTTTATTAATATGAAACACT, -35: CTGTCT
21008	+	b0024, b0025, b0026, b0027, b0028, b0029	#sigma70 discriminator: AGAGCGA, -10: CATCAT, spacer: TTCTTGATGAAAGTACG, -35: TATACT
4542995	+	b4314, b4315, b4316, b4317, b4318, b4319, b4320	#sigma24 discriminator: ATGGCCCCA, -10: TCAAA, spacer: TTCCTCTATGAG, -35: GATGCT | #sigma70 discriminator: GGCCCCA, -10: CAAAAT, spacer: GCGATGCTTTCCTCTATGAGT, -35: TTGTCC | #sigma38 discriminator: GGCCCCA, -10: CAAAAT, spacer: CGATGCTTTCCTCTATGAGT, -35: TGTCCG
3095062	+	b2951, b2952, b2953, b2954, b2955	#sigma24 discriminator: GGGCCA, -10: ACTAA, spacer: AGACGTTATGCTTTAC, -35: GATCCG | #sigma38 discriminator: AAGGGCCA, -10: TACACT, spacer: ATCCGAGACGTTATGCTT, -35: GTGTAG
3492375	-	b3363	#sigma70 discriminator: TAGGTAA, -10: TAAAAT, spacer: TATATTTCAGATACG, -35: GTTACA | #sigma38 discriminator: TAGGTAA, -10: TAAAAT, spacer: TATATTTCAGATACG, -35: GTTACA
1121028	-	b1060	#sigma32 discriminator: TTATTGGTATA, -10: ATACCCTTAC, spacer: AAAAATTCGGTGA, -35: CCCCTTT | #sigma38 discriminator: TTGGTATA, -10: TACTTA, spacer: AATTCGGTGAATACCCT, -35: TTTAAA
3328851	-	b3181, b3179, b3178, b3177, b3176, b3175, b3174	#sigma24 discriminator: ATGTGAA, -10: TCAAA, spacer: CAGGGTAAAATGACTA, -35: GAACTT | #sigma70 discriminator: GTGAA, -10: CAAAAT, spacer: CTTCAGGGTAAAATGACTAT, -35: CGGGAA | #sigma28 discriminator: AAATGTGAA, -10: GACTATCA, spacer: AGGGTAAAAT, -35: GGAACTTC
1929757	-	b1846	#sigma70 discriminator: TTCTGACA, -10: TACATT, spacer: CATCTTTTGTCTCGATA, -35: TTTGCG | #sigma32 discriminator: ATTTTCTGACA, -10: CTCGATATAC, spacer: TTGCGCATCTTTTGT, -35: CGCTTAT | #sigma38 discriminator: TTCTGACA, -10: TACATT, spacer: CATCTTTTGTCTCGATA, -35: TTTGCG
320032	-		#sigma24 discriminator: AGTCATGATG, -10: TCTAT, spacer: TTATTTGCTCTTTTGCG, -35: GAAATG | #sigma70 discriminator: CATGATG, -10: TATAGT, spacer: TTGCTCTTTTGCGTC, -35: TGTTAT | #sigma38 discriminator: CATGATG, -10: TATAGT, spacer: TTGCTCTTTTGCGTC, -35: TGTTAT
3246625	+	b3094	#sigma70 discriminator: AAATATA, -10: TATAAC, spacer: AACTCGCAAAAGTGG, -35: GAGCTA | #sigma38 discriminator: AAATATA, -10: TATAAC, spacer: AACTCGCAAAAGTGG, -35: GAGCTA
1030691	-		#sigma70 discriminator: GCCGCCA, -10: TACACT, spacer: CGGGGCTTTGTTTTTTGT, -35: TTTATG | #sigma38 discriminator: GCCGCCA, -10: TACACT, spacer: CGGGGCTTTGTTTTTTGT, -35: TTTATG
4031012	-	b3846, b3845	#sigma38 discriminator: TCGACTCA, -10: CACACT, spacer: ATTTTTAACACAAAATA, -35: TTGCAT
3639845	-	b3494	#sigma24 discriminator: CACTATCTATA, -10: TCCTA, spacer: AAACAACCTGATC, -35: GAAAAA | #sigma70 discriminator: ATCTATA, -10: TACACT, spacer: AAAAAACAACCTGATCTCC, -35: CTGGAA | #sigma32 discriminator: ATA, -10: TACACTATCT, spacer: AACAACCTGATCTCC, -35: GAAAAAA | #sigma38 discriminator: ATCTATA, -10: TACACT, spacer: AAAAAACAACCTGATCTCC, -35: CTGGAA
478641	-	b0457	#sigma70 discriminator: TTCCCTA, -10: TATACT, spacer: GCCTTTTTCCACAATCAGA, -35: CAGCCA | #sigma38 discriminator: TTCCCTA, -10: TATACT, spacer: GCCTTTTTCCACAATCAGA, -35: CAGCCA
2263594	-	b2169, b2168, b2167	#sigma70 discriminator: GCTTTCTT, -10: TATTAT, spacer: TGCGTGCTGAAACAGAAG, -35: TTTCCT | #sigma38 discriminator: TTCTT, -10: TATGCT, spacer: TGCGTGCTGAAACAGAAGTAT, -35: TTTCCT
2081325	-	b2009, b2008, b2007	#sigma70 discriminator: CAACACT, -10: CATAAT, spacer: GGAGTGCGAGTCTGCTCG, -35: CTGGCA | #sigma38 discriminator: CAACACT, -10: CATAAT, spacer: GGAGTGCGAGTCTGCTCG, -35: CTGGCA
3146287	-	b2997, b2996, b2995, b2994, b2993, b2992, b2991, b2990	#sigma24 discriminator: ATATATGCC, -10: GCAAA, spacer: TTGATTTTGCGATTGAG, -35: GCATTA | #sigma70 discriminator: ATATGCC, -10: CAAAAT, spacer: TATTGATTTTGCGATTGAGG, -35: TCGCAT | #sigma38 discriminator: ATATGCC, -10: CAAAAT, spacer: TATTGATTTTGCGATTGAGG, -35: TCGCAT
1673777	-	b1600, b1599	#sigma24 discriminator: TCAGGCG, -10: ACAAA, spacer: TTAAGCTATGAT, -35: TAATTC | #sigma38 discriminator: ACAAATCAGGCG, -10: TATGAT, spacer: TATTTTGAGTTAATTCTTAAGC, -35: TGAAAA
838552	-	b0803, b0802	#sigma38 discriminator: AATCTGC, -10: TATCAT, spacer: GTCGCTGCTTAATCTT, -35: GATCCT
3015219	-	b2876, b2875	#sigma70 discriminator: CATTTT, -10: TAACAT, spacer: GAATTGTTCCCTGTTCCCAGGG, -35: TATCAA | #sigma38 discriminator: CATTTT, -10: TAACAT, spacer: GAATTGTTCCCTGTTCCCAGGG, -35: TATCAA
3039796	-	b2894, b2893, b2892, b2891, b2890	#sigma70 discriminator: CGCTTTA, -10: CAGAAT, spacer: TGGCTTTTGCGGCTAGTGTAT, -35: CTGCTG
774712	+	b0736, b0737, b0738, b0739, b0740, b0741, b0742, b0743, b0744, b0745, b0746, b0747, b0748, b0749	#sigma70 discriminator: AGCAGCG, -10: TATAGT, spacer: AACCTCAATCGCGCGCG, -35: TTCCCA | #sigma38 discriminator: AGCAGCG, -10: TATAGT, spacer: AACCTCAATCGCGCGCG, -35: TTCCCA
16953	+	b4413	#sigma38 discriminator: ACATGTG, -10: CACTCT, spacer: TTACGGTCAGTAAGAGG, -35: TTGACC
1563195	-	b1488, b1487, b1486, b1485, b1484, b1483	#sigma24 discriminator: ACGCTGCACAAA, -10: GCACT, spacer: CCCCTCTTGCACCAAAACT, -35: TAACTT | #sigma70 discriminator: GCACAAA, -10: TACGCT, spacer: TCTTGCACCAAAACTGCAC, -35: TTCCCC | #sigma32 discriminator: CGCTGCACAAA, -10: AACTGCACTA, spacer: CCTCTTGCACCAA, -35: AACTTCC | #sigma38 discriminator: GCACAAA, -10: TACGCT, spacer: CTCTTGCACCAAAACTGCAC, -35: CTTCCC
1622588	+	b4599	#sigma70 discriminator: CTTTCTCA, -10: TAATAT, spacer: TCGTTTAGGTTACCTCTGC, -35: CAGCCT | #sigma38 discriminator: CTTTCTCA, -10: TAATAT, spacer: TCGTTTAGGTTACCTCTGC, -35: CAGCCT
1684234	+	b1610	#sigma70 discriminator: AAGTA, -10: TAAAAT, spacer: TCACCACGACTGTGCTA, -35: GTCAAG | #sigma38 discriminator: AAGTA, -10: TAAAAT, spacer: TCACCACGACTGTGCTA, -35: GTCAAG
887364	-	b0845, b0844, b0843	#sigma70 discriminator: TGTCTT, -10: TAATGT, spacer: TGTACACAACCTTGC, -35: TACAAA | #sigma28 discriminator: TGTCTT, -10: GCTAATGT, spacer: TACACAACCTT, -35: TACAAATG | #sigma38 discriminator: TGTCTT, -10: TAATGT, spacer: AATGTACACAACCTTGC, -35: TGTACA
354885	+	b0336, b0337	#sigma70 discriminator: GCGGCGG, -10: TAGAAT, spacer: TTTATCTTCAGATGAA, -35: TTGCTT | #sigma38 discriminator: GCGGCGG, -10: TAGAAT, spacer: TTTATCTTCAGATGAA, -35: TTGCTT
1832033	+	b1749, b1750, b1751, b1752, b1753, b1754, b1755, b1756	#sigma70 discriminator: AATAATAAGTAA, -10: TATGTT, spacer: GTAAATAATTCGTTATTTA, -35: TCTACA | #sigma38 discriminator: AATAATAAGTAA, -10: TATGTT, spacer: GTAAATAATTCGTTATTTA, -35: TCTACA
842313	+	b0807	#sigma70 discriminator: ACGCCG, -10: TATCTT, spacer: CTGTCGCGTTATGCGGG, -35: TTTACC | #sigma38 discriminator: ACGCCG, -10: TATCTT, spacer: CTGTCGCGTTATGCGGG, -35: TTTACC
4031051	+	b3847, b3848, b3849, b3850	#sigma70 discriminator: TATGCAAA, -10: TAAAAA, spacer: AGTCGAAGTGTGTATTTTGTGT, -35: CAGATG | #sigma38 discriminator: ATGCAAA, -10: AAAAAT, spacer: TGTGTATTTTGTGTT, -35: TCGAAG
657997	-		#sigma70 discriminator: TCGCCA, -10: TAAAAT, spacer: CCTCCTGTCAGAGTCG, -35: TTGCCA | #sigma38 discriminator: TCGCCA, -10: TAAAAT, spacer: CCTCCTGTCAGAGTCG, -35: TTGCCA
3039823	+	b2895	#sigma70 discriminator: AGCCGC, -10: TACACT, spacer: TGACTAAAGCGATTCTGA, -35: GTGCCG | #sigma38 discriminator: AGCCGC, -10: TACACT, spacer: TGACTAAAGCGATTCTGA, -35: GTGCCG
3781200	+	b3606	#sigma24 discriminator: CCTGCCCCCG, -10: GCTAT, spacer: CTCACCAATTTTCT, -35: GCACTG | #sigma70 discriminator: GCCCCCG, -10: TATCCT, spacer: TGCTCACCAATTTTCTGC, -35: CCGCAC | #sigma28 discriminator: CCTGCCCCCG, -10: TCTGCTAT, spacer: GCTCACCAATTT, -35: GCCGCACT | #sigma38 discriminator: GCCCCCG, -10: TATCCT, spacer: TGCTCACCAATTTTCTGC, -35: CCGCAC
2185809	-	b2105, b2104, b2103	#sigma24 discriminator: TTCTTGTTA, -10: TCATA, spacer: TGCTATGATTTT, -35: TAATAG | #sigma70 discriminator: TGTTA, -10: TATTCT, spacer: AATAGTGCTATGATTTTTCA, -35: TAGATT | #sigma38 discriminator: TGTTA, -10: TATTCT, spacer: AATAGTGCTATGATTTTTCA, -35: TAGATT
1397330	+	b1332	#sigma70 discriminator: TACGTTTA, -10: TATTGT, spacer: ACGGTGAAATGTCATGG, -35: CAGACA | #sigma38 discriminator: TACGTTTA, -10: TATTGT, spacer: ACGGTGAAATGTCATGG, -35: CAGACA
422487	+	b0403	#sigma24 discriminator: GGCAAG, -10: GCTAT, spacer: GAGTGATCCTGCATTAG, -35: GATGAT | #sigma70 discriminator: ATGGCAAG, -10: TAGGCT, spacer: ATGATGAGTGATCCTGCAT, -35: CTTCAG | #sigma38 discriminator: ATGGCAAG, -10: TAGGCT, spacer: ATGATGAGTGATCCTGCAT, -35: CTTCAG
1114212	-	b1051	#sigma70 discriminator: TTTCCCT, -10: TATCCT, spacer: AAGCGGAGAATCAGC, -35: TTGCAA | #sigma38 discriminator: TTTCCCT, -10: TATCCT, spacer: AAGCGGAGAATCAGC, -35: TTGCAA
4635226	+	b4397, b4398, b4399, b4400	#sigma70 discriminator: GCTTTCG, -10: TAACCT, spacer: GTAAGTGCCACTTGGAA, -35: TTCTCT
2381583	+	b2268	#sigma70 discriminator: AGCCGGA, -10: TATACT, spacer: TTTAGATGTATGCCT, -35: TCTCCT | #sigma38 discriminator: AGCCGGA, -10: TATACT, spacer: TTTAGATGTATGCCT, -35: TCTCCT
3922524	-	b3739, b3738, b3737, b3736, b3735, b3734, b3733, b3732, b3731	#sigma70 discriminator: TTGACCG, -10: TATAAT, spacer: TCACGGGGGCGCACCG, -35: TTGAAA | #sigma32 discriminator: TTTGACCG, -10: CACCGTATAA, spacer: AATCACGGGGGCG, -35: TGTTTGA | #sigma38 discriminator: TTGACCG, -10: TATAAT, spacer: TCACGGGGGCGCACCG, -35: TTGAAA
2043609	-	b1975	#sigma70 discriminator: TGCACGG, -10: CAAAAT, spacer: GCAAACTCGTCACTTGAA, -35: TTGCTC | #sigma38 discriminator: TGCACGG, -10: CAAAAT, spacer: GCAAACTCGTCACTTGAA, -35: TTGCTC
2056799	+	b1983	#sigma70 discriminator: ATGCTGA, -10: TATAAT, spacer: AGATTTTTCCTGTTATGA, -35: TAGACG | #sigma28 discriminator: AATATGCTGA, -10: TATGATAT, spacer: TTTTTCCTGT, -35: AGACGAGA | #sigma38 discriminator: ATGCTGA, -10: TATAAT, spacer: AGATTTTTCCTGTTATGA, -35: TAGACG
1161826	+	b1103, b1104, b1106, b1107, b1108	#sigma70 discriminator: ATACT, -10: TACTCT, spacer: GAGCAGGTTTAACTCGACCA, -35: TTGAAA | #sigma38 discriminator: ATACT, -10: TACTCT, spacer: GAGCAGGTTTAACTCGACCA, -35: TTGAAA
1116772	+	b1055	#sigma70 discriminator: GCCGCGG, -10: TATCAT, spacer: TATCGATAATTGCTA, -35: GTTAAT | #sigma38 discriminator: GCCGCGG, -10: TATCAT, spacer: TATCGATAATTGCTA, -35: GTTAAT
3318374	-	b3171	#sigma24 discriminator: ATAATGCCTGCA, -10: TCACT, spacer: TGACAAAATGTGGCGTGGA, -35: AAACGT | #sigma70 discriminator: GCCTGCA, -10: TATAAT, spacer: AAATGTGGCGTGGATCAC, -35: TTGACA | #sigma28 discriminator: TGCCTGCA, -10: CACTATAA, spacer: TGTGGCGTGGAT, -35: TGACAAAA | #sigma32 discriminator: TGCCTGCA, -10: ATCACTATAA, spacer: CAAAATGTGGCGTGG, -35: ACGTTGA | #sigma38 discriminator: GCCTGCA, -10: TA…
2283964	+	b2187, b2188, b2189	#sigma70 discriminator: CTCCTTTA, -10: TAAACT, spacer: GATATCCAGACTCATGA, -35: CTGGTT | #sigma38 discriminator: CTCCTTTA, -10: TAAACT, spacer: GATATCCAGACTCATGA, -35: CTGGTT
1190507	-	b1130, b1129	#sigma70 discriminator: TTA, -10: TAATGT, spacer: TCCCCTCCCCGCTGGTTTATT, -35: TTTACC | #sigma38 discriminator: TTA, -10: TAATGT, spacer: TCCCCTCCCCGCTGGTTTATT, -35: TTTACC
4215405	+	b4014, b4015, b4016	#sigma24 discriminator: GTTGTG, -10: TCTTA, spacer: GCATTTTAAATGAGTAG, -35: GATTTT | #sigma70 discriminator: TAGTTGTG, -10: TAGTCT, spacer: TTGCATTTTAAATGAG, -35: TTGATT | #sigma38 discriminator: TAGTTGTG, -10: TAGTCT, spacer: TTGCATTTTAAATGAG, -35: TTGATT
3412590	+	b3263	#sigma70 discriminator: TCCTGCC, -10: TATATT, spacer: ATTATTCATTTCGTG, -35: TTTCAG | #sigma38 discriminator: TCCTGCC, -10: TATATT, spacer: ATTATTCATTTCGTG, -35: TTTCAG
2269811	+		#sigma70 discriminator: CGAACTC, -10: TAATCT, spacer: AGACCGCACCAATCGGG, -35: TCGCCA | #sigma38 discriminator: CGAACTC, -10: TAATCT, spacer: AGACCGCACCAATCGGG, -35: TCGCCA
2339540	+	b2232	#sigma70 discriminator: CGTTTGT, -10: TATACT, spacer: CACATCCAATGCCTGA, -35: TTTATT | #sigma38 discriminator: CGTTTGT, -10: TATACT, spacer: CACATCCAATGCCTGA, -35: TTTATT
389753	-	b0369	#sigma70 discriminator: ATGCCCC, -10: TATACT, spacer: AACATCCCTACCCTGCTTCAGG, -35: TCGTAA | #sigma38 discriminator: ATGCCCC, -10: TATACT, spacer: ACATCCCTACCCTGCTTCAGG, -35: CGTAAA
2976384	-	b4445	#sigma70 discriminator: GGTGATC, -10: TAAAGT, spacer: TTTGGCTTCAGGTTGC, -35: GTGGCG | #sigma38 discriminator: GGTGATC, -10: TAAAGT, spacer: TTTGGCTTCAGGTTGC, -35: GTGGCG
2339457	-	b2231	#sigma70 discriminator: TTGCGAC, -10: TATAAT, spacer: TCAAACTGCGCGGCTGTGT, -35: TTTACC | #sigma38 discriminator: TTGCGAC, -10: TATAAT, spacer: TCAAACTGCGCGGCTGTGT, -35: TTTACC
3639938	+	b3495	#sigma24 discriminator: CGAGTA, -10: TCTAA, spacer: CGAAAATTTGTTTA, -35: TCATGT
4102787	+	b3910	#sigma70 discriminator: AAATATG, -10: TAAAAT, spacer: CGAAAACAGCACGCCTGACA, -35: TTACCG | #sigma28 discriminator: AAAATAAATATG, -10: CCTGACAT, spacer: AAAACAGCACG, -35: TTACCGCG | #sigma38 discriminator: AAATATG, -10: TAAAAT, spacer: GCGAAAACAGCACGCCTGACA, -35: CTTACC
1930776	-	b1848, b1847	#sigma70 discriminator: GTAT, -10: TATACT, spacer: TCTCAACCGAAAAGAAA, -35: TTGATT | #sigma38 discriminator: GTAT, -10: TATACT, spacer: TCTCAACCGAAAAGAAA, -35: TTGATT
320135	+		#sigma70 discriminator: CACAAA, -10: CAGAAT, spacer: TTTTCTTTTTCTTAAT, -35: CTGATA | #sigma38 discriminator: GAATCACAAA, -10: TAATCA, spacer: GTCTGATATTTTCTTTTTCT, -35: CTTATC
250504	+	b0231, b0232, b0233, b0234	#sigma70 discriminator: TACCGGG, -10: TATTAT, spacer: CGCTCGATAATAAAAT, -35: TCGACT
1995402	-	b1914, b1913, b1912, b1911, b1910, b1909, b1908	#sigma70 discriminator: ACGAATG, -10: TAATAT, spacer: AGTTGCAATAAAAACCGC, -35: TTTCAA | #sigma28 discriminator: ACGAATG, -10: GCTAATAT, spacer: CAATAAAAACC, -35: CAAAGTTG | #sigma32 discriminator: TACGAATG, -10: ACCGCTAATA, spacer: AAGTTGCAATAAAA, -35: CGTTTCA | #sigma38 discriminator: ACGAATG, -10: TAATAT, spacer: AGTTGCAATAAAAACCGC, -35: TTTCAA
1682059	-	b1607	#sigma70 discriminator: ACTGATG, -10: TATTCT, spacer: AACAAGTTTTCATCAGG, -35: TTTCTA | #sigma38 discriminator: ACTGATG, -10: TATTCT, spacer: AACAAGTTTTCATCAGG, -35: TTTCTA
2818700	-	b2695, b2694, b2693, b2692, b2691, b2690, b2689, b2688, b2687	#sigma70 discriminator: GTGCGCC, -10: TAATAT, spacer: TATAAGTCTCAGAAAG, -35: TTGACT | #sigma38 discriminator: GTGCGCC, -10: TAATAT, spacer: TATAAGTCTCAGAAAG, -35: TTGACT
1743503	-	b1662	#sigma70 discriminator: CACCGGG, -10: GAGAAT, spacer: TTTGGGCGATTTGCGC, -35: TCGCAG
2509456	+	b2389	#sigma70 discriminator: CAAAATA, -10: TAAAGT, spacer: TTCTTCAACTGCTCCGC, -35: TTGTCA | #sigma32 discriminator: TCAAAATA, -10: TCCGCTAAAG, spacer: CATTCTTCAACTGC, -35: ACTTTGT | #sigma38 discriminator: CAAAATA, -10: TAAAGT, spacer: TTCTTCAACTGCTCCGC, -35: TTGTCA
2978926	-	b2838	#sigma38 discriminator: GTGGCGTAATCA, -10: TATGAT, spacer: TCGATATTTTTTATTCTTTT, -35: CATAAA
4100760	+	b3908	#sigma70 discriminator: GAACCAA, -10: TATAAT, spacer: TATCATTTAATTAAC, -35: TTTCAA | #sigma28 discriminator: ACCAA, -10: TATAATGA, spacer: ATTTAATTAAC, -35: TCAATATC | #sigma32 discriminator: TGAACCAA, -10: TTAACTATAA, spacer: CAATATCATTTAA, -35: TCATTTT | #sigma38 discriminator: GAACCAA, -10: TATAAT, spacer: TATCATTTAATTAAC, -35: TTTCAA
2522564	-	b2405	#sigma70 discriminator: CCATTG, -10: TATTAT, spacer: TACCAAATGTATTACCGGGTA, -35: TTCCTG | #sigma38 discriminator: ATCCATTG, -10: TATATT, spacer: TACCAAATGTATTACCGGG, -35: TTCCTG
1735326	+	b1656	#sigma70 discriminator: ATCCATA, -10: TACCCT, spacer: CACCTTTTAATTTGC, -35: TTGTCT | #sigma32 discriminator: ATA, -10: TACCCTATCC, spacer: ACCTTTTAATTTGC, -35: TTGTCTC | #sigma38 discriminator: ATCCATA, -10: TACCCT, spacer: CACCTTTTAATTTGC, -35: TTGTCT
4467363	+	b4702, b4242	#sigma70 discriminator: ATCGCCA, -10: TATTAT, spacer: GTTGGTTTAGTTGTCAGCAGG, -35: TTTATC | #sigma32 discriminator: TATCGCCA, -10: GCAGGTATTA, spacer: TGGTTTAGTTGTCA, -35: TTATCGT | #sigma38 discriminator: ATCGCCA, -10: TATTAT, spacer: GTTGGTTTAGTTGTCAGCAGG, -35: TTTATC
4391588	-	b4161, b4160	#sigma70 discriminator: CCACCCA, -10: TATTTT, spacer: TCATTGGCACTCATGC, -35: TTGTTT | #sigma38 discriminator: CCACCCA, -10: TATTTT, spacer: TCATTGGCACTCATGC, -35: TTGTTT
3091109	+	b2946, b2947, b2948, b2949	#sigma70 discriminator: CGCGT, -10: TACAAC, spacer: ACCCCTACCCCACGCG, -35: TTGTTA
973479	-		#sigma70 discriminator: GTCACAG, -10: TATTTT, spacer: AGACGTTTTCTGATAAAGACGC, -35: TGGCTA | #sigma28 discriminator: TTTGTCACAG, -10: GACGCTAT, spacer: TTTTCTGATAAA, -35: CTAAGACG
2765481	-	b2628, b2627	#sigma70 discriminator: ATCAAGTG, -10: TATAAT, spacer: ATAATGCGTGCAACTGTGTTT, -35: CAGGAA | #sigma38 discriminator: ATCAAGTG, -10: TATAAT, spacer: ATAATGCGTGCAACTGTGTTT, -35: CAGGAA
114	+	b0001, b0002, b0003, b0004	#sigma70 discriminator: TTTTATTG, -10: TTAAAA, spacer: CTGGTTACCTGCCGTGAGTAAA, -35: TCTGAA | #sigma38 discriminator: TTTTATTG, -10: TTAAAA, spacer: CTGGTTACCTGCCGTGAGTAAA, -35: TCTGAA
2085551	-	b2013, b2012	#sigma70 discriminator: CCTCA, -10: TAATTT, spacer: TCCACCAGTCATGAA, -35: CTGCAT | #sigma28 discriminator: ATTTCCTCA, -10: CATGAATA, spacer: CATTCCACCAGT, -35: TTGGTCTG | #sigma38 discriminator: CCTCA, -10: TAATTT, spacer: TCCACCAGTCATGAA, -35: CTGCAT
633522	-		#sigma70 discriminator: TTGGCAA, -10: TAGTAT, spacer: GCACTATAACACGATGC, -35: TTGAAG | #sigma28 discriminator: TTGGCAA, -10: GCTAGTAT, spacer: CTATAACACGAT, -35: TGAAGGCA | #sigma38 discriminator: TTGGCAA, -10: TAGTAT, spacer: GCACTATAACACGATGC, -35: TTGAAG
1678007	+	b1604	#sigma70 discriminator: AAATTAG, -10: TAAAAT, spacer: TACGAGCTAAATGTTACTCCGT, -35: CTCATG | #sigma32 discriminator: AAATAAATTAG, -10: TACTCCGTTA, spacer: GTACGAGCTAAATGT, -35: TGCTCAT | #sigma38 discriminator: AAATTAG, -10: TAAAAT, spacer: AGCTAAATGTTACTCCGT, -35: TGTACG
3429048	-	b3278, b3277, b3276, b3275, b3274, b3273, b3272	#sigma70 discriminator: GCGCCTC, -10: TATAAT, spacer: CAAAAAATTGGGATCCC, -35: CTTGTG | #sigma28 discriminator: TGCGCCTC, -10: CCCTATAA, spacer: AAAATTGGGAT, -35: TTGTGCAA | #sigma32 discriminator: TGCGCCTC, -10: ATCCCTATAA, spacer: GCAAAAAATTGGG, -35: TACTTGT | #sigma38 discriminator: GCGCCTC, -10: TATAAT, spacer: CAAAAAATTGGGATCCC, -35: CTTGTG
2828989	+	b2707	#sigma70 discriminator: TTCGTTG, -10: GATAAT, spacer: CTTAAACTGAAACGTG, -35: TTGGCG | #sigma38 discriminator: CGTTG, -10: TAATTT, spacer: CTTAAACTGAAACGTGGA, -35: TTGGCG
3965630	-	b3780, b3779	#sigma70 discriminator: ACCACACT, -10: TATTCT, spacer: AAGCAATAGTAAGCTGA, -35: TTCGTA | #sigma38 discriminator: ACCACACT, -10: TATTCT, spacer: AAGCAATAGTAAGCTGA, -35: TTCGTA
2413248	+	b2296, b2297	#sigma24 discriminator: TAGCAG, -10: TCCTT, spacer: CCCACTATCAGGTA, -35: TCCATA | #sigma70 discriminator: TTAGCAG, -10: TATCCT, spacer: TCCATACCCACTATCAGG, -35: TTGTCT | #sigma38 discriminator: TTAGCAG, -10: TATCCT, spacer: TCCATACCCACTATCAGG, -35: TTGTCT
295620	-	b0280	#sigma24 discriminator: ATACAC, -10: TCGTA, spacer: GATAGATTTTCATGTA, -35: GATCAA | #sigma70 discriminator: AATACAC, -10: TATCGT, spacer: AAGATAGATTTTCATG, -35: TTGATC | #sigma38 discriminator: AATACAC, -10: TATCGT, spacer: AAGATAGATTTTCATG, -35: TTGATC
486085	-	b0463, b0462	#sigma70 discriminator: CTCCATCA, -10: TATAAT, spacer: CGACAAATTCGCATTTGTGGAA, -35: TTTCTC | #sigma38 discriminator: CTCCATCA, -10: TATAAT, spacer: AATTCGCATTTGTGGAA, -35: CCGACA
1532993	+	b1461	#sigma38 discriminator: CGCTTTACCGG, -10: TATAAA, spacer: TGGGCATTATTGTCG, -35: TTGCCC
4556577	+	b4326	#sigma24 discriminator: ATTAATAATG, -10: TCTAT, spacer: GATGTTGCTATATTGAGG, -35: GAATTT | #sigma70 discriminator: AATAATG, -10: TATATT, spacer: TTGCTATATTGAGGTC, -35: TTGATG | #sigma38 discriminator: AATAATG, -10: TATATT, spacer: TTGCTATATTGAGGTC, -35: TTGATG
416204	+	b0399, b0400	#sigma70 discriminator: TACTCTTA, -10: CATATT, spacer: ATGTCACCAGATGGA, -35: TTGAAA | #sigma38 discriminator: TACTCTTA, -10: CATATT, spacer: ATGTCACCAGATGGA, -35: TTGAAA
1166027	+	b1109	#sigma38 discriminator: GTTGTTAATT, -10: TAACCT, spacer: AACATTTTCATTGCTG, -35: GCGAAG
4393678	+	b4169, b4170, b4171, b4172, b4173, b4174, b4175, b4176, b4177, b4178, b4179, b4180	#sigma70 discriminator: TCAGCGA, -10: TAAAAT, spacer: CAGAATCGACAAACGGTC, -35: TAGGCG | #sigma38 discriminator: TCAGCGA, -10: TAAAAT, spacer: CAGAATCGACAAACGGTC, -35: TAGGCG
2915028	-	b2784, b2783, b2782, b2781, b2780, b2779	#sigma70 discriminator: TAAGGTC, -10: GACAAT, spacer: ATGGAGTTCCGTTATGG, -35: TTGGTC | #sigma28 discriminator: AGGTC, -10: GACAATTA, spacer: TTCCGTTATGG, -35: TCATGGAG
633558	+	b0600	#sigma70 discriminator: GCCTTCA, -10: TATAGT, spacer: AATACTAGCATCGTGT, -35: TTGCCA | #sigma38 discriminator: GCCTTCA, -10: TATAGT, spacer: AATACTAGCATCGTGT, -35: TTGCCA
21207	-	b0023	#sigma70 discriminator: CCTGCGCC, -10: TAGAAT, spacer: TCACACCCCGCAAGCTGG, -35: CTGTAT | #sigma38 discriminator: CCTGCGCC, -10: TAGAAT, spacer: TCACACCCCGCAAGCTGG, -35: CTGTAT
3853016	-	b3672, b3671, b3670, b3669, b3668	#sigma70 discriminator: TATT, -10: TATAAA, spacer: CCCCTGTAAAGCTGTGCTTG, -35: TTGTCT | #sigma38 discriminator: TATT, -10: TATAAA, spacer: CCCCTGTAAAGCTGTGCTTG, -35: TTGTCT
4607780	+	b4372, b4373, b4374, b4375	#sigma70 discriminator: TGCGCC, -10: TATATT, spacer: CGGTATCGACGAATTTGC, -35: TTGGCG | #sigma38 discriminator: TGCGCC, -10: TATATT, spacer: CGGTATCGACGAATTTGC, -35: TTGGCG
4166365	+	b3968, b3969, b3970, b3971	#sigma70 discriminator: GCGCCA, -10: TATAAT, spacer: GGCCGGAATAACTCCC, -35: TTGTCA | #sigma32 discriminator: TGCGCCA, -10: CTCCCTATAA, spacer: CAGGCCGGAATAA, -35: CTCTTGT | #sigma38 discriminator: GCGCCA, -10: TATAAT, spacer: GGCCGGAATAACTCCC, -35: TTGTCA
836319	+		#sigma24 discriminator: AAAATA, -10: GCATA, spacer: CCCACGCCCGGCGTGCA, -35: GACCTT | #sigma32 discriminator: AAATA, -10: TGCAGCATAA, spacer: TCCCACGCCCGGCG, -35: TTGACCT
695018	-	b0661, b0660, b0659, b0658, b0657	#sigma70 discriminator: GGTCACAA, -10: CATACT, spacer: CCCCTAAGGGCTGATAACGCT, -35: TTTTTA | #sigma28 discriminator: TGGTCACAA, -10: GCTCATAC, spacer: AGGGCTGATAAC, -35: TACCCCTA | #sigma38 discriminator: GGTCACAA, -10: CATACT, spacer: CCTAAGGGCTGATAACGCT, -35: TTTACC
432875	-	b0412	#sigma70 discriminator: TAGGCTA, -10: TACCAT, spacer: CTTTCGCTGCTTTTACCCTC, -35: TCGATG | #sigma38 discriminator: TAGGCTA, -10: TACCAT, spacer: CTTTCGCTGCTTTTACCCTC, -35: TCGATG
1671917	+	b1598	#sigma24 discriminator: AGTATTTATG, -10: TCTAT, spacer: TCATCCCGTCCCG, -35: CCACTT | #sigma70 discriminator: ATTTATG, -10: TATAGT, spacer: CCCACTTTCATCCCGTCCCGTC, -35: TTTACT | #sigma38 discriminator: ATTTATG, -10: TATAGT, spacer: CCCACTTTCATCCCGTCCCGTC, -35: TTTACT
1227505	-	b1178	#sigma70 discriminator: AACAG, -10: TATTAT, spacer: TTCTCCCGTTAGGGATTGTTA, -35: CTGGAA | #sigma38 discriminator: ATAACAG, -10: TATATT, spacer: TTCTCCCGTTAGGGATTGT, -35: CTGGAA
113395	+	b0104	#sigma70 discriminator: AGCGTCA, -10: TATGAT, spacer: CCGCATTGATTAGTGCG, -35: CTTGCG | #sigma28 discriminator: CGTCA, -10: TATGATAG, spacer: GATTAGTGCG, -35: GCCGCATT | #sigma38 discriminator: AGCGTCA, -10: TATGAT, spacer: CCGCATTGATTAGTGCG, -35: CTTGCG
3558132	-	b3421, b4475	#sigma28 discriminator: TTTAATTTTCT, -10: GCTGCTTA, spacer: TTAAAAAATTAA, -35: ACAATGAA | #sigma38 discriminator: TCT, -10: TAATTT, spacer: AATTAAGCTGCTTATT, -35: TTAAAA
2306805	-	b2210	#sigma70 discriminator: TGATG, -10: TACCGT, spacer: TGTTGTTACTTAAGTGT, -35: TTTAAA | #sigma38 discriminator: TGATG, -10: TACCGT, spacer: TGTTGTTACTTAAGTGT, -35: TTTAAA
454208	-	b0434, b0433	#sigma70 discriminator: GGCGGGA, -10: TATGAT, spacer: TCGCCGTTGGCAATGT, -35: TTCCCC | #sigma38 discriminator: GGCGGGA, -10: TATGAT, spacer: CTCGCCGTTGGCAATGT, -35: CTTCCC
1399551	-	b1334, b1333	#sigma70 discriminator: TGACAAA, -10: TAAAAT, spacer: TACTTGCTCCCTAAAAAGATGT, -35: TAGACT | #sigma28 discriminator: AATTGACAAA, -10: GATGTTAA, spacer: TCCCTAAAAA, -35: TTACTTGC | #sigma38 discriminator: TGACAAA, -10: TAAAAT, spacer: TGCTCCCTAAAAAGATGT, -35: CTTACT
2925312	-	b2793, b4408, b2792, b2791, b2790	#sigma70 discriminator: AAACGACA, -10: TAAACT, spacer: CCGTCATAAACCAGA, -35: GTTTCA
1940227	-	b1855	#sigma70 discriminator: ATCACCA, -10: TACACT, spacer: CGGGGCAAGTTGCGCCGC, -35: TTGGTG | #sigma32 discriminator: TATCACCA, -10: GCCGCTACAC, spacer: GCGGGGCAAGTTGC, -35: ATTTGGT | #sigma38 discriminator: ATCACCA, -10: TACACT, spacer: CGGGGCAAGTTGCGCCGC, -35: TTGGTG
2089732	-	b2017, b4539, b2016, b2015	#sigma24 discriminator: GAACTG, -10: ACAAT, spacer: ACGCTCATCATTGT, -35: TAATTA | #sigma70 discriminator: GAACTG, -10: TACAAT, spacer: TAACGCTCATCATTG, -35: GTTAAT | #sigma28 discriminator: ACTG, -10: TACAATGA, spacer: CGCTCATCATTG, -35: TTAATTAA | #sigma32 discriminator: TACAATGAACTG, -10: CTCATCATTG, spacer: TAGTTAATTAACG, -35: TAATAAA | #sigma38 discriminator: GAACTG, -10: TACAAT, spacer: TAAC…
916232	+	b0876	#sigma24 discriminator: TGTCT, -10: TCATT, spacer: GCGGGTTGCCCCATATAG, -35: GCAACA | #sigma28 discriminator: AGTCATTTGTCT, -10: CCCCATAT, spacer: ACAGCGGGTTG, -35: TTAGGGCA | #sigma32 discriminator: AGTCATTTGTCT, -10: TGCCCCATAT, spacer: GGGCAACAGCGGGT, -35: TGATTTA | #sigma38 discriminator: CATTTGTCT, -10: TATAGT, spacer: CAGCGGGTTGCCCCA, -35: GGGCAA
1866505	-	b1782	#sigma70 discriminator: TTGTCG, -10: TAAACT, spacer: TCGATGTATTGACGGG, -35: TGGGTT | #sigma38 discriminator: TTGTCG, -10: TAAACT, spacer: TCGATGTATTGACGGG, -35: TGGGTT
3777290	+	b3603, b3604, b3605	#sigma32 discriminator: ATTG, -10: TTAACCATTC, spacer: TACATAACATTTAG, -35: TTGCCAA
3128076	-	b2979, b4468, b4467, b2977, b2976, b2975	#sigma70 discriminator: CTGTTCAC, -10: TAATAA, spacer: AAAACGAAAAGCCCGCT, -35: TAGACG | #sigma28 discriminator: ACTGTTCAC, -10: GCTTAATA, spacer: ACGAAAAGCCC, -35: AGACGAAA | #sigma38 discriminator: CTGTTCAC, -10: TAATAA, spacer: AAAACGAAAAGCCCGCT, -35: TAGACG
3793683	-	b3618	#sigma24 discriminator: TTAGTA, -10: TCTTA, spacer: TTTTTTTATATTAATGG, -35: TAATTC
2437910	+	b2321	#sigma70 discriminator: CGCGG, -10: TAATCT, spacer: CGGACAAGTGTGCCA, -35: GTTAAC | #sigma38 discriminator: CGCGG, -10: TAATCT, spacer: CGGACAAGTGTGCCA, -35: GTTAAC
2194199	-	b2113	#sigma24 discriminator: CAGCT, -10: ACTAT, spacer: TCTATATTCTTCAGGTAA, -35: TACTTC | #sigma70 discriminator: ATCAGCT, -10: TAAACT, spacer: CTCTATATTCTTCAGG, -35: GTACTT | #sigma28 discriminator: ACTATCAGCT, -10: TCAGGTAA, spacer: TCTCTATATTCT, -35: TAAGTACT | #sigma32 discriminator: GCT, -10: TAAACTATCA, spacer: CTATATTCTTCAGG, -35: TACTTCT | #sigma38 discriminator: ATCAGCT, -10: TAAACT, spacer: …
2143003	-	b2066, b2065, b2064	#sigma70 discriminator: TGCCGCG, -10: TATAAT, spacer: GGTATCAGACGGATGAAATCCC, -35: TCGACT | #sigma28 discriminator: TTGCCGCG, -10: CCCTATAA, spacer: CGGATGAAAT, -35: GTATCAGA | #sigma32 discriminator: TTGCCGCG, -10: ATCCCTATAA, spacer: ATCAGACGGATGAA, -35: GACTGGT | #sigma38 discriminator: TGCCGCG, -10: TATAAT, spacer: TCAGACGGATGAAATCCC, -35: CTGGTA
2999068	-	b2864	#sigma70 discriminator: GCCTTA, -10: TATAAT, spacer: AGGAGAGCGTAAGGTT, -35: TTGCTA | #sigma38 discriminator: GCCTTA, -10: TATAAT, spacer: AGGAGAGCGTAAGGTT, -35: TTGCTA
2876369	-	b2752, b2751, b2750, b2749, b2748, b2747, b2746, b2745, b2743, b2742, b2741	#sigma70 discriminator: CGAAACA, -10: TATAGT, spacer: TCGTTCTCTTACGCTCCC, -35: TTTCAT | #sigma32 discriminator: TCGAAACA, -10: CTCCCTATAG, spacer: TTCGTTCTCTTACG, -35: AATTTCA | #sigma38 discriminator: CGAAACA, -10: TATAGT, spacer: TCGTTCTCTTACGCTCCC, -35: TTTCAT
4223785	+	b4019	#sigma28 discriminator: GGTTTG, -10: GCCAGTAT, spacer: GATGCGTTTAT, -35: TTACCACA | #sigma38 discriminator: TTG, -10: TATGGT, spacer: ACAGATGCGTTTATGCCAG, -35: TTTACC
4635352	-	b4396	#sigma24 discriminator: TTA, -10: TCCAA, spacer: CAAAAAATGCTATTA, -35: AAACAG | #sigma70 discriminator: CCAATTA, -10: TATTAT, spacer: GCTAAAACAGCAAAAAATGC, -35: CTGAAT | #sigma38 discriminator: CCAATTA, -10: TATTAT, spacer: GCTAAAACAGCAAAAAATGC, -35: CTGAAT
2114351	-		#sigma70 discriminator: TCAGCA, -10: TATAAT, spacer: AAAAAAATCGAACAAGC, -35: CTGGCG | #sigma32 discriminator: TTCAGCA, -10: CAAGCTATAA, spacer: GAAAAAAATCGAA, -35: TGCTGGC | #sigma38 discriminator: TCAGCA, -10: TATAAT, spacer: AAAAAAATCGAACAAGC, -35: CTGGCG
883504	-	b0841, b0840	#sigma70 discriminator: CACCCACCG, -10: TACAAT, spacer: TTTTATTTAACCTATGCCCGT, -35: TTTAAG | #sigma38 discriminator: CACCCACCG, -10: TACAAT, spacer: TTTTATTTAACCTATGCCCGT, -35: TTTAAG
4012854	-	b3828	#sigma70 discriminator: ATATTCC, -10: TACTGT, spacer: CATCCATAATTGGCGGT, -35: TTTACA | #sigma38 discriminator: ATATTCC, -10: TACTGT, spacer: CATCCATAATTGGCGGT, -35: TTTACA
1905463	+		#sigma70 discriminator: AAGGTTGCGCCC, -10: TATGTT, spacer: CAGTTGTTTTATATTCTCAAAA, -35: TTCCAA | #sigma28 discriminator: GGTTGCGCCC, -10: TATGTTAA, spacer: TATTCTCAAAA, -35: TTGTTTTA | #sigma38 discriminator: AAGGTTGCGCCC, -10: TATGTT, spacer: CAGTTGTTTTATATTCTCAAAA, -35: TTCCAA
2976570	+	b2837	#sigma24 discriminator: AAGAA, -10: ACTGA, spacer: ACGGGCGTTTTCCGTAAC, -35: GAACCA | #sigma32 discriminator: CTGAAAGAA, -10: TTCCGTAACA, spacer: ACCAACGGGCGTT, -35: CCCTTGA | #sigma38 discriminator: GAAAGAA, -10: AACACT, spacer: CAACGGGCGTTTTCCGT, -35: TTGAAC
3941514	+	b3756, b3757, b3758, b3759, b3760, b3761	#sigma70 discriminator: GCGCCA, -10: TATAAT, spacer: GGCCGGAATAACTCCC, -35: TTGTCA | #sigma32 discriminator: TGCGCCA, -10: CTCCCTATAA, spacer: CAGGCCGGAATAA, -35: CTCTTGT | #sigma38 discriminator: GCGCCA, -10: TATAAT, spacer: GGCCGGAATAACTCCC, -35: TTGTCA
532277	-	b0504	#sigma70 discriminator: TACTGAT, -10: TAAAAA, spacer: AATTGAACAGGGTTATCATG, -35: TCCACA | #sigma38 discriminator: GAT, -10: AATACT, spacer: AGGGTTATCATGTAAA, -35: TTGAAC
1862464	-	b1778, b1777	#sigma70 discriminator: CAGTCAC, -10: TAGAAT, spacer: GTTGGTGTTAATGTTTTGT, -35: TTGCCA | #sigma38 discriminator: CAGTCAC, -10: TAGAAT, spacer: GTTGGTGTTAATGTTTTGT, -35: TTGCCA
2710337	-	b2573, b2572, b2571, b2570, b2569, b2568, b2567, b2566, b2565, b2564, b2563	#sigma70 discriminator: TTG, -10: TAATAT, spacer: CGGATAAACACCTGCTATTT, -35: GTTGTG | #sigma38 discriminator: AATATTTG, -10: TATTTT, spacer: CGGATAAACACCTGC, -35: GTTGTG
3838214	+	b3660	#sigma70 discriminator: GCCTGCA, -10: TATCAT, spacer: TCCTCGCCATTTTTGC, -35: GAGCCA | #sigma38 discriminator: GCCTGCA, -10: TATCAT, spacer: TCCTCGCCATTTTTGC, -35: GAGCCA
4252483	+	b4039, b4040	#sigma70 discriminator: GCCTTTA, -10: TACAAT, spacer: TAAACACTTTTCTGCGA, -35: CTCCCG | #sigma38 discriminator: GCCTTTA, -10: TACAAT, spacer: TAAACACTTTTCTGCGA, -35: CTCCCG
4606433	-	b4370, b4369, b4368	#sigma70 discriminator: GCGCCTCCG, -10: TAGAAT, spacer: AAAAGCTGAAAACCAC, -35: TTGACG | #sigma32 discriminator: TGCGCCTCCG, -10: ACCACTAGAA, spacer: CGAAAAGCTGAAA, -35: CTATTGA | #sigma38 discriminator: GCGCCTCCG, -10: TAGAAT, spacer: AAAAGCTGAAAACCAC, -35: TTGACG
3742539	-	b3574	#sigma24 discriminator: CAGGACG, -10: ACCAT, spacer: CGGCACACTTTGCGCT, -35: GAACTA | #sigma70 discriminator: CAGGACG, -10: TACCAT, spacer: TACGGCACACTTTGCGC, -35: GTGAAC | #sigma32 discriminator: TCAGGACG, -10: TGCGCTACCA, spacer: CTACGGCACACTT, -35: TCGTGAA | #sigma38 discriminator: CAGGACG, -10: TACCAT, spacer: TACGGCACACTTTGCGC, -35: GTGAAC
121676	-	b0112	#sigma70 discriminator: TGATCT, -10: TATTCT, spacer: TCGCTGCCGCATACCAT, -35: GTGCAT | #sigma38 discriminator: TGATCT, -10: TATTCT, spacer: TCGCTGCCGCATACCAT, -35: GTGCAT
3138701	+	b2989	#sigma70 discriminator: GCTTCAA, -10: TACACT, spacer: TTCTGTACAGCAAGTGACCTGC, -35: TTCACA | #sigma38 discriminator: GCTTCAA, -10: TACACT, spacer: TTCTGTACAGCAAGTGACCTGC, -35: TTCACA
432976	+	b0413, b0414, b0415, b0416, b0417, b0418	#sigma70 discriminator: AGATTTC, -10: TAAAAT, spacer: TATCGTCAGTTCAGGG, -35: TTGTTG | #sigma38 discriminator: AGATTTC, -10: TAAAAT, spacer: TATCGTCAGTTCAGGG, -35: TTGTTG
2814803	+	b4442	#sigma24 discriminator: GTATATG, -10: TCTGA, spacer: TTTCTTCCCAGGCGAG, -35: GAACTC | #sigma70 discriminator: ATG, -10: GAGTAT, spacer: TCTTTCTTCCCAGGCGAGTCT, -35: CTGAAC
699221	-	b0674, b0673, b0672, b0670, b0668, b0666, b0665, b0664	#sigma70 discriminator: TTTAAACA, -10: CATTTT, spacer: GCGCACAGTGCTGCTTTGCGG, -35: TCGCTT | #sigma32 discriminator: TTTTAAACA, -10: TGCGGCATTT, spacer: GCACAGTGCTGCTT, -35: CGCTTGC | #sigma38 discriminator: TTTAAACA, -10: CATTTT, spacer: CACAGTGCTGCTTTGCGG, -35: CTTGCG
4256598	-	b4041	#sigma24 discriminator: ATCAGT, -10: TCAAT, spacer: TTTTACATTATGAGCG, -35: GAACCT
4012887	+	b3829	#sigma28 discriminator: TGGATGTG, -10: GCCAATTA, spacer: ATACAGTAACC, -35: TGAGGAAT | #sigma32 discriminator: ATGGATGTG, -10: ACCGCCAATT, spacer: GGAATATACAGTA, -35: CGCTTGA | #sigma38 discriminator: GGATGTG, -10: AATTAT, spacer: GAATATACAGTAACCGCC, -35: CTTGAG
940888	+	b0894, b0895, b0896	#sigma24 discriminator: TATAGCGAA, -10: GCCTA, spacer: TTCGATGTATACAA, -35: AAATTA | #sigma70 discriminator: GCGAA, -10: TATATA, spacer: ATTATTCGATGTATACAAGCC, -35: TTTCAA | #sigma28 discriminator: AGCGAA, -10: GCCTATAT, spacer: CGATGTATACAA, -35: AAATTATT | #sigma38 discriminator: GCGAA, -10: TATATA, spacer: ATTATTCGATGTATACAAGCC, -35: TTTCAA
3793754	+		#sigma24 discriminator: ATATTA, -10: ACTGT, spacer: TAATAGAATGTAT, -35: AAATAT | #sigma70 discriminator: GTATATTA, -10: TATACT, spacer: AAATATTAATAGAATG, -35: TATCAT | #sigma38 discriminator: GTATATTA, -10: TATACT, spacer: AAATATTAATAGAATG, -35: TATCAT
3776655	+	b3602	#sigma24 discriminator: ATCAG, -10: TCTTT, spacer: TAGGGGCTATAAATTTA, -35: GCATAC | #sigma38 discriminator: TATCTTTATCAG, -10: TAAATT, spacer: GCGCATACTAGGGGCTA, -35: CTGGTC
2460508	-	b2342, b2341, b2340	#sigma24 discriminator: GATCA, -10: ACTAT, spacer: AAAAAAATGGTTAAG, -35: AAATGT | #sigma70 discriminator: GATCA, -10: GACTAT, spacer: AAATGTAAAAAAATGGTTAA, -35: TTGGCT | #sigma38 discriminator: ATGATCA, -10: AAGACT, spacer: AAATGTAAAAAAATGGTT, -35: TTGGCT
2194270	+	b2114	#sigma24 discriminator: CTAACC, -10: ACTAT, spacer: TTTCCCATTTGGT, -35: TAACAT | #sigma70 discriminator: CTAACC, -10: TACTAT, spacer: TAACATTTTCCCATTTGG, -35: CTTACT | #sigma38 discriminator: CTAACC, -10: TACTAT, spacer: TAACATTTTCCCATTTGG, -35: CTTACT
2153312	+	b4437	#sigma70 discriminator: CAGGAGTG, -10: TAATTT, spacer: CTAAGGGCGGAGTGACA, -35: TTGACA | #sigma38 discriminator: CAGGAGTG, -10: TAATTT, spacer: CTAAGGGCGGAGTGACA, -35: TTGACA
2495333	-	b2377	#sigma70 discriminator: TAAAGTG, -10: TACTAT, spacer: GAGGTTAAGGATTGTCT, -35: TTGCCA | #sigma28 discriminator: AAGTG, -10: TACTATTA, spacer: AGGATTGTCT, -35: AGAGGTTA | #sigma38 discriminator: TAAAGTG, -10: TACTAT, spacer: GAGGTTAAGGATTGTCT, -35: TTGCCA
2685798	+	b2552	#sigma70 discriminator: GCATTTG, -10: TAAGAT, spacer: TTGCAGGGCTATTTTTTA, -35: TTTACA | #sigma38 discriminator: GCATTTG, -10: TAAGAT, spacer: TTGCAGGGCTATTTTTTA, -35: TTTACA
2599783	-	b2478, b2477, b2476, b2475, b2474, b2473	#sigma70 discriminator: TGAGACA, -10: TACCAT, spacer: TTAATGCCATACCAAACG, -35: TTGCTT | #sigma38 discriminator: TGAGACA, -10: TACCAT, spacer: TTAATGCCATACCAAACG, -35: TTGCTT
2716520	-		#sigma70 discriminator: CTCA, -10: TATACA, spacer: GGTGTTTGAGGAGTATA, -35: TTCAAG | #sigma38 discriminator: CTCA, -10: TATACA, spacer: GGTGTTTGAGGAGTATA, -35: TTCAAG
638780	-	b0604	#sigma70 discriminator: GGCCCCCT, -10: TAAAAT, spacer: CGCCAGCGGCGATAAAAAG, -35: TTGCAC | #sigma38 discriminator: GGCCCCCT, -10: TAAAAT, spacer: CCGCCAGCGGCGATAAAAAG, -35: TTTGCA
1657706	-	b1585	#sigma70 discriminator: ACTTAACG, -10: TACAAT, spacer: AACCTGGTCATTGGG, -35: CTGATC | #sigma38 discriminator: ACTTAACG, -10: TACAAT, spacer: AACCTGGTCATTGGG, -35: CTGATC
641902	-	b0607	#sigma70 discriminator: CATGGCG, -10: TATAAT, spacer: AATATCAGGGATAAATAT, -35: CAGACA | #sigma28 discriminator: TCATGGCG, -10: TATTATAA, spacer: CAGGGATAAA, -35: ACAAATAT | #sigma38 discriminator: CATGGCG, -10: TATAAT, spacer: AATATCAGGGATAAATAT, -35: CAGACA
29552	+	b0032, b0033, b0034	#sigma70 discriminator: GCCGCCG, -10: CAGAAT, spacer: TTTAGCGCCCATATCTC, -35: TTGACT | #sigma32 discriminator: TGCCGCCG, -10: ATCTCCAGAA, spacer: CTTTTAGCGCCCAT, -35: AAGTTGA
2411378	-	b2292	#sigma70 discriminator: CAAGTCA, -10: CAGAAT, spacer: TCGGGGCTTTTTTATGG, -35: GTCTCG
1405811	-		#sigma24 discriminator: TATTTT, -10: ACTTA, spacer: TATTAATAATGTA, -35: TCACGA | #sigma70 discriminator: AACTTATATTTT, -10: TAATGT, spacer: TCATTCACGATATTAA, -35: GATTAT | #sigma38 discriminator: AACTTATATTTT, -10: TAATGT, spacer: ATTATTCATTCACGATATTAA, -35: TGCATG
3105652	+	b2964	#sigma70 discriminator: CCCATCA, -10: TAGAAT, spacer: AAAAACCAGTCCGCGAAGTTGA, -35: GTAACA | #sigma38 discriminator: CCCATCA, -10: TAGAAT, spacer: AAAAACCAGTCCGCGAAGTTGA, -35: GTAACA
2710393	+	b2574	#sigma24 discriminator: CCAAA, -10: GCTGA, spacer: CACAACATGATGCTAT, -35: TATCCG | #sigma70 discriminator: GACCAAA, -10: TATGCT, spacer: CGCACAACATGATGC, -35: TTTATC | #sigma38 discriminator: GACCAAA, -10: TATGCT, spacer: CGCACAACATGATGC, -35: TTTATC
3994492	+	b4558, b3809, b3810, b3811, b3812, b3813	#sigma70 discriminator: AGAAAGCA, -10: GATGAT, spacer: TTACGTCTTCTCCTGC, -35: TTGCTT
3867517	-	b3687, b3686	#sigma70 discriminator: TACATCG, -10: CATTTT, spacer: AGTTCATTTCCAGACC, -35: TTGAAA | #sigma32 discriminator: TTACATCG, -10: AGACCCATTT, spacer: AAAGTTCATTTCC, -35: GGCTTGA | #sigma38 discriminator: TACATCG, -10: CATTTT, spacer: AGTTCATTTCCAGACC, -35: TTGAAA
1688446	-	b1612, b1611	#sigma70 discriminator: ATTGTTA, -10: TAGGAT, spacer: CAGTTTTTGTTAAAAAAGTGTG, -35: TAGTCT | #sigma38 discriminator: ATTGTTA, -10: TAGGAT, spacer: TTTTTGTTAAAAAAGTGTG, -35: TCTCAG
1655679	+	b1583, b1584	#sigma70 discriminator: TCTTTG, -10: TAATCA, spacer: AAAATAGTAACGTTGTTT, -35: TAGCAA | #sigma38 discriminator: TCTTTG, -10: TAATCA, spacer: AAAATAGTAACGTTGTTT, -35: TAGCAA
1809280	+		#sigma70 discriminator: ACCTGTA, -10: TAGTTT, spacer: AAGACGCGTCGTTTCACT, -35: TTGATT | #sigma38 discriminator: ACCTGTA, -10: TAGTTT, spacer: AAGACGCGTCGTTTCACT, -35: TTGATT
641925	+	b0608	#sigma70 discriminator: ATTTATC, -10: TATAAT, spacer: TGAACAAATCATTCGCCATGAT, -35: TAATCA | #sigma28 discriminator: TATTTATC, -10: GATTATAA, spacer: TCATTCGCCAT, -35: TGAACAAA | #sigma38 discriminator: ATTTATC, -10: TATAAT, spacer: CAAATCATTCGCCATGAT, -35: CATGAA
1614726	-	b1525, b1523, b1522	#sigma70 discriminator: CATACCA, -10: TATCTT, spacer: GCAAGAGTAAATCTGCG, -35: TTTAAA | #sigma38 discriminator: CATACCA, -10: TATCTT, spacer: GCAAGAGTAAATCTGCG, -35: TTTAAA
3664777	+	b4452	#sigma70 discriminator: AAGTAAATG, -10: GATAAT, spacer: TGCATAACAGTTAATT, -35: TAGTTT | #sigma38 discriminator: GTAAATG, -10: TAATAA, spacer: CATAACAGTTAATTGA, -35: GTTTTG
1806169	-	b1722	#sigma70 discriminator: TCGTTA, -10: TATAAT, spacer: AGTTATTCGCGCCTTTT, -35: TTGCTA | #sigma32 discriminator: TATAATTCGTTA, -10: CGCGCCTTTT, spacer: TTGCTAAGTTATT, -35: GAATACA | #sigma38 discriminator: TCGTTA, -10: TATAAT, spacer: AGTTATTCGCGCCTTTT, -35: TTGCTA
3128204	+	b2980	#sigma70 discriminator: AATCACT, -10: TAACAT, spacer: AACTCAATGTTAAATTGATG, -35: TTGGTT | #sigma38 discriminator: CACT, -10: CATAAT, spacer: TCAATGTTAAATTGATGTAA, -35: GTTAAC
4448431	+	b4224, b4225	#sigma70 discriminator: TTGTATA, -10: TATACT, spacer: CGTTTCCTGTAGCACCGTGAGT, -35: GTAAAA | #sigma38 discriminator: TTGTATA, -10: TATACT, spacer: CGTTTCCTGTAGCACCGTGAGT, -35: GTAAAA
174990	-	b0154	#sigma70 discriminator: CTAAGAA, -10: TATACT, spacer: AATGCACAAAACTTT, -35: GTTTCA | #sigma38 discriminator: CTAAGAA, -10: TATACT, spacer: AATGCACAAAACTTT, -35: GTTTCA
3647981	-	b4613	#sigma70 discriminator: TATCCAG, -10: TATGAT, spacer: AACCTGCATGTACTG, -35: TTTTAT | #sigma38 discriminator: TATCCAG, -10: TATGAT, spacer: GTTTTATAACCTGCATGTACTG, -35: GTGCTG
4004754	+	b3821, b3822, b3823	#sigma70 discriminator: TCTTTGTTGTT, -10: TATGCT, spacer: AATGAAATGTTGATTT, -35: TTGGTT | #sigma38 discriminator: TCTTTGTTGTT, -10: TATGCT, spacer: AATGAAATGTTGATTT, -35: TTGGTT
3519380	-	b3390, b3389, b3388, b3387, b3386, b3385, b3384	#sigma70 discriminator: ACAAGGAGTACC, -10: TAGCAT, spacer: CTATTTGACGCGCGCAGGTATT, -35: TTTCAT | #sigma38 discriminator: AGGAGTACC, -10: CATACA, spacer: CGCGCAGGTATTTAG, -35: TTGACG
1103342	-	b1040, b1039, b1038, b1037	#sigma70 discriminator: GAAATCA, -10: TAGATT, spacer: TAAGATTTGTAATGGC, -35: TTGATT | #sigma38 discriminator: GAAATCA, -10: TAGATT, spacer: TAAGATTTGTAATGGC, -35: TTGATT
1063832	-	b1000, b0999	#sigma70 discriminator: ACACTTA, -10: TACCCT, spacer: TATGAAATTTTGAGGAT, -35: TTGGCA | #sigma32 discriminator: TTA, -10: TACCCTACAC, spacer: AAATTTTGAGGAT, -35: GCATATG | #sigma38 discriminator: ACACTTA, -10: TACCCT, spacer: TATGAAATTTTGAGGAT, -35: TTGGCA
3166020	-	b3019, b3018, b3017, b4469	#sigma70 discriminator: CTCCGGCA, -10: TAGTAT, spacer: CGACGCGGCAGATAATG, -35: GTGACT | #sigma38 discriminator: CTCCGGCA, -10: TAGTAT, spacer: CGACGCGGCAGATAATG, -35: GTGACT
1655706	-	b1582	#sigma70 discriminator: GTCGCCC, -10: TATTAT, spacer: GGAGGGTGTTTATATTGATGA, -35: GTACCA | #sigma28 discriminator: TATGTCGCCC, -10: GATGATAT, spacer: GGTGTTTATATT, -35: ACCAGGAG | #sigma38 discriminator: GTCGCCC, -10: TATTAT, spacer: GGTGTTTATATTGATGA, -35: CAGGAG
1383919	+	b1321, b1322, b1323, b1325	#sigma70 discriminator: GGATTTTG, -10: TACGGT, spacer: ATTCAGCACGCGTGA, -35: TTGCTT | #sigma38 discriminator: GGATTTTG, -10: TACGGT, spacer: ATTCAGCACGCGTGA, -35: TTGCTT
3380127	+	b3233, b3234, b3235	#sigma70 discriminator: GGCATAA, -10: TATAGT, spacer: TTCTGTGGAATTAACGGT, -35: TTCCAC
1313697	-	b1255, b1254, b1253	#sigma70 discriminator: TGCCCGC, -10: TACAAT, spacer: CCCGAGGCTTAACCAGGG, -35: CTGCCA | #sigma38 discriminator: TGCCCGC, -10: TACAAT, spacer: CCCGAGGCTTAACCAGGG, -35: CTGCCA
2531425	+	b2413	#sigma70 discriminator: ACGCAGA, -10: TAAAAT, spacer: TGCGCAATTACCCGG, -35: GTCCAT | #sigma32 discriminator: TACGCAGA, -10: CCCGGTAAAA, spacer: CATTGCGCAATTA, -35: AACTGTC | #sigma38 discriminator: ACGCAGA, -10: TAAAAT, spacer: TTGCGCAATTACCCGG, -35: TGTCCA
4240301	+	b4030	#sigma70 discriminator: GGAAGCT, -10: TATACA, spacer: TCCGTCACATTTTTGCGT, -35: TAGATC | #sigma38 discriminator: GGAAGCT, -10: TATACA, spacer: TCCGTCACATTTTTGCGT, -35: TAGATC
1194927	-	b1134, b1133, b1132, b1131	#sigma70 discriminator: CTGAA, -10: TAATCT, spacer: AGGCTATAATGCGGCAATTCA, -35: GTTATT | #sigma38 discriminator: CTGAA, -10: TAATCT, spacer: AGGCTATAATGCGGCAATTCA, -35: GTTATT
3439537	-	b3293, b3292	#sigma24 discriminator: AGCTGTA, -10: ACAAT, spacer: AGTATCCCCACTTATCT, -35: ACCCGT | #sigma70 discriminator: AGCTGTA, -10: TACAAT, spacer: CCCGTAGTATCCCCACTTATC, -35: TTTATA | #sigma28 discriminator: CTGTA, -10: TACAATAG, spacer: CCCACTTATC, -35: GTAGTATC | #sigma38 discriminator: AGCTGTA, -10: TACAAT, spacer: CCCGTAGTATCCCCACTTATC, -35: TTTATA
1074099	+	b1013	#sigma70 discriminator: TACGTTA, -10: TAACAT, spacer: AAGTTAATGTTATTAATCTGT, -35: TTTAAA | #sigma38 discriminator: ACGTTA, -10: AACATT, spacer: AAGTTAATGTTATTAATCTGTT, -35: TTTAAA
674975	-	b0642, b0641, b0640, b0639, b0638, b0636, b0635, b0634, b0633, b0632, b0631	#sigma70 discriminator: AATAGACG, -10: TATAAT, spacer: CTCCCGGGTCGTTAACTGAC, -35: TTTCAT | #sigma38 discriminator: AATAGACG, -10: TATAAT, spacer: CTCCCGGGTCGTTAACTGAC, -35: TTTCAT
4246464	-	b4034, b4033, b4032	#sigma70 discriminator: AGAGTCC, -10: GAAACT, spacer: GAGGTTGCCGTATAAA, -35: TGGAAA
1194946	+	b1136	#sigma70 discriminator: GAATTG, -10: GATTAT, spacer: GCATGGTATTTTCAGA, -35: TTTTTT
3960651	+	b3778	#sigma70 discriminator: CCTCCCC, -10: TACAAT, spacer: TTCAAATGCGATTCTGC, -35: GTCACA | #sigma38 discriminator: CCTCCCC, -10: TACAAT, spacer: TTCAAATGCGATTCTGC, -35: GTCACA
3293370	+	b3148, b3149, b3150	#sigma70 discriminator: TGAGCA, -10: TAATAT, spacer: TGTGTCGTCCGTATTGCCGATT, -35: TTTCAT | #sigma38 discriminator: TGAGCA, -10: TAATAT, spacer: TGTGTCGTCCGTATTGCCGATT, -35: TTTCAT
1547206	-	b1473	#sigma70 discriminator: TCAG, -10: TAAAAT, spacer: GGCCAGTTAAAAAAATGCTA, -35: CTGACA | #sigma38 discriminator: TCAG, -10: TAAAAT, spacer: GGCCAGTTAAAAAAATGCTA, -35: CTGACA
2282441	+	b2185	#sigma70 discriminator: CTCGCCC, -10: TAGAAT, spacer: GATGTATAAGGCGATTGAGTA, -35: TTGATT | #sigma38 discriminator: CTCGCCC, -10: TAGAAT, spacer: TATAAGGCGATTGAGTA, -35: TTGATG
2718666	-	b2581	#sigma70 discriminator: GTTACATA, -10: TAATAT, spacer: ACGACGCCGGTATGTTTC, -35: TCGGCA | #sigma38 discriminator: ACATA, -10: TATGTT, spacer: ACGACGCCGGTATGTTTCTAA, -35: TCGGCA
1447348	-	b1384	#sigma70 discriminator: CAGGCTCA, -10: TATAGT, spacer: TGCCTGACAAGACTTATTTCC, -35: TCTCTA | #sigma38 discriminator: CAGGCTCA, -10: TATAGT, spacer: CCTGACAAGACTTATTTCC, -35: TCTATG
2517966	-	b2395	#sigma70 discriminator: CTACGTC, -10: TACAGT, spacer: CTGCTTTTTGCCGCTTTTGTAA, -35: TTGTCT | #sigma38 discriminator: CTACGTC, -10: TACAGT, spacer: TTTGCCGCTTTTGTAA, -35: CTGCTT
971728	+	b0919	#sigma70 discriminator: GAAAGCA, -10: CATTAT, spacer: TCTTTTATATTGGCGCT, -35: GTGACA | #sigma38 discriminator: GAAAGCA, -10: CATTAT, spacer: TCTTTTATATTGGCGCT, -35: GTGACA
1866705	+	b1783, b1784	#sigma70 discriminator: AAGAAAG, -10: GAAATT, spacer: GATGAGTTGTTGATATGCCATT, -35: TTTATG
1289176	-	b1233, b1232, b1231, b1230	#sigma24 discriminator: GTGCTA, -10: ACATA, spacer: CGCTACTGCTCGGTTA, -35: CCACAT | #sigma70 discriminator: AGTGCTA, -10: TAACAT, spacer: CATCGCTACTGCTCGGT, -35: TAGCCA | #sigma38 discriminator: AGTGCTA, -10: TAACAT, spacer: CATCGCTACTGCTCGGT, -35: TAGCCA
1407962	+	b1342	#sigma70 discriminator: TTTATTA, -10: CAGAAT, spacer: TTTGTATTCAATTTAGA, -35: TTGCTT | #sigma32 discriminator: TTTTATTA, -10: TTAGACAGAA, spacer: TTTTTGTATTCAAT, -35: ATTTTGC | #sigma38 discriminator: ATTA, -10: AATTTT, spacer: TTTGTATTCAATTTAGACAG, -35: TTGCTT
2630322	+	b2506	#sigma70 discriminator: TCAGGAGG, -10: TAATAA, spacer: ATGTCCTGAAAAGAGC, -35: TACCAA | #sigma28 discriminator: TCAGGAGG, -10: GCTAATAA, spacer: GTCCTGAAAAGA, -35: TACCAAAT | #sigma38 discriminator: CAGGAGG, -10: AATAAT, spacer: ATGTCCTGAAAAGAGCT, -35: TACCAA
2718685	+	b2582, b2583, b2585	#sigma24 discriminator: TTAGAAA, -10: ACATA, spacer: TGTCCCCGATAATATGTA, -35: GAACAA | #sigma70 discriminator: ATTAGAAA, -10: TAACAT, spacer: CAATGTCCCCGATAATATG, -35: CTGGAA | #sigma38 discriminator: AGAAA, -10: CATATT, spacer: CAATGTCCCCGATAATATGTAA, -35: CTGGAA
3707870	-	b3544, b3543, b3542, b3541, b3540	#sigma70 discriminator: AGGTC, -10: GATTGT, spacer: TTTTCACATTCTGTTGACA, -35: TTGACG
246532	-	b0226, b0225, b0224	#sigma24 discriminator: TCAAGCT, -10: ACAAT, spacer: GCTCATTTGAGCT, -35: GCTGTT | #sigma70 discriminator: TCAAGCT, -10: TACAAT, spacer: CTGTTGCTCATTTGAGC, -35: TTGTCG | #sigma32 discriminator: TTCAAGCT, -10: TGAGCTACAA, spacer: CGCTGTTGCTCATT, -35: GGATTGT | #sigma38 discriminator: TCAAGCT, -10: TACAAT, spacer: CTGTTGCTCATTTGAGC, -35: TTGTCG
2585569	+	b2469, b2470	#sigma70 discriminator: TTATATG, -10: TATTCT, spacer: TTTTGGTTGTAAAAACCT, -35: CTTCTT | #sigma32 discriminator: TTTATATG, -10: AACCTTATTC, spacer: TTTTTGGTTGTAAA, -35: ACCTTCT | #sigma38 discriminator: TTATATG, -10: TATTCT, spacer: TTTTGGTTGTAAAAACCT, -35: CTTCTT
1523195	+	b1452	#sigma32 discriminator: AATGCTCCAC, -10: AACGGCAAGA, spacer: GAAAATTGTAGTCGT, -35: TAATTGA | #sigma38 discriminator: CCAC, -10: AATGCT, spacer: ATTGTAGTCGTAACGGCAAGA, -35: GAGAAA
1688552	+	b1613, b1614	#sigma38 discriminator: GGGATTAATT, -10: AATAGT, spacer: TAGGATTCTTGCTTT, -35: TTCCCG
3941353	-	b3755, b3754	#sigma24 discriminator: GGAGG, -10: ACTAA, spacer: CACTTCCTGGTGGCAT, -35: TAATCA | #sigma70 discriminator: AAGGAGG, -10: CATACT, spacer: CCGTAATCACACTTCCTGGTGG, -35: TTGCAA | #sigma38 discriminator: AAGGAGG, -10: CATACT, spacer: CCGTAATCACACTTCCTGGTGG, -35: TTGCAA
425127	-	b0404	#sigma28 discriminator: TACCGTG, -10: GGTGAAAG, spacer: TCAAGTAAATC, -35: TGAGCTTA
179180	-	b0159, b0158, b0157	#sigma24 discriminator: GCCTT, -10: ACTAT, spacer: AAGCGCATGGTAA, -35: CCCCGT | #sigma70 discriminator: ATGCCTT, -10: TAAACT, spacer: TCCCCGTAAGCGCATGG, -35: TACGCT | #sigma38 discriminator: ATGCCTT, -10: TAAACT, spacer: TCCCCGTAAGCGCATGG, -35: TACGCT
3808238	-	b3623	#sigma24 discriminator: AGCACG, -10: ACACT, spacer: CTGCGAAAGAAATGAT, -35: GGATTG | #sigma70 discriminator: AGCACG, -10: TACACT, spacer: TGCTGCGAAAGAAATGA, -35: TCGGAT | #sigma38 discriminator: AGCACG, -10: TACACT, spacer: TGCTGCGAAAGAAATGA, -35: TCGGAT
2041341	+	b1973, b1974	#sigma24 discriminator: ATAACATTA, -10: ACAAT, spacer: TTGCTATATGTT, -35: TGCATT | #sigma70 discriminator: ATAACATTA, -10: TACAAT, spacer: CATTTTGCTATATGT, -35: TTGTTG | #sigma28 discriminator: AACATTA, -10: TACAATAT, spacer: TGCTATATGT, -35: TTGCATTT | #sigma38 discriminator: ATAACATTA, -10: TACAAT, spacer: CATTTTGCTATATGT, -35: TTGTTG
4058219	-	b3870, b3869, b3868, b4686	#sigma38 discriminator: TCCATTGAAGCA, -10: AATGTT, spacer: GCACCAACATGGTGCTT, -35: GTCATT
1068020	+	b4518	#sigma70 discriminator: ATGGCA, -10: GAAAAT, spacer: AAGCTTAGTCCCACGTAGC, -35: TTCACT | #sigma38 discriminator: GGCA, -10: AAATAT, spacer: AAGCTTAGTCCCACGTAGCGA, -35: TTCACT
503294	-	b0478	#sigma70 discriminator: ATTACCTG, -10: TAAACT, spacer: AACATCATCAATGAAATTGTCA, -35: TTCATG | #sigma32 discriminator: CCTG, -10: TAAACTATTA, spacer: CAATGAAATTGTCA, -35: ACATCAT | #sigma38 discriminator: ATTACCTG, -10: TAAACT, spacer: AACATCATCAATGAAATTGTCA, -35: TTCATG
1721335	-	b1642	#sigma38 discriminator: TCCACAG, -10: AATAAT, spacer: TGTCCACGGAGATTGCATGT, -35: GTCGCG
2532344	+	b2414, b2415, b2416, b2417	#sigma24 discriminator: ATCCTTACTT, -10: GCTAA, spacer: CTGTATATAGATAT, -35: TCCCTT | #sigma70 discriminator: AAATCCTTACTT, -10: TATGCT, spacer: ATTTCCCTTCTGTATATAGA, -35: GTCATT | #sigma38 discriminator: AAATCCTTACTT, -10: TATGCT, spacer: ATTTCCCTTCTGTATATAGA, -35: GTCATT
4486137	-	b4260, b4259, b4258	#sigma24 discriminator: TGAGT, -10: TCTCT, spacer: CTTAAACGTCATTTAT, -35: TCATGG | #sigma70 discriminator: CTTGAGT, -10: TATTCT, spacer: GGCTTAAACGTCATT, -35: TTTCAT | #sigma32 discriminator: ATTCTCTTGAGT, -10: AACGTCATTT, spacer: TTGTTTCATGGCTTA, -35: TTTTAGC | #sigma38 discriminator: CTTGAGT, -10: TATTCT, spacer: GGCTTAAACGTCATT, -35: TTTCAT
1618939	-	b1529	#sigma70 discriminator: TTTCGCTG, -10: TATACT, spacer: CTTTATCCTTGTTTACCCCT, -35: GTGACA | #sigma38 discriminator: TTTCGCTG, -10: TATACT, spacer: CTTTATCCTTGTTTACCCCT, -35: GTGACA
519165	+	b0495, b0496	#sigma38 discriminator: AGGCT, -10: TACTAA, spacer: TTGCTTTATGAGTCATGATT, -35: TCTCCG
408575	+		#sigma24 discriminator: ATTTA, -10: TCATA, spacer: TTCAATTTCCGATATAT, -35: GATTTT | #sigma70 discriminator: CATAATTTA, -10: TATATT, spacer: CGATTTTTTCAATTTCCGA, -35: TTGCTG | #sigma32 discriminator: TCATAATTTA, -10: TCCGATATAT, spacer: GCGATTTTTTCAATT, -35: CTTTGCT | #sigma38 discriminator: CATAATTTA, -10: TATATT, spacer: CGATTTTTTCAATTTCCGA, -35: TTGCTG
4496384	+	b4270	#sigma70 discriminator: CCACAACG, -10: TATAAT, spacer: GGTGGCGTGCGACAGG, -35: TTGCAT | #sigma38 discriminator: CCACAACG, -10: TATAAT, spacer: GGTGGCGTGCGACAGG, -35: TTGCAT
2405377	-	b2288, b2287, b2286, b2285, b2284, b2283, b2282, b2281, b2280, b2279, b2278, b2277, b2276	#sigma70 discriminator: AGACCC, -10: CAAAAT, spacer: TCGACACAAATTCCTGT, -35: GAGGAA | #sigma38 discriminator: AGACCC, -10: CAAAAT, spacer: TCGACACAAATTCCTGT, -35: GAGGAA
4313259	+	b4090, b4487	#sigma70 discriminator: AGATCAGG, -10: TAAAAC, spacer: TCAGATGTAACTCTG, -35: GCGCTG
2063364	-		#sigma28 discriminator: AAGCT, -10: TCTGATAA, spacer: AAAACGAAAAG, -35: AACAGTTA | #sigma38 discriminator: CTGATAAAAGCT, -10: AAAAGT, spacer: TGAACAGTTAAAAACG, -35: CTGATT
2495494	+	b2378	#sigma70 discriminator: ACAGATA, -10: TAAAGT, spacer: GCAGTCAGCGAGTGA, -35: CTGAAA | #sigma38 discriminator: ACAGATA, -10: TAAAGT, spacer: GCAGTCAGCGAGTGA, -35: CTGAAA
3453441	-	b3321, b3320, b3319, b3318, b3317, b3316, b3315, b3314, b3313, b3312, b3311, b3310, b3309, b3308, b3307, b3306, b3305, b3304, b3303, b3302, b3301, b3300, b3299, b3298, b3297, b3296, b3295, b3294	#sigma70 discriminator: GCGCGG, -10: TATAAT, spacer: TTCGGTGGTTAAGTATG, -35: CTTGCG | #sigma38 discriminator: GCGCGG, -10: TATAAT, spacer: TTCGGTGGTTAAGTATG, -35: CTTGCG
4640815	-	b4401	#sigma70 discriminator: AGGCT, -10: TAAAAA, spacer: AAAAAGCCCTTTACTTAGCT, -35: TCGCAG | #sigma28 discriminator: AAGGCT, -10: GCTTAAAA, spacer: CCCTTTACTTA, -35: AGAAAAAG | #sigma38 discriminator: AGGCT, -10: TAAAAA, spacer: AAAAAGCCCTTTACTTAGCT, -35: TCGCAG
2800657	+	b2673, b2674, b2675, b2676	#sigma70 discriminator: CTCTGTA, -10: TAGTAT, spacer: CTTTTTTCAACTACATC, -35: TTGAAT | #sigma32 discriminator: AGTATCTCTGTA, -10: AACTACATCT, spacer: TGAATCTTTTTTC, -35: GTGTGGT | #sigma38 discriminator: CTCTGTA, -10: TAGTAT, spacer: CTTTTTTCAACTACATC, -35: TTGAAT
2364445	-	b2250	#sigma70 discriminator: TATTT, -10: TATTAT, spacer: TTGCGATGATAACTGTACT, -35: TCTCTT | #sigma38 discriminator: TATTT, -10: TATTAT, spacer: CGATGATAACTGTACT, -35: CTTTTG
2804750	+	b2677, b2678, b2679	#sigma70 discriminator: AGGGTAG, -10: TATGTT, spacer: GGGTTGCCTCAGATTCTCAG, -35: CATCAG | #sigma38 discriminator: AGGGTAG, -10: TATGTT, spacer: GGGTTGCCTCAGATTCTCAG, -35: CATCAG
2716687	+	b2580	#sigma24 discriminator: AAAATG, -10: TCTAA, spacer: TTTTGCACTCGTTTAAG, -35: ACATTT | #sigma70 discriminator: ATG, -10: TAAAAA, spacer: TTTTTTTGCACTCGTTTAAGTC, -35: TTTACA | #sigma38 discriminator: ATG, -10: TAAAAA, spacer: TTTTTTTGCACTCGTTTAAGTC, -35: TTTACA
1299473	+	b1243, b1244, b1245, b1246, b1247	#sigma70 discriminator: TAATTCCA, -10: TATTAT, spacer: AAGAATAATTGAAATGA, -35: TTGCTG | #sigma38 discriminator: TAATTCCA, -10: TATTAT, spacer: AAGAATAATTGAAATGA, -35: TTGCTG
1020948	-	b0958, b0957	#sigma24 discriminator: ACATCCA, -10: ACTGT, spacer: TGTTGTCACTGGATGT, -35: GATCTT | #sigma70 discriminator: ACATCCA, -10: TACTGT, spacer: TTTGTTGTCACTGGATG, -35: TTGATC | #sigma38 discriminator: ACATCCA, -10: TACTGT, spacer: TTTGTTGTCACTGGATG, -35: TTGATC
706064	+	b0680	#sigma70 discriminator: CATACGCCGTTA, -10: TAAGAT, spacer: GTTGTCAGCCTGTCCCGCTTA, -35: CTAACA | #sigma38 discriminator: CATACGCCGTTA, -10: TAAGAT, spacer: GTTGTCAGCCTGTCCCGCTTA, -35: CTAACA
2520921	+	b2401, b2402, b2403, b2404	#sigma70 discriminator: GCGACTC, -10: TATAAT, spacer: CATTTTGAACTCTCCC, -35: TTGACT | #sigma28 discriminator: TGCGACTC, -10: CCCTATAA, spacer: TTTGAACTCT, -35: TGACTCAT | #sigma32 discriminator: TGCGACTC, -10: CTCCCTATAA, spacer: CTCATTTTGAACT, -35: GCGTTGA | #sigma38 discriminator: GCGACTC, -10: TATAAT, spacer: CATTTTGAACTCTCCC, -35: TTGACT
595460	-	b0571, b0570	#sigma70 discriminator: TGCCCGGG, -10: TAGAAT, spacer: TCTGATCCCGCTACTC, -35: TTGCCA | #sigma38 discriminator: TGCCCGGG, -10: TAGAAT, spacer: TCTGATCCCGCTACTC, -35: TTGCCA
3853338	+	b4618	#sigma70 discriminator: ATCACTG, -10: TATAAT, spacer: TATACAGTAAACTTC, -35: TTTATT | #sigma38 discriminator: ATCACTG, -10: TATAAT, spacer: TATACAGTAAACTTC, -35: TTTATT
3119279	-	b2972, b2971, b2968	#sigma70 discriminator: TCGTAAA, -10: GAAATT, spacer: TGTTGTTAATTTTTTGTTTGTT, -35: GTGAAA | #sigma38 discriminator: CGTAAA, -10: AAATTT, spacer: ATTTTTTGTTTGTTG, -35: TTGTTA
3380058	-		#sigma70 discriminator: AGAACGG, -10: TAGTGT, spacer: TCCCGACTGCATATCGCG, -35: GTGGAA | #sigma38 discriminator: AGAACGG, -10: TAGTGT, spacer: TCCCGACTGCATATCGCG, -35: GTGGAA
2427937	-	b2310, b2309, b2308, b2307, b2306, b2305	#sigma70 discriminator: CAACTTC, -10: TATCTT, spacer: CAACCGCTATACCTGC, -35: GCGATT
4207569	-	b4006, b4005	#sigma28 discriminator: TTCAGCT, -10: GCGAAAAA, spacer: CTGAGTTTTTC, -35: GGCGTTAG | #sigma38 discriminator: TCAGCT, -10: AAAAAT, spacer: TTAGCTGAGTTTTTCGCG, -35: GGGGCG
2700375	-	b4687	#sigma70 discriminator: TGGCTTCG, -10: TAAAAT, spacer: GCCAATTCGTAAGTACAT, -35: GTGACC | #sigma38 discriminator: TGGCTTCG, -10: TAAAAT, spacer: GCCAATTCGTAAGTACAT, -35: GTGACC
4108806	+	b3917	#sigma38 discriminator: TTGCTCA, -10: CACGCT, spacer: GTTTGGTTAACCTTCTGG, -35: TTTAAT
3429212	+	b3279	#sigma24 discriminator: AGT, -10: TCATT, spacer: ATGCCCCCAAAG, -35: CCAATA | #sigma70 discriminator: CATTAGT, -10: CAAAGT, spacer: AAGGCCAATAATGCCCC, -35: TTGCAC | #sigma32 discriminator: TCATTAGT, -10: GCCCCCAAAG, spacer: ACAAGGCCAATAAT, -35: GACTTGC | #sigma38 discriminator: CATTAGT, -10: CAAAGT, spacer: AAGGCCAATAATGCCCC, -35: TTGCAC
1258541	-	b1204, b1203	#sigma70 discriminator: ACGCGCCA, -10: TAAACT, spacer: AGCGGGGCCGCAACCAG, -35: TTGTCA | #sigma38 discriminator: ACGCGCCA, -10: TAAACT, spacer: AGCGGGGCCGCAACCAG, -35: TTGTCA
2025309	-	b1954	#sigma70 discriminator: GATGAACA, -10: TAAGGT, spacer: GCGAAAAAAATTGCGGA, -35: TTGTCA | #sigma38 discriminator: GATGAACA, -10: TAAGGT, spacer: GCGAAAAAAATTGCGGA, -35: TTGTCA
3138609	-	b2988	#sigma70 discriminator: TAGTCTG, -10: TATGAT, spacer: CCAGCCGCTGCGATGAGGTG, -35: TTTGCG | #sigma38 discriminator: TAGTCTG, -10: TATGAT, spacer: CCAGCCGCTGCGATGAGGTG, -35: TTTGCG
504884	+	b0480	#sigma70 discriminator: TCA, -10: TATTTT, spacer: ATGATGTCGCGTCATAC, -35: TTGTCT | #sigma38 discriminator: TTTTCA, -10: TACTAT, spacer: TGTCTATGATGTCGCGTCA, -35: CAGACT
922677	-	b0880	#sigma70 discriminator: GTATTTC, -10: TAAATT, spacer: GCTCGCCCTAATTCTC, -35: TTGACG | #sigma38 discriminator: GTATTTC, -10: TAAATT, spacer: GCTCGCCCTAATTCTC, -35: TTGACG
396343	+	b0377, b0378	#sigma70 discriminator: ACTCATTG, -10: TATACT, spacer: GAAGGTAACTGAGCGTATT, -35: TTGAAT | #sigma38 discriminator: ACTCATTG, -10: TATACT, spacer: GAAGGTAACTGAGCGTATT, -35: TTGAAT
2272314	+	b2177, b2178, b2179	#sigma70 discriminator: TCATAGTG, -10: TATTAT, spacer: AGGTGTGCTTACGTCCCT, -35: GTGGTA | #sigma32 discriminator: TTCATAGTG, -10: TCCCTTATTA, spacer: AAGGTGTGCTTACG, -35: CAGTGGT | #sigma38 discriminator: TCATAGTG, -10: TATTAT, spacer: AGGTGTGCTTACGTCCCT, -35: GTGGTA
57252	-	b0054, b0053, b0052, b0051, b0050, b0049	#sigma70 discriminator: TTGCATTA, -10: TATAAT, spacer: TTGTGGGACATCGCC, -35: GGTCAA | #sigma32 discriminator: ATTTGCATTA, -10: ATCGCCTATA, spacer: GTCAATTGTGGGAC, -35: GGCTGCG | #sigma38 discriminator: TTGCATTA, -10: TATAAT, spacer: CGGTCAATTGTGGGACATCGCC, -35: CGGCTG
1942591	+	b1858, b1859	#sigma70 discriminator: AATGCGA, -10: TAACAT, spacer: AGAAGCGTTTTTTTATG, -35: GCGAAA
2278465	-	b2181	#sigma70 discriminator: CAATTTA, -10: TAAAAT, spacer: CGATATATGTTTATTTTATG, -35: TTCCCC | #sigma38 discriminator: CAATTTA, -10: TAAAAT, spacer: TATGTTTATTTTATG, -35: CCGATA
4009026	+	b3825, b3826, b3827	#sigma70 discriminator: GATCGATG, -10: TAAAAT, spacer: CAGAGCCTGGCGACAGGCT, -35: TTGCAC
451652	-	b0432, b0431, b0430, b0429, b0428, b0427	#sigma70 discriminator: GCCCACA, -10: TAAAAT, spacer: GTAATGTAACCTTCCCG, -35: TTTACA | #sigma28 discriminator: ATGCCCACA, -10: CCCGTAAA, spacer: ATGTAACCTT, -35: TTACAGTA | #sigma38 discriminator: GCCCACA, -10: TAAAAT, spacer: GTAATGTAACCTTCCCG, -35: TTTACA
1360966	-	b1297, b1296, b1295, b1294, b1293, b1292, b1291, b1290, b1289	#sigma38 discriminator: TTCGAATGG, -10: TACAGA, spacer: AACATTTAGTTTGCA, -35: TTGACA
2765897	+	b2630	#sigma70 discriminator: TTCCCCATA, -10: TAGAGT, spacer: TCAGGGGGGTATTATTG, -35: TACACT | #sigma38 discriminator: TTCCCCATA, -10: TAGAGT, spacer: TCAGGGGGGTATTATTG, -35: TACACT
1440844	-		#sigma24 discriminator: AATTGAAAGA, -10: GCTAA, spacer: GCAGAAGAAAGCCATTT, -35: GAAAAT | #sigma70 discriminator: TGAAAGA, -10: TAAAAT, spacer: ATGCAGAAGAAAGCCATTTGC, -35: GCGAAA | #sigma28 discriminator: TGAAAGA, -10: GCTAAAAT, spacer: AAAGCCATTT, -35: TGCAGAAG | #sigma38 discriminator: TGAAAGA, -10: TAAAAT, spacer: ATGCAGAAGAAAGCCATTTGC, -35: GCGAAA
4365390	-	b4137, b4136, b4135, b4134	#sigma70 discriminator: GACCTCT, -10: TATAGT, spacer: TCCTTCCCCCGTCCGTTG, -35: CTAACA | #sigma38 discriminator: GACCTCT, -10: TATAGT, spacer: AACATCCTTCCCCCGTCCGTTG, -35: CCGACT
3276973	+	b3130	#sigma24 discriminator: TAATTTGAGCA, -10: GCTTA, spacer: GCATTACCTTAGTTCAA, -35: GCATTT | #sigma70 discriminator: TTGAGCA, -10: TATAAT, spacer: TACCTTAGTTCAAGCT, -35: TTGCAT | #sigma28 discriminator: TTTGAGCA, -10: GCTTATAA, spacer: CTTAGTTCAA, -35: TGCATTAC | #sigma38 discriminator: TTGAGCA, -10: TATAAT, spacer: TACCTTAGTTCAAGCT, -35: TTGCAT
1015651	+	b0953	#sigma32 discriminator: CTTAACTG, -10: CGCGGTATTG, spacer: CGGCAGTTATGATT, -35: GCATTGA
2407510	+	b2290, b2291	#sigma70 discriminator: GTTCTAA, -10: TACATT, spacer: ACACCGTCCTGGGGGAG, -35: TTCAAA | #sigma38 discriminator: GTTCTAA, -10: TACATT, spacer: AACACCGTCCTGGGGGAG, -35: CTTCAA
2448471	-	b2330, b2329, b2328, b2327, b2325	#sigma70 discriminator: AGCCGCCG, -10: CAAACT, spacer: TATCGTCATCTTCATGG, -35: CTGATT | #sigma38 discriminator: AGCCGCCG, -10: CAAACT, spacer: TATCGTCATCTTCATGG, -35: CTGATT
3540059	+	b3408, b3409, b3410	#sigma70 discriminator: TGTGTTG, -10: TATCAT, spacer: ATAGAAACCATTCTCAT, -35: TTGCTG | #sigma38 discriminator: TGTGTTG, -10: TATCAT, spacer: ATAGAAACCATTCTCAT, -35: TTGCTG
3927133	+	b3744	#sigma70 discriminator: TAAGCA, -10: TAATCA, spacer: GTGTGTCGGTTTTTGTTGCT, -35: TTGCAT | #sigma38 discriminator: TAAGCA, -10: TAATCA, spacer: GTGTGTCGGTTTTTGTTGCT, -35: TTGCAT
2280543	-	b2183, b2182	#sigma70 discriminator: GGGCAGA, -10: TATACT, spacer: TGAGGGATGTTATTAGACCGC, -35: TTCCCT | #sigma32 discriminator: TGGGCAGA, -10: ACCGCTATAC, spacer: GGGATGTTATTAG, -35: CCCTTGA | #sigma38 discriminator: GGGCAGA, -10: TATACT, spacer: TTGAGGGATGTTATTAGACCGC, -35: TTTCCC
629857	+	b0598, b4512	#sigma70 discriminator: AACAAAA, -10: TATAGA, spacer: AATTGTACAAAGATGT, -35: TTGTTA | #sigma28 discriminator: AGAAACAAAA, -10: GATGTTAT, spacer: AAATTGTACAAA, -35: GTGTTGTT | #sigma38 discriminator: AACAAAA, -10: TATAGA, spacer: AATTGTACAAAGATGT, -35: TTGTTA
4494434	-	b4267, b4266, b4265, b4264, b4263	#sigma28 discriminator: GCTTCCG, -10: GCTTAAAT, spacer: AGTTAAAACC, -35: ATAATGAC | #sigma38 discriminator: TCCG, -10: AATGCT, spacer: TAATGACAGTTAAAACCGCTTA, -35: CACAAA
771171	+	b0733, b0734, b0735	#sigma70 discriminator: GTTCTCG, -10: TAAATT, spacer: ATGGGCATCAAAAAGAGA, -35: TTGGAA | #sigma38 discriminator: GTTCTCG, -10: TAAATT, spacer: ATGGGCATCAAAAAGAGA, -35: TTGGAA
1950820	-	b1866, b1865, b1864, b1863	#sigma70 discriminator: GACTCCTG, -10: CATAAT, spacer: TTAGCATTAAGTTCAAG, -35: GTGGTT
2741349	+	b2602, b2603	#sigma70 discriminator: TTGAAAA, -10: TATGCT, spacer: CTCCCTTTGAAAACAATCCGC, -35: TTTACA | #sigma28 discriminator: GCTTTGAAAA, -10: TCCGCTAT, spacer: CTTTGAAAACAA, -35: TACACTCC | #sigma32 discriminator: TTTGAAAA, -10: TCCGCTATGC, spacer: TCCCTTTGAAAACAA, -35: TTTACAC | #sigma38 discriminator: TTGAAAA, -10: TATGCT, spacer: CTCCCTTTGAAAACAATCCGC, -35: TTTACA
3957863	-	b3773	#sigma70 discriminator: CACAACG, -10: TATATT, spacer: ATTTATTGCGGAAATTGA, -35: CAGGAA | #sigma38 discriminator: CACAACG, -10: TATATT, spacer: ATTTATTGCGGAAATTGA, -35: CAGGAA
1795176	-	b1711, b1710, b1709, b1708	#sigma70 discriminator: CAACGCCA, -10: TAAAAT, spacer: TTCACTGTCGAAGAGTCACCG, -35: TTTCTT | #sigma38 discriminator: CAACGCCA, -10: TAAAAT, spacer: TTCACTGTCGAAGAGTCACCG, -35: TTTCTT
2509931	-	b2388	#sigma70 discriminator: AAGTCCA, -10: TACGAT, spacer: GACCGAGAATTAATGC, -35: CAGCAA | #sigma28 discriminator: GTCCA, -10: TACGATAA, spacer: GAGAATTAATGC, -35: GCAAGACC | #sigma38 discriminator: AAGTCCA, -10: TACGAT, spacer: GACCGAGAATTAATGC, -35: CAGCAA
4428908	+	b4207	#sigma70 discriminator: GCCCGCT, -10: TATGCT, spacer: CAAAGAAGTGTGGCTGA, -35: TTTACC | #sigma38 discriminator: GCCCGCT, -10: TATGCT, spacer: CAAAGAAGTGTGGCTGA, -35: TTTACC
3611758	-	b3473	#sigma70 discriminator: TGAAACA, -10: TAAAAA, spacer: TTCACGTCAGCACGTGG, -35: CTGATT | #sigma38 discriminator: GAAACA, -10: AAAAAT, spacer: ATTTTCACGTCAGCACGTGGT, -35: CTGCTG
4009072	-	b3824	#sigma70 discriminator: AGACACA, -10: AAAAAT, spacer: GTAGCGTATTGTGGCAC, -35: GCGACA | #sigma38 discriminator: AGACACA, -10: AAAAAT, spacer: GTAGCGTATTGTGGCAC, -35: GCGACA
3604328	+	b3465, b3466	#sigma28 discriminator: AGTCTA, -10: GATGAAAT, spacer: AGCTAAAAAAAT, -35: TACATAGC | #sigma38 discriminator: CTA, -10: AATAGT, spacer: CTAAAAAAATGATGA, -35: TAGCAG
1509276	+	b4532, b1438, b1439	#sigma24 discriminator: GCGGCA, -10: ACTCA, spacer: ATGTTTACTTTGTTGATAT, -35: ACACTA | #sigma70 discriminator: CAGCGGCA, -10: TATACT, spacer: CTAATGTTTACTTTGTTGA, -35: TAAACA | #sigma38 discriminator: CAGCGGCA, -10: TATACT, spacer: CACTAATGTTTACTTTGTTGA, -35: GGTAAA
4527977	+	b4624	#sigma70 discriminator: CGTTAA, -10: TAATAT, spacer: TTGTGCCTGTACCCATT, -35: TTTACG | #sigma38 discriminator: CGTTAA, -10: TAATAT, spacer: TTGTGCCTGTACCCATT, -35: TTTACG
3216506	-	b3070, b3068	#sigma70 discriminator: TGATTACCATC, -10: TATATC, spacer: TTGCGAGTTTTATTTAGA, -35: TATCAT
1057983	-	b0995	#sigma70 discriminator: GAACA, -10: GAATAT, spacer: GGATGAACGGCTTACGGCA, -35: TGGTCA | #sigma28 discriminator: TGAACA, -10: GCAGAATA, spacer: AACGGCTTACG, -35: TCAGGATG | #sigma32 discriminator: TATGAACA, -10: TACGGCAGAA, spacer: CAGGATGAACGGCT, -35: CACTGGT
1344636	-	b4596, b1284	#sigma70 discriminator: TCATTTT, -10: CATTAT, spacer: TTTAGCGGCAATTTTTG, -35: TTCTCT | #sigma38 discriminator: TTTT, -10: TATTCA, spacer: CGGCAATTTTTGCAT, -35: TTTTAG
441470	+	b0423	#sigma70 discriminator: TCCGCGCC, -10: TATACT, spacer: AGCAAAGCGATGTTAGTGG, -35: GTGCAC | #sigma38 discriminator: TCCGCGCC, -10: TATACT, spacer: AGCAAAGCGATGTTAGTGG, -35: GTGCAC
1842306	+	b1761	#sigma70 discriminator: CGAAAA, -10: TATAGT, spacer: ACCGTCACATTCTTGATGG, -35: TTGCTT | #sigma38 discriminator: CGAAAA, -10: TATAGT, spacer: ACCGTCACATTCTTGATGG, -35: TTGCTT
3816579	-	b3642	#sigma70 discriminator: GCGCAG, -10: TATAAT, spacer: TAACCGCCGGAAGTCCG, -35: TAGGAA | #sigma38 discriminator: GCGCAG, -10: TATAAT, spacer: TAACCGCCGGAAGTCCG, -35: TAGGAA
4538902	-	b4310, b4309	#sigma70 discriminator: ACCATAT, -10: TACAAT, spacer: GAAAATGCATTTGTTC, -35: GCGACG | #sigma38 discriminator: ACCATAT, -10: TACAAT, spacer: GAAAATGCATTTGTTC, -35: GCGACG
4230278	-	b4021	#sigma32 discriminator: GTTA, -10: CGAACTATTT, spacer: AAATAGTCATGAG, -35: TGATAAA | #sigma38 discriminator: TTGTTA, -10: AACTAT, spacer: AAAAATAGTCATGAGCG, -35: TTGATA
889992	-	b0847, b4417	#sigma24 discriminator: TATAGGCCA, -10: GCTAA, spacer: CGCTTCGCATTCCAT, -35: TAAAGC | #sigma70 discriminator: AGGCCA, -10: TAATAT, spacer: GCCGCTTCGCATTCCATGC, -35: GATAAA | #sigma28 discriminator: AGGCCA, -10: GCTAATAT, spacer: CGCATTCCAT, -35: AGCCGCTT | #sigma38 discriminator: AGGCCA, -10: TAATAT, spacer: GCCGCTTCGCATTCCATGC, -35: GATAAA
4424842	-	b4199	#sigma70 discriminator: TAAATCA, -10: TAAAAT, spacer: ATCAACTTCTTTATCATTGAT, -35: GTCACC | #sigma38 discriminator: TAAATCA, -10: TAAAAT, spacer: CTTCTTTATCATTGAT, -35: CATCAA
4428903	-	b4206	#sigma70 discriminator: AGCG, -10: TAAAGT, spacer: TTCCTTTCTTAGGGTA, -35: TCGTAT
3980824	+	b3795, b3796, b3797, b3798	#sigma38 discriminator: TGCAACA, -10: AACATT, spacer: TTTCTCCTGAATTACGAA, -35: TTGCCA
853138	+	b0817, b0818	#sigma24 discriminator: GTGCGCA, -10: ACAAT, spacer: CGCAACTCTGGTTT, -35: TACCTT | #sigma70 discriminator: GTGCGCA, -10: TACAAT, spacer: CCTTCGCAACTCTGGTT, -35: TTTGTA | #sigma38 discriminator: GTGCGCA, -10: TACAAT, spacer: CCTTCGCAACTCTGGTT, -35: TTTGTA
1125523	+	b1066, b1067, b1068, b1069	#sigma70 discriminator: AATACTTA, -10: TATAGT, spacer: GGGTCTGGTTGCGCAGG, -35: TTCACA | #sigma38 discriminator: AATACTTA, -10: TATAGT, spacer: GGGTCTGGTTGCGCAGG, -35: TTCACA
4017300	+	b3832, b3833, b3835, b3836, b3838, b3839, b4483	#sigma70 discriminator: TCTATT, -10: CACAAT, spacer: ACTGGACGTTTGTACAG, -35: TTTCCA | #sigma38 discriminator: TCTATT, -10: CACAAT, spacer: ACTGGACGTTTGTACAG, -35: TTTCCA
1029998	-	b0967, b0966	#sigma24 discriminator: GACGCCC, -10: ACAAT, spacer: CCATGGAAAACTCCGG, -35: GCAAAT | #sigma70 discriminator: GACGCCC, -10: GACAAT, spacer: ATCCATGGAAAACTCCG, -35: TTGCAA
4074646	+	b3884, b3885, b3886, b3887, b3888	#sigma70 discriminator: GCCAGGG, -10: TAAAAT, spacer: TTGTCACTTTTTGTA, -35: TCTTTT
3384471	-	b3236	#sigma70 discriminator: GTCACCA, -10: TATATT, spacer: TTGTTTTGGCTGAACGGTAGGG, -35: TTGATG | #sigma38 discriminator: GTCACCA, -10: TATATT, spacer: TTGTTTTGGCTGAACGGTAGGG, -35: TTGATG
3574937	-	b3433, b3432, b3431, b3430, b3429, b3428	#sigma70 discriminator: GAAAGAT, -10: TATGGT, spacer: TGCGACTTTGGCTGCTTTTTG, -35: TTCACT | #sigma38 discriminator: GAAAGAT, -10: TATGGT, spacer: ACTTTGGCTGCTTTTTG, -35: CTTGCG
1021084	+	b0959	#sigma70 discriminator: CGTAGTTA, -10: TATTTT, spacer: CTTAAGAATAAGTTGCC, -35: TTGCCC | #sigma38 discriminator: CGTAGTTA, -10: TATTTT, spacer: CTTAAGAATAAGTTGCC, -35: TTGCCC
77338	-	b0069, b0068, b0067, b0066	#sigma70 discriminator: AGGGA, -10: TAATAT, spacer: CATCGTTAGGAATTATTGACT, -35: TTGCTT | #sigma38 discriminator: AGGGA, -10: TAATAT, spacer: CATCGTTAGGAATTATTGACT, -35: TTGCTT
1592479	-	b1508, b1507	#sigma70 discriminator: TTATAATA, -10: TAAAAC, spacer: TATCCTCACTAAAGGA, -35: TTGACT | #sigma38 discriminator: TATAATA, -10: AAAACT, spacer: TATCCTCACTAAAGGAT, -35: TTGACT
3433632	-	b4473, b3284, b3283, b3281, b3280	#sigma70 discriminator: AGACAAA, -10: TATTCT, spacer: GAGTTAGAAAGATTATTTCTTC, -35: GTTCAG | #sigma38 discriminator: AGACAAA, -10: TATTCT, spacer: GAGTTAGAAAGATTATTTCTTC, -35: GTTCAG
1737584	-	b4602	#sigma70 discriminator: TGCGTAA, -10: TAAAAA, spacer: TTTTCATCACAGTGTG, -35: GAGATT | #sigma38 discriminator: GCGTAA, -10: AAAAAT, spacer: TTTTCATCACAGTGTGT, -35: GAGATT
1664167	+	b1591	#sigma24 discriminator: AGCGTT, -10: TCATT, spacer: AATACCACACCATTTGCCA, -35: ACATTT | #sigma70 discriminator: TAGCGTT, -10: CATCAT, spacer: TTTAATACCACACCATTTGC, -35: GTTACA
3683497	-	b3528, b3527	#sigma70 discriminator: AAGGCCG, -10: TATTTT, spacer: TGATGTTGTCTGGGTGT, -35: TTTCTG | #sigma38 discriminator: AAGGCCG, -10: TATTTT, spacer: TGATGTTGTCTGGGTGT, -35: TTTCTG
4633771	-	b4394	#sigma70 discriminator: GCTGTAA, -10: TATACT, spacer: CATGCTTTTTTTCCG, -35: CTGTAA | #sigma32 discriminator: TGCTGTAA, -10: TTCCGTATAC, spacer: TGTAACATGCTTTTT, -35: GTATACC | #sigma38 discriminator: GCTGTAA, -10: TATACT, spacer: CATGCTTTTTTTCCG, -35: CTGTAA
2241709	-	b2151, b2150, b2149, b2148	#sigma70 discriminator: AGCCGCCA, -10: CAAAAT, spacer: AAGTCCTGTATTCAGTGCTGA, -35: TTCACG | #sigma38 discriminator: AGCCGCCA, -10: CAAAAT, spacer: AAGTCCTGTATTCAGTGCTGA, -35: TTCACG
2243760	+	b2154	#sigma70 discriminator: CCAGT, -10: CATAAT, spacer: ATTGTGCGTGAGGCGGCGCA, -35: CTGATT | #sigma38 discriminator: CCAGT, -10: CATAAT, spacer: ATTGTGCGTGAGGCGGCGCA, -35: CTGATT
2008241	+	b1929, b1930	#sigma70 discriminator: TCGCGACT, -10: TATGAT, spacer: ATAAATTTGCATGGTG, -35: CCGAAA | #sigma38 discriminator: TCGCGACT, -10: TATGAT, spacer: ATAAATTTGCATGGTG, -35: CCGAAA
122035	+	b0113	#sigma70 discriminator: AGCGTCA, -10: TACTTT, spacer: GGACATAAGGTGAATACTTTGT, -35: CTGTAT | #sigma38 discriminator: AGCGTCA, -10: TACTTT, spacer: TAAGGTGAATACTTTGT, -35: TGGACA
214196	-	b4406, b0189	#sigma70 discriminator: CACCTTG, -10: TATAGT, spacer: TTGCAGAAATGAGTGTGG, -35: CTGATA | #sigma38 discriminator: CACCTTG, -10: TATAGT, spacer: TTGCAGAAATGAGTGTGG, -35: CTGATA
2698421	+	b2561, b2562	#sigma70 discriminator: CGGTAACA, -10: TATAAT, spacer: CAATAACGCAATGGC, -35: TTTTAT | #sigma38 discriminator: CGGTAACA, -10: TATAAT, spacer: CAATAACGCAATGGC, -35: TTTTAT
1293494	+	b1238	#sigma70 discriminator: CCAGCCA, -10: TAAACT, spacer: AACTGACGAATTATGA, -35: CTGAAA | #sigma38 discriminator: CCAGCCA, -10: TAAACT, spacer: AACTGACGAATTATGA, -35: CTGAAA
189641	+	b4414, b0169, b0170, b0171, b0172, b0173, b0174, b0175, b0176, b0177, b0178, b0179, b0180, b0181, b0182, b0183, b0184, b0185	#sigma70 discriminator: AGAAAAT, -10: TATAAT, spacer: AACGTGCCACTGAAGGTTTTC, -35: TCGCCA | #sigma38 discriminator: AGAAAAT, -10: TATAAT, spacer: AACGTGCCACTGAAGGTTTTC, -35: TCGCCA
785593	+	b0754	#sigma70 discriminator: GGAAGTA, -10: TAGATT, spacer: CATTCTGACGGAAGATA, -35: TTTACA | #sigma38 discriminator: GGAAGTA, -10: TAGATT, spacer: CATTCTGACGGAAGATA, -35: TTTACA
4496575	+		#sigma70 discriminator: AACTCTC, -10: TATATT, spacer: ATCTATCTTTCCCGC, -35: GTGTTT | #sigma28 discriminator: ATTAACTCTC, -10: CCCGCTAT, spacer: TTATCTATCTTT, -35: TCCAGTGT | #sigma32 discriminator: TAACTCTC, -10: CCCGCTATAT, spacer: GTTTATCTATCTTT, -35: ATCCAGT | #sigma38 discriminator: AACTCTC, -10: TATATT, spacer: ATCTATCTTTCCCGC, -35: GTGTTT
4230336	+	b4022	#sigma70 discriminator: CCG, -10: TATATT, spacer: TCAACCCAAAGGTACGG, -35: TTTTTA | #sigma32 discriminator: TCCG, -10: TACGGTATAT, spacer: ATCAACCCAAAGG, -35: ATTTTTT | #sigma38 discriminator: CCG, -10: TATATT, spacer: AACCCAAAGGTACGG, -35: TTTATC
1004739	+	b0945	#sigma70 discriminator: ACGCCCCCG, -10: CATAAT, spacer: TTTGGTCCGAACTCGCA, -35: TTCCCT | #sigma38 discriminator: ACGCCCCCG, -10: CATAAT, spacer: TTTGGTCCGAACTCGCA, -35: TTCCCT
134340	+	b0119	#sigma70 discriminator: TACATCA, -10: GATAAT, spacer: TTCTCCGGTAAGGCTGC, -35: CTGTTT | #sigma38 discriminator: CATCA, -10: TAATTA, spacer: CCGGTAAGGCTGCGA, -35: TTTTCT
1920197	+	b1835	#sigma70 discriminator: GCGCGCC, -10: TAAACT, spacer: GCGCCGGAGCGTTTATGC, -35: GTGCCT
3609121	+	b3471, b3472	#sigma70 discriminator: GCGGCGG, -10: TATCAT, spacer: TGTCAACGTAAAGCAG, -35: TTGCAT | #sigma32 discriminator: TGCGGCGG, -10: AGCAGTATCA, spacer: ATTGTCAACGTAA, -35: CCATTGC | #sigma38 discriminator: GCGGCGG, -10: TATCAT, spacer: TGTCAACGTAAAGCAG, -35: TTGCAT
3611849	+	b3474, b3475	#sigma70 discriminator: TAATACAAAAAG, -10: TACACT, spacer: ATTGCTGGCGTGACTCCCGC, -35: CAGAAT | #sigma38 discriminator: TAATACAAAAAG, -10: TACACT, spacer: ATTGCTGGCGTGACTCCCGC, -35: CAGAAT
1901771	-	b1816	#sigma70 discriminator: TAACTC, -10: TATGTT, spacer: AATCAGAGGCGTCTCTGA, -35: TTGCCA | #sigma38 discriminator: TAACTC, -10: TATGTT, spacer: AATCAGAGGCGTCTCTGA, -35: TTGCCA
990413	-	b0931, b0930	#sigma70 discriminator: CCAGCAG, -10: TATACT, spacer: AAATTGCGAAACAAGG, -35: TTCAAT | #sigma38 discriminator: CCAGCAG, -10: TATACT, spacer: TAAATTGCGAAACAAGG, -35: GTTCAA
830670	-	b0796, b0795, b0794, b0793, b0792	#sigma24 discriminator: ATCTTAATCA, -10: TCATA, spacer: TCCCCTATGGAG, -35: GACAAC | #sigma70 discriminator: TAATCA, -10: TAATCT, spacer: ACTCCCCTATGGAGTCA, -35: TGGACA | #sigma32 discriminator: TCTTAATCA, -10: GGAGTCATAA, spacer: GGACAACTCCCCTAT, -35: CCATACT | #sigma38 discriminator: TAATCA, -10: TAATCT, spacer: ACTCCCCTATGGAGTCA, -35: TGGACA
416975	-	b0398, b0397, b0396	#sigma70 discriminator: CGCGCCCA, -10: TATAAT, spacer: GGCACATCTGTTTGGG, -35: GCAAAT | #sigma38 discriminator: CGCGCCCA, -10: TATAAT, spacer: GCACATCTGTTTGGG, -35: CAAATG
918738	+	b0878, b0879, b0881, b0882	#sigma70 discriminator: GAATTCT, -10: TAAGCT, spacer: CCCGGGGGTATTCAAATA, -35: TTGCAG
1144841	+	b1086	#sigma70 discriminator: CCATCA, -10: TAATAA, spacer: CTTCTTGCTGGTGATTGGTT, -35: TTTTCA | #sigma38 discriminator: CCATCA, -10: TAATAA, spacer: TTCTTGCTGGTGATTGGTT, -35: TTTCAC
2243798	-	b2153, b2152	#sigma70 discriminator: CTGCTGA, -10: TAACAT, spacer: TATTTGCATAACGATGTTT, -35: CTTCCG | #sigma38 discriminator: CTGCTGA, -10: TAACAT, spacer: TATTTGCATAACGATGTTT, -35: CTTCCG
189625	-	b0168, b0167, b0166, b0164	#sigma24 discriminator: TATAGA, -10: TCTAT, spacer: GACGTCGAATTT, -35: GCATCA | #sigma70 discriminator: AGA, -10: TATTAT, spacer: GCATCAGACGTCGAATTTTC, -35: TGTACA | #sigma38 discriminator: AGA, -10: TATTAT, spacer: GCATCAGACGTCGAATTTTC, -35: TGTACA
1031717	-	b0971	#sigma70 discriminator: GCGCGTC, -10: TATAGT, spacer: CGCCGCATCGGGATGTT, -35: TTTACA | #sigma38 discriminator: GCGCGTC, -10: TATAGT, spacer: CGCCGCATCGGGATGTT, -35: TTTACA
2712801	-		#sigma70 discriminator: TCTCACCC, -10: TATTGT, spacer: GGATATCGCTTCTCGGG, -35: TTGTAT | #sigma38 discriminator: TCTCACCC, -10: TATTGT, spacer: TGGATATCGCTTCTCGGG, -35: TTTGTA
1121506	-	b1061	#sigma70 discriminator: TAACCAGTA, -10: TATAAA, spacer: TTAGGTTATTTTACCTG, -35: TTGTCA | #sigma32 discriminator: ATAACCAGTA, -10: ACCTGTATAA, spacer: CATTAGGTTATTTT, -35: CTGTTGT
1092841	+	b1025	#sigma70 discriminator: TAATAG, -10: TATTAA, spacer: ACAGTACAGTTCTTATATC, -35: TTGACA | #sigma32 discriminator: ATAATAG, -10: ATATCTATTA, spacer: AACAGTACAGTTCTT, -35: TATTGAC | #sigma38 discriminator: TAATAG, -10: TATTAA, spacer: ACAGTACAGTTCTTATATC, -35: TTGACA
4246738	+	b4035, b4036, b4037	#sigma70 discriminator: CAGCCCAT, -10: CATAGT, spacer: CCATCTCCTGATGACG, -35: TTTAAG | #sigma32 discriminator: TCAGCCCAT, -10: TGACGCATAG, spacer: AGCCATCTCCTGA, -35: GGATTTA
2249967	-	b2157	#sigma70 discriminator: ATGATA, -10: TAAAGA, spacer: AGAACGTCAGACGGAAGCCA, -35: TTTGCG | #sigma32 discriminator: AGAATGATA, -10: GAAGCCATAA, spacer: GAGAACGTCAGACG, -35: AATTTGC
1641714	-	b1557	#sigma70 discriminator: TTGCG, -10: TAATGA, spacer: CATATGTTCAACTATGCGT, -35: TTGCTT | #sigma38 discriminator: TGCG, -10: AATGAT, spacer: CATATGTTCAACTATGCGTT, -35: TTGCTT
4207860	+	b4007, b4008, b4009, b4010	#sigma70 discriminator: GCGCC, -10: TATAAT, spacer: TTGCGGCCTGCGGAGAACTCCC, -35: TTTCTA | #sigma32 discriminator: TGCGCC, -10: CTCCCTATAA, spacer: GGCCTGCGGAGAA, -35: CTATTGC | #sigma38 discriminator: GCGCC, -10: TATAAT, spacer: TTGCGGCCTGCGGAGAACTCCC, -35: TTTCTA
3986302	+	b4456	#sigma24 discriminator: ATAAGTATG, -10: TCATA, spacer: AATGAATTTTATCAT, -35: TAATTG | #sigma70 discriminator: AAGTATG, -10: CATAAT, spacer: AATTGAATGAATTTTATCATT, -35: GTTATT | #sigma28 discriminator: GTATG, -10: CATAATAA, spacer: TTTTATCATT, -35: TGAATGAA | #sigma38 discriminator: AAGTATG, -10: CATAAT, spacer: AATTGAATGAATTTTATCATT, -35: GTTATT
3990775	+	b3806	#sigma70 discriminator: GCTTGTTA, -10: TAACAT, spacer: ATTCTTAAAACATTGTC, -35: GTGGCA | #sigma38 discriminator: TGTTA, -10: CATGCT, spacer: ATTCTTAAAACATTGTCTAA, -35: GTGGCA
1862527	+	b1779, b1780	#sigma70 discriminator: TGATCTCG, -10: TAAACT, spacer: CCAACTGGCAAAATTTTGTCC, -35: TTAACA | #sigma38 discriminator: TGATCTCG, -10: TAAACT, spacer: CCAACTGGCAAAATTTTGTCC, -35: TTAACA
2249980	+	b2159, b2160	#sigma24 discriminator: CTTTA, -10: TCATT, spacer: TTTATTACGTCTGGGTA, -35: GCAATA | #sigma70 discriminator: TCTTTA, -10: TATCAT, spacer: AGCAATATTTATTACGTCTGGG, -35: TTGCCA | #sigma38 discriminator: TCTTTA, -10: TATCAT, spacer: AGCAATATTTATTACGTCTGGG, -35: TTGCCA
3552509	-	b3417, b3416	#sigma70 discriminator: AGCGATA, -10: CAAACT, spacer: GGTCAACATCGAGCCTGG, -35: GAGGAA | #sigma28 discriminator: ACTAGCGATA, -10: CCTGGCAA, spacer: GTCAACATCGAG, -35: TGAGGAAG | #sigma38 discriminator: AGCGATA, -10: CAAACT, spacer: GGTCAACATCGAGCCTGG, -35: GAGGAA
1234764	-	b1186	#sigma24 discriminator: GCGTT, -10: GCTTT, spacer: CTGCCTGACCGTTAA, -35: TCACTC | #sigma70 discriminator: TTGCGTT, -10: TAAGCT, spacer: CACTCCTGCCTGACCGT, -35: TTGCCT | #sigma38 discriminator: TTGCGTT, -10: TAAGCT, spacer: CACTCCTGCCTGACCGT, -35: TTGCCT
1879297	-	b1795	#sigma70 discriminator: TTTTATC, -10: TATGCT, spacer: CTCCCGATGTTGTGC, -35: CTTGCC | #sigma38 discriminator: TTTTATC, -10: TATGCT, spacer: CTCCCGATGTTGTGC, -35: CTTGCC
4175106	-	b3974	#sigma70 discriminator: CCTGCCCA, -10: TACCCT, spacer: ATTATTCCTCCCCATCTGGTGT, -35: TTTCTT | #sigma38 discriminator: CCTGCCCA, -10: TACCCT, spacer: ATTATTCCTCCCCATCTGGTGT, -35: TTTCTT
1395972	-	b1330	#sigma70 discriminator: AGCCCCG, -10: TAAAAT, spacer: ATCTGAATGAATTGTCGCGG, -35: TTGATG | #sigma38 discriminator: AGCCCCG, -10: TAAAAT, spacer: ATCTGAATGAATTGTCGCGG, -35: TTGATG
1916165	-	b1831, b1830, b1829	#sigma70 discriminator: AATAGG, -10: TATTTT, spacer: CATTAACGCATTTAATGCT, -35: CTTGAG | #sigma28 discriminator: TAATAGG, -10: GCTTATTT, spacer: AACGCATTTAAT, -35: TGAGCATT | #sigma38 discriminator: AATAGG, -10: TATTTT, spacer: CATTAACGCATTTAATGCT, -35: CTTGAG
4494598	+	b4268	#sigma70 discriminator: CGCAGCA, -10: TAGTAT, spacer: TTATTATGCCGCCAGGCG, -35: GTGAAA | #sigma38 discriminator: CGCAGCA, -10: TAGTAT, spacer: TTATTATGCCGCCAGGCG, -35: GTGAAA
476423	+	b0455	#sigma70 discriminator: GCGCCTG, -10: GATAAT, spacer: TTAGCCGGGGCAGCAGT, -35: TTGCAA
1215753	+	b1164, b1165, b1166, b1167	#sigma24 discriminator: TGTTACTTCA, -10: GCTAT, spacer: ATTTCGTACAAGTTT, -35: ACACAT | #sigma70 discriminator: TACTTCA, -10: TATTGT, spacer: TATTTCGTACAAGTTTGC, -35: TACACA | #sigma38 discriminator: TACTTCA, -10: TATTGT, spacer: CATATTTCGTACAAGTTTGC, -35: TGTACA
754956	+	b0721, b0722, b0723, b0724, b0726, b0727, b0728, b0729	#sigma70 discriminator: GCCGCCA, -10: TATACT, spacer: TGATTTTGTGAACAGCC, -35: TTGTAA | #sigma38 discriminator: GCCGCCA, -10: TATACT, spacer: TGATTTTGTGAACAGCC, -35: TTGTAA
711950	-	b0685, b0684, b4637, b0683	#sigma70 discriminator: GGCGCGCT, -10: TATTAT, spacer: TGACTCATCGCGCTGATG, -35: TTGGCG
89363	+	b0081, b0082, b0083, b0084, b0085, b0086, b0087, b0088, b0089, b0090, b0091, b0092, b0093, b0094, b0095, b0096, b0097, b0098, b0099	#sigma70 discriminator: GCCGCTCG, -10: TAAAAT, spacer: ACCGGGGAAGATATGTCC, -35: CTGTTA | #sigma38 discriminator: GCCGCTCG, -10: TAAAAT, spacer: ACCGGGGAAGATATGTCC, -35: CTGTTA
1791253	-	b1706	#sigma70 discriminator: ATCAAACA, -10: TACACT, spacer: ACGAGAGTAACCGTC, -35: TTTAAG | #sigma32 discriminator: AACA, -10: TACACTATCA, spacer: ACGAGAGTAACCGTC, -35: GTTTAAG | #sigma38 discriminator: ATCAAACA, -10: TACACT, spacer: ACGAGAGTAACCGTC, -35: TTTAAG
703705	-	b0678, b0677, b0676	#sigma24 discriminator: AAA, -10: TCAAA, spacer: GAAAACTTATTTTATCAT, -35: AAACCA | #sigma70 discriminator: TCAAAAAA, -10: TATCAT, spacer: GGCTAAACCAGAAAACTTATTT, -35: TTTACT | #sigma38 discriminator: TCAAAAAA, -10: TATCAT, spacer: GGCTAAACCAGAAAACTTATTT, -35: TTTACT
1787160	-	b1702	#sigma70 discriminator: TGCG, -10: GATAAA, spacer: CCGGTTAAATATGCAAA, -35: TTTCAT | #sigma28 discriminator: ATGCG, -10: AAAGATAA, spacer: GTTAAATATGC, -35: TTCATCCG | #sigma38 discriminator: AAGATAAATGCG, -10: TATGCA, spacer: GTTTTTTTCATCCGGTTAAA, -35: TTCACC
1391897	-	b1327, b1326	#sigma24 discriminator: ATCTATAGTGAT, -10: TCAAT, spacer: ATCAACTTAATGA, -35: GGTCTA | #sigma70 discriminator: GAT, -10: TATAGT, spacer: CAACTTAATGATCAATATC, -35: TCTAAT | #sigma32 discriminator: ATAGTGAT, -10: ATCAATATCT, spacer: CTAATCAACTTAATG, -35: TTTGGGT | #sigma38 discriminator: GAT, -10: TATAGT, spacer: CAACTTAATGATCAATATC, -35: TCTAAT
824602	+	b0791	#sigma24 discriminator: GTAAG, -10: TCTGA, spacer: TCCGTAAAGTTCGGTAC, -35: GAATTT | #sigma70 discriminator: GAGTAAG, -10: TACTCT, spacer: GAATTTTCCGTAAAGTTCGG, -35: CTTACG | #sigma38 discriminator: GAGTAAG, -10: TACTCT, spacer: GAATTTTCCGTAAAGTTCGG, -35: CTTACG
4024813	+	b3843, b3844	#sigma70 discriminator: AAATACCA, -10: TACAGT, spacer: TTGCCCGCGCTTGCAG, -35: TTGAAG | #sigma38 discriminator: AAATACCA, -10: TACAGT, spacer: TTGCCCGCGCTTGCAG, -35: TTGAAG
3888412	+	b3707, b3708, b3709	#sigma70 discriminator: AGCCTCG, -10: TAATGT, spacer: AAAACTCTGAGTGTAA, -35: TAGACA | #sigma38 discriminator: GTAGCCTCG, -10: AATAAT, spacer: AATAGACAAAAACTCTGAGTGT, -35: TTTCAG
1031453	-	b0970	#sigma70 discriminator: TATGCTG, -10: TATCAT, spacer: GGTGCCCTTACGCAT, -35: CTTCTG | #sigma32 discriminator: TCATTATGCTG, -10: TTACGCATTA, spacer: ACTTCTGGGTGCCC, -35: GGGTAAA | #sigma38 discriminator: TATGCTG, -10: TATCAT, spacer: GGTGCCCTTACGCAT, -35: CTTCTG
1109278	+	b1048, b1049	#sigma70 discriminator: AGATCGG, -10: TAAAAT, spacer: GAATGGCTGGTTATCCAT, -35: TTGTCG | #sigma38 discriminator: AGATCGG, -10: TAAAAT, spacer: GAATGGCTGGTTATCCAT, -35: TTGTCG
1768737	+	b1688	#sigma70 discriminator: ATTCTTT, -10: TACACT, spacer: GCGGTCTGTGATGTAGGTCGA, -35: TTTCCT | #sigma32 discriminator: TTT, -10: TACACTATTC, spacer: TGATGTAGGTCGA, -35: CGGTCTG | #sigma38 discriminator: ATTCTTT, -10: TACACT, spacer: GCGGTCTGTGATGTAGGTCGA, -35: TTTCCT
234786	+	b0213	#sigma70 discriminator: TCATAGA, -10: TAAGAT, spacer: TCAAAGGCGGGAATACTGT, -35: TTGTCA | #sigma38 discriminator: TCATAGA, -10: TAAGAT, spacer: TCAAAGGCGGGAATACTGT, -35: TTGTCA
1893254	-	b1808, b1806	#sigma70 discriminator: CCCTGTT, -10: CATAAT, spacer: AAAGCGCCCTCATCCTGA, -35: CTGGCG | #sigma38 discriminator: CCCTGTT, -10: CATAAT, spacer: AAAGCGCCCTCATCCTGA, -35: CTGGCG
3546406	+	b3415	#sigma24 discriminator: CACATG, -10: TCATT, spacer: CAGATGTTACCCGTA, -35: AAACGC | #sigma70 discriminator: TCACATG, -10: TATCAT, spacer: CTCAAACGCCAGATGTTACCCG, -35: GTGATT | #sigma32 discriminator: TTCACATG, -10: ACCCGTATCA, spacer: CAAACGCCAGATGTT, -35: TGATTCT | #sigma38 discriminator: TCACATG, -10: TATCAT, spacer: CTCAAACGCCAGATGTTACCCG, -35: GTGATT
4001067	+	b3816	#sigma70 discriminator: AGGTCCT, -10: CATTAT, spacer: AATGAGTAGCTGATGCGC, -35: TTTACC | #sigma32 discriminator: TAGGTCCT, -10: TGCGCCATTA, spacer: CCAATGAGTAGCTGA, -35: TCCTTTA | #sigma38 discriminator: AGGTCCT, -10: CATTAT, spacer: AATGAGTAGCTGATGCGC, -35: TTTACC
4354735	-	b4129	#sigma70 discriminator: GAAAGCT, -10: TAAATT, spacer: CGATCTGTCTCTTTATCTACGC, -35: GTGTAC | #sigma28 discriminator: ATTGAAAGCT, -10: TACGCTAA, spacer: TGTCTCTTTATC, -35: TACCGATC | #sigma32 discriminator: TGAAAGCT, -10: TACGCTAAAT, spacer: CTGTCTCTTTATC, -35: TACCGAT | #sigma38 discriminator: AAATTGAAAGCT, -10: TACGCT, spacer: ATCTGTCTCTTTATC, -35: GTACCG
2712879	+	b2576	#sigma70 discriminator: CAGCGCC, -10: TATAAT, spacer: AAGATTGCAGCCGTAACGTC, -35: CAGATG | #sigma38 discriminator: CAGCGCC, -10: TATAAT, spacer: AAGATTGCAGCCGTAACGTC, -35: CAGATG
990516	+	b0932	#sigma70 discriminator: AATGTAG, -10: TATAAA, spacer: GCATTACGCGGTGTATGT, -35: TCGATG | #sigma38 discriminator: ATAAAAATGTAG, -10: TATGTT, spacer: GTCGATGGCATTACGCGGTG, -35: TTTCTG
2499894	+	b2381, b2382	#sigma70 discriminator: TGAATT, -10: TAACAT, spacer: CTGTCGCGTTATCTGCGCTA, -35: TTTAAT | #sigma32 discriminator: CATTGAATT, -10: TGCGCTATAA, spacer: ATCTGTCGCGTTATC, -35: ATCTTTA | #sigma38 discriminator: GAATT, -10: AACATT, spacer: CTGTCGCGTTATCTGCGCTAT, -35: TTTAAT
4586810	-	b4350, b4349	#sigma24 discriminator: GATGAGATGTT, -10: GCTAA, spacer: CCCGGAAAGGTACAGAAA, -35: TCATTG | #sigma70 discriminator: GAGATGTT, -10: TAAGAT, spacer: GGAAAGGTACAGAAAGC, -35: TTGCCC | #sigma28 discriminator: GATGTT, -10: TAAGATGA, spacer: GGTACAGAAAGC, -35: CCCGGAAA | #sigma38 discriminator: GAGATGTT, -10: TAAGAT, spacer: GGAAAGGTACAGAAAGC, -35: TTGCCC
742715	+	b0710, b0711, b0712, b0713, b0714	#sigma70 discriminator: CAATTTG, -10: TATAAA, spacer: TTAGCTGAAGCGTGATGA, -35: TATACA | #sigma28 discriminator: AAACAATTTG, -10: GATGATAT, spacer: GCTGAAGCGT, -35: ATACATTA | #sigma38 discriminator: TTG, -10: AACAAT, spacer: TTAGCTGAAGCGTGATGATATA, -35: TATACA
1647932	+	b1570	#sigma24 discriminator: AGCTAA, -10: GCATT, spacer: AGTCAATACGATTTA, -35: AAACAT | #sigma70 discriminator: TAGCTAA, -10: TAGCAT, spacer: AAAACATAGTCAATACGATT, -35: TTAACA | #sigma28 discriminator: AGCATTAGCTAA, -10: TACGATTT, spacer: AACATAGTCAA, -35: TTAACAAA
1201469	+	b1143	#sigma70 discriminator: GGAGTTC, -10: TATGCT, spacer: CCACTTCAGGCTCGGTGG, -35: TTTTCA | #sigma38 discriminator: GGAGTTC, -10: TATGCT, spacer: CACTTCAGGCTCGGTGG, -35: TTTCAC
3896638	-		#sigma24 discriminator: AGCGACG, -10: ACGAT, spacer: TGTCGCATTTTGGTAT, -35: GCCTAT | #sigma70 discriminator: AGCGACG, -10: TACGAT, spacer: ATTGTCGCATTTTGGTA, -35: GCGCCT | #sigma38 discriminator: AGCGACG, -10: TACGAT, spacer: ATTGTCGCATTTTGGTA, -35: GCGCCT
4042048	+	b3858, b3860	#sigma70 discriminator: GTCTGTC, -10: TAACGT, spacer: GTGGGATTGACCCTGC, -35: TTTATT | #sigma38 discriminator: GTCTGTC, -10: TAACGT, spacer: GTGGGATTGACCCTGC, -35: TTTATT
4425026	+	b4200, b4201, b4202, b4203	#sigma70 discriminator: AACGCG, -10: TACTAT, spacer: TTTAGCGAGGCATACAAG, -35: CTTGAG | #sigma38 discriminator: AACGCG, -10: TACTAT, spacer: TTTAGCGAGGCATACAAG, -35: CTTGAG
1950773	+	b1867, b1868, b1869, b1870, b1871	#sigma70 discriminator: TTGTCGTT, -10: CAAAAT, spacer: GAACTCATAAAAATTAA, -35: TTGCCC
1500484	+	b1429, b1430, b1431	#sigma70 discriminator: AACCGTA, -10: TACTAT, spacer: AGCGTTTTCCCACAGGTGACT, -35: GCGCAT | #sigma38 discriminator: AACCGTA, -10: TACTAT, spacer: AGCGTTTTCCCACAGGTGACT, -35: GCGCAT
507205	+	b4585	#sigma70 discriminator: CGAGTTA, -10: GACAAT, spacer: GGATGGTGAGATTGAGC, -35: TTGGCA | #sigma28 discriminator: TCGAGTTA, -10: AGCGACAA, spacer: GGTGAGATTG, -35: GGCAGGAT | #sigma32 discriminator: GAGTTA, -10: AGCGACAATC, spacer: AGGATGGTGAGATTG, -35: TATTGGC
904521	-	b0865	#sigma70 discriminator: TGAAAGG, -10: TATTAT, spacer: AAGCATTATCAGACTGATACGC, -35: TCTCAA | #sigma28 discriminator: TATTGAAAGG, -10: TACGCTAT, spacer: TATCAGACTGA, -35: AAAAGCAT | #sigma32 discriminator: TTGAAAGG, -10: TACGCTATTA, spacer: GCATTATCAGACTGA, -35: CTCAAAA | #sigma38 discriminator: ATTATTGAAAGG, -10: TACGCT, spacer: AGCATTATCAGACTGA, -35: CTCAAA
1645900	-	b1564, b1563, b1562	#sigma70 discriminator: TGTAATG, -10: GATACT, spacer: TGCCCTAAGCATGTTGTAGTGC, -35: GTGACT | #sigma38 discriminator: TGTAATG, -10: GATACT, spacer: TAAGCATGTTGTAGTGC, -35: TTGCCC
1895650	-	b1811	#sigma70 discriminator: CCTGAGG, -10: TATCTT, spacer: GTTTTACTGCTTGTTTGC, -35: TCGCCA
4160846	+	b3963, b3964	#sigma24 discriminator: TTATCG, -10: ACATT, spacer: AACAGAATGGTA, -35: AAAAGC | #sigma70 discriminator: TTTATCG, -10: TAACAT, spacer: CATAAAAGCAACAGAATGG, -35: CTTATA | #sigma38 discriminator: TTATCG, -10: AACATT, spacer: CATAAAAGCAACAGAATGGT, -35: CTTATA
3645325	+	b3500	#sigma70 discriminator: GTCCT, -10: TATACT, spacer: GCGGCGGCCTCTTTTCGG, -35: TTCGCG | #sigma38 discriminator: GTCCT, -10: TATACT, spacer: GCGGCGGCCTCTTTTCGG, -35: TTCGCG
1492304	-	b1420, b4428	#sigma24 discriminator: ACTGGCTAA, -10: GCTAA, spacer: AGAGAGTAACGAATG, -35: GAATGA | #sigma70 discriminator: GGCTAA, -10: TAAACT, spacer: TGAAGAGAGTAACGAATGGC, -35: TTGGAA | #sigma38 discriminator: GGCTAA, -10: TAAACT, spacer: TGAAGAGAGTAACGAATGGC, -35: TTGGAA
4455761	+	b4233	#sigma70 discriminator: GAGCGG, -10: TAAAAT, spacer: ACTTGCCCGACATATGCG, -35: TTTCTC | #sigma38 discriminator: GAGCGG, -10: TAAAAT, spacer: ACTTGCCCGACATATGCG, -35: TTTCTC
212307	+	b0188	#sigma70 discriminator: GCCGGGCA, -10: TAACGT, spacer: TCGCCGCATTTGCCCGG, -35: TTGTCA
3405140	+	b3255, b3256	#sigma70 discriminator: GCTG, -10: TATTTA, spacer: ATCTTCCCTGATAAGACCAG, -35: TTGATT | #sigma32 discriminator: AGCTG, -10: ACCAGTATTT, spacer: CTTCCCTGATAAG, -35: TGATTAT | #sigma38 discriminator: GCTG, -10: TATTTA, spacer: ATCTTCCCTGATAAGACCAG, -35: TTGATT
961081	+	b0910, b0911, b0912	#sigma70 discriminator: TGCGCAA, -10: TATAAT, spacer: GGCTGGTCTTCTGCCAGCCCGC, -35: CTTTCG | #sigma38 discriminator: TGCGCAA, -10: TATAAT, spacer: GGCTGGTCTTCTGCCAGCCCGC, -35: CTTTCG
3812702	+	b3639, b3640, b3641	#sigma70 discriminator: CGCCAACT, -10: TAAAAT, spacer: ACAACAAAAGTATTGTGA, -35: GGCACG
2698591	-	b2559	#sigma24 discriminator: GTAGTA, -10: GCTAT, spacer: GATGATCTATCTGTTAG, -35: AAAAGT | #sigma70 discriminator: ATGTAGTA, -10: TAGGCT, spacer: GAAAAGTGATGATCTATCTGT, -35: TTGCCG | #sigma38 discriminator: ATGTAGTA, -10: TAGGCT, spacer: GAAAAGTGATGATCTATCTGT, -35: TTGCCG
703841	+	b0679	#sigma70 discriminator: CTGTAGCA, -10: CACACT, spacer: ATACGAATTAAATTTTCA, -35: TTTGCG | #sigma38 discriminator: CTGTAGCA, -10: CACACT, spacer: ATACGAATTAAATTTTCA, -35: TTTGCG
2308667	-	b2211	#sigma70 discriminator: TGCTGTG, -10: TATTAT, spacer: AAGAATAAAAATAAGAAT, -35: GTAAAA
4416868	-	b4189, b4188	#sigma70 discriminator: TGAGA, -10: TAATGT, spacer: CTGGCGGTATTAGTTCA, -35: TTTCTG | #sigma38 discriminator: GTTGAGA, -10: CATAAT, spacer: CTGGCGGTATTAGTT, -35: TTTCTG
3384678	+	b3237	#sigma70 discriminator: AATGTTG, -10: CACAAT, spacer: AAAAATTCATCTGTATG, -35: TTGCAT | #sigma28 discriminator: TGTTG, -10: CACAATAA, spacer: CATCTGTATG, -35: TAAAAATT | #sigma38 discriminator: AATGTTG, -10: CACAAT, spacer: AAAAATTCATCTGTATG, -35: TTGCAT
1641832	+	b1558	#sigma70 discriminator: GCGCCAA, -10: TATAGT, spacer: TCTTCAGGAACGTGTG, -35: TAGCTT | #sigma38 discriminator: GCGCCAA, -10: TATAGT, spacer: TCTTCAGGAACGTGTG, -35: TAGCTT
490860	+	b0468, b0469, b0470, b0471, b0472, b0473, b0474, b0475	#sigma70 discriminator: AGCCACT, -10: TAAAGT, spacer: GAAAATGATAATTGTTATGC, -35: CTCAAT | #sigma28 discriminator: AGCCACT, -10: GCTAAAGT, spacer: ATAATTGTTAT, -35: TGAAAATG | #sigma38 discriminator: AAAGTAGCCACT, -10: TATGCT, spacer: GAAAATGATAATTGT, -35: CTCAAT
4455789	-	b4232	#sigma70 discriminator: ATGAATG, -10: TAAAAT, spacer: TGTGCCACAAATTCC, -35: CATAAA | #sigma38 discriminator: ATGAATG, -10: TAAAAT, spacer: TGTGCCACAAATTCC, -35: CATAAA
1901934	+	b1817, b1818, b1819, b1820	#sigma70 discriminator: AAATCG, -10: TAAAAT, spacer: ATAATTTTTTCGATATC, -35: CATAAA | #sigma28 discriminator: AAATCG, -10: TCTAAAAT, spacer: TTTTTCGATA, -35: AAAATAAT | #sigma32 discriminator: AAAATAAATCG, -10: TTCGATATCT, spacer: ATAAAATAATTTT, -35: TCATCAC | #sigma38 discriminator: AAATCG, -10: TAAAAT, spacer: ATAATTTTTTCGATATC, -35: CATAAA
554557	-	b0525, b0524, b0523, b0522	#sigma70 discriminator: ACCCATA, -10: TATAAT, spacer: TGTGTGGGTAATTGAGTTGCG, -35: TAGACA | #sigma38 discriminator: ACCCATA, -10: TATAAT, spacer: TGTGTGGGTAATTGAGTTGCG, -35: TAGACA
2700521	+	b4608	#sigma70 discriminator: CGCTGTTG, -10: CATAAT, spacer: GTAAAAGATAAGTACACTGATC, -35: TTGCTT | #sigma32 discriminator: TCGCTGTTG, -10: TGATCCATAA, spacer: AAAAGATAAGTACAC, -35: TGCTTGT | #sigma38 discriminator: CGCTGTTG, -10: CATAAT, spacer: GTAAAAGATAAGTACACTGATC, -35: TTGCTT
441545	-	b0422, b0421, b0420, b0419	#sigma70 discriminator: TCATGGC, -10: TAAACT, spacer: GGAACAATTTAATGA, -35: TTTCCG | #sigma38 discriminator: TCATGGC, -10: TAAACT, spacer: GGAACAATTTAATGA, -35: TTTCCG
1910138	-	b1827	#sigma70 discriminator: AAAAAAC, -10: TATAAT, spacer: GCGACCACCCTGGTGCGAAAT, -35: TGGATT | #sigma38 discriminator: AAAAAAC, -10: TATAAT, spacer: GCGACCACCCTGGTGCGAAAT, -35: TGGATT
863615	+	b0825	#sigma70 discriminator: ACATTCA, -10: TAGTCT, spacer: AGAGTTTTCCCGTGA, -35: GTTCAG | #sigma38 discriminator: ACATTCA, -10: TAGTCT, spacer: AGAGTTTTCCCGTGA, -35: GTTCAG
2788928	+	b2659, b2660, b2661, b2662, b2663, b2664	#sigma70 discriminator: TAGATTA, -10: TATTTT, spacer: CGCATTTTTCAGAAATGTAGA, -35: TTTGTG | #sigma32 discriminator: TTAGATTA, -10: GTAGATATTT, spacer: CATTTTTCAGAAAT, -35: TTGTGCG | #sigma38 discriminator: TAGATTA, -10: TATTTT, spacer: CGCATTTTTCAGAAATGTAGA, -35: TTTGTG
2825606	-	b2701	#sigma70 discriminator: ACTTGC, -10: TACCAT, spacer: GTGCGGGGCGTGATGCTT, -35: TTCCTT | #sigma38 discriminator: TGC, -10: CATACT, spacer: TGTGCGGGGCGTGATGCTTTAC, -35: CTTCCT
4478343	-	b4254	#sigma70 discriminator: GAATTTTA, -10: TAAATT, spacer: ATGAATAATCATCCATA, -35: TTGCAA | #sigma32 discriminator: ATTGAATTTTA, -10: ATCCATATAA, spacer: CAAATGAATAATC, -35: AGACTTG | #sigma38 discriminator: GAATTTTA, -10: TAAATT, spacer: ATGAATAATCATCCATA, -35: TTGCAA
2518408	+	b2398, b2399	#sigma70 discriminator: GGTGTTA, -10: TAAAGT, spacer: CATGTCACGGTTTCCTG, -35: GTTATT | #sigma38 discriminator: GGTGTTA, -10: TAAAGT, spacer: CATGTCACGGTTTCCTG, -35: GTTATT
3333513	+	b3187	#sigma70 discriminator: TATTCACA, -10: TATAAA, spacer: TGATTCAGAGTGCGC, -35: TTTCAA | #sigma32 discriminator: ATATTCACA, -10: TGCGCTATAA, spacer: CAATGATTCAGAG, -35: ACCTTTT | #sigma38 discriminator: TATTCACA, -10: TATAAA, spacer: TGATTCAGAGTGCGC, -35: TTTCAA
1719692	-	b1640, b1639, b1638, b1637, b1636	#sigma70 discriminator: GTTTTACTA, -10: GATAAT, spacer: ATGATTATTGATTTGAA, -35: TTCATG | #sigma28 discriminator: TGTTTTACTA, -10: GAAGATAA, spacer: ATTATTGATTT, -35: TCATGATG | #sigma38 discriminator: TTTACTA, -10: TAATGT, spacer: ATGATTATTGATTTGAAGA, -35: TTCATG
949645	+	b0901	#sigma70 discriminator: GCGCTCCA, -10: TAAAGT, spacer: GGATTATGCCGCCTGCG, -35: TTTACA | #sigma38 discriminator: GCGCTCCA, -10: TAAAGT, spacer: GGATTATGCCGCCTGCG, -35: TTTACA
3730832	-	b3565, b3564, b3563	#sigma38 discriminator: TGAGCAACT, -10: CATAAT, spacer: TAGCAGTGTGAAATAA, -35: TCTCAA
1825688	-	b1743	#sigma70 discriminator: TAATC, -10: TAAAGT, spacer: AATTGACGCTAAAGTCAG, -35: CTGATT | #sigma38 discriminator: TAATC, -10: TAAAGT, spacer: AATTGACGCTAAAGTCAG, -35: CTGATT
3716501	+	b3552	#sigma70 discriminator: CCCG, -10: TAATCT, spacer: TAATCTTCATGTTCACGCGGCA, -35: CAGGAA | #sigma38 discriminator: CCCG, -10: TAATCT, spacer: TAATCTTCATGTTCACGCGGCA, -35: CAGGAA
4449686	-	b4226	#sigma70 discriminator: ACTCGGC, -10: TATAAT, spacer: ACATTCGGCGCGAGTTGGC, -35: GCGAAG | #sigma28 discriminator: TACTCGGC, -10: GGCTATAA, spacer: CGGCGCGAGTT, -35: AAGACATT | #sigma38 discriminator: ACTCGGC, -10: TATAAT, spacer: ACATTCGGCGCGAGTTGGC, -35: GCGAAG
3210647	+	b3065, b3066, b3067	#sigma70 discriminator: CCTCACCC, -10: TATACT, spacer: CGCCCCTGGAGAAAGCCTCGTG, -35: TTTGTT | #sigma38 discriminator: CCTCACCC, -10: TATACT, spacer: CGCCCCTGGAGAAAGCCTCGTG, -35: TTTGTT
949657	-	b0900	#sigma70 discriminator: TACCT, -10: TAATTT, spacer: ATAAATACGTTCAGACTGCA, -35: TACCAA | #sigma38 discriminator: TACCT, -10: TAATTT, spacer: ATAAATACGTTCAGACTGCA, -35: TACCAA
2968986	-	b2830, b2829, b2828, b2827	#sigma38 discriminator: GCTTTATTTTGA, -10: TATAAA, spacer: TATGAAACAATCATTCGTA, -35: CTGGAG
2518255	-	b2397, b2396	#sigma70 discriminator: GCCGCCCG, -10: TATGAT, spacer: CATTCGGGCGGAATTCA, -35: TTGACA | #sigma38 discriminator: GCCGCCCG, -10: TATGAT, spacer: CATTCGGGCGGAATTCA, -35: TTGACA
3504026	+	b3375	#sigma70 discriminator: CCGAGTA, -10: TATAAT, spacer: TGCCGGAAAACGACCC, -35: GTTACT | #sigma32 discriminator: TCCGAGTA, -10: GACCCTATAA, spacer: ACTTGCCGGAAAAC, -35: TGCTGTT | #sigma38 discriminator: CCGAGTA, -10: TATAAT, spacer: TTACTTGCCGGAAAACGACCC, -35: GTGCTG
1488192	+	b1415	#sigma70 discriminator: AATTAACAATG, -10: GATGTT, spacer: ATTCCGTCTCTCTGATGATT, -35: TTCACG | #sigma28 discriminator: TTAACAATG, -10: GATGTTAA, spacer: CTCTGATGATT, -35: TTCCGTCT | #sigma38 discriminator: ACAATG, -10: TAATTA, spacer: CTCTGATGATTGATGT, -35: CCGTCT
3716511	-	b3551	#sigma70 discriminator: TTGCCAC, -10: TATTCT, spacer: ATCCTTAATAACCTTTT, -35: TTGTTA | #sigma38 discriminator: TTGCCAC, -10: TATTCT, spacer: ATCCTTAATAACCTTTT, -35: TTGTTA
3829153	-	b3653	#sigma24 discriminator: TAATG, -10: ACTAA, spacer: GAGGCAAACAGCGACAT, -35: ACACCG | #sigma70 discriminator: AATAATG, -10: CATACT, spacer: CCACACCGGAGGCAAACAGCGA, -35: TCGATG | #sigma32 discriminator: TAATAATG, -10: AGCGACATAC, spacer: ACACCGGAGGCAAAC, -35: CGATGCC | #sigma38 discriminator: AATAATG, -10: CATACT, spacer: CCACACCGGAGGCAAACAGCGA, -35: TCGATG
3237283	+	b3087, b3088	#sigma70 discriminator: GACGACA, -10: TACATT, spacer: ATGAAAAAGGCGTGC, -35: TCGAAG | #sigma32 discriminator: ACGACA, -10: TGCTACATTG, spacer: AGATGAAAAAGGCG, -35: ACGTCGA | #sigma38 discriminator: GACGACA, -10: TACATT, spacer: ATGAAAAAGGCGTGC, -35: TCGAAG
1854885	-	b1770	#sigma70 discriminator: CGCGCTA, -10: GATAAT, spacer: GTAAACATCGGTTATGC, -35: TTGAAA
4016225	-	b3830	#sigma24 discriminator: GTGATTTGTT, -10: GCAAT, spacer: TGAGCCGATTCAG, -35: AAAAGA
2059689	-	b1984	#sigma70 discriminator: TTGAAA, -10: CATTAT, spacer: CTTTGCTGATTCTCCCT, -35: TTGCAG | #sigma32 discriminator: TTTGAAA, -10: TCCCTCATTA, spacer: AGCTTTGCTGATTC, -35: TCTTTGC | #sigma38 discriminator: TTGAAA, -10: CATTAT, spacer: CTTTGCTGATTCTCCCT, -35: TTGCAG
3169708	-	b3024, b3023	#sigma70 discriminator: GTTAAATG, -10: TATCTT, spacer: CCCTTAAGAAGTTGTTAAGGAC, -35: TTTTTT | #sigma38 discriminator: GTTAAATG, -10: TATCTT, spacer: TTAAGAAGTTGTTAAGGAC, -35: TTTCCC
2483631	+	b2369, b2370	#sigma24 discriminator: TTATATGGTA, -10: ACTAT, spacer: TCATTTATGCCG, -35: GACATT | #sigma70 discriminator: TTATATGGTA, -10: GACTAT, spacer: GTTGACATTTCATTTATGCC, -35: TTTATT | #sigma38 discriminator: TATGGTA, -10: TATTTA, spacer: TTTCATTTATGCCGAC, -35: TTGACA
3597744	-	b3458, b3457, b3456, b3455, b3454	#sigma24 discriminator: CAATA, -10: TCTAT, spacer: GGCACTTTTTTCTGTTTA, -35: GACAAA | #sigma28 discriminator: TCTATCAATA, -10: TCTGTTTA, spacer: AAGGCACTTTTT, -35: TGCTGACA
4326833	-	b4108	#sigma70 discriminator: CAGCAGTA, -10: TAAAAT, spacer: ATGAAAACGATCGTCGTC, -35: TTTCAA | #sigma28 discriminator: CAGCAGTA, -10: TCTAAAAT, spacer: ACGATCGTCG, -35: AAATGAAA | #sigma38 discriminator: CAGCAGTA, -10: TAAAAT, spacer: ATGAAAACGATCGTCGTC, -35: TTTCAA
511411	-	b0484	#sigma70 discriminator: TTATCAC, -10: TAACCT, spacer: TTCCCCTTGCTGGAAGGTT, -35: TTGACC | #sigma38 discriminator: TTATCAC, -10: TAACCT, spacer: TTCCCCTTGCTGGAAGGTT, -35: TTGACC
3318175	-	b3170, b3169, b3168, b3167, b3166, b3165, b3164, b3163, b4685, b3162	#sigma24 discriminator: TATACTGTGAAG, -10: TCAAA, spacer: TCCCTTAGAGTCCTTTT, -35: CCACTT | #sigma70 discriminator: GTGAAG, -10: TATACT, spacer: TAGAGTCCTTTTTCAAA, -35: TTCCCT | #sigma38 discriminator: GTGAAG, -10: TATACT, spacer: TTAGAGTCCTTTTTCAAA, -35: TTTCCC
3374517	-	b3226, b3225, b3224, b3223, b3222, b3221	#sigma70 discriminator: GTCACTG, -10: TAGGAT, spacer: CTACTTTCAATCCTGTGA, -35: TTTCCC | #sigma38 discriminator: GTCACTG, -10: TAGGAT, spacer: CTACTTTCAATCCTGTGA, -35: TTTCCC
2731448	-	b2591, b2590, b2589, b2588	#sigma70 discriminator: GCGCCACC, -10: TATAAT, spacer: GGCCGGAATAACTCCC, -35: TTGTCA | #sigma32 discriminator: TGCGCCACC, -10: CTCCCTATAA, spacer: CAGGCCGGAATAA, -35: CGCTTGT | #sigma38 discriminator: GCGCCACC, -10: TATAAT, spacer: GGCCGGAATAACTCCC, -35: TTGTCA
1779615	-	b1696	#sigma70 discriminator: TTTCATG, -10: TATTAT, spacer: CAGGCACCAGCTTAAAGCAGGT, -35: GTTCTT | #sigma38 discriminator: TTTCATG, -10: TATTAT, spacer: GCACCAGCTTAAAGCAGGT, -35: CTTCAG
2465212	-	b2346	#sigma70 discriminator: GTAGAAA, -10: GAAAAT, spacer: GCAACTGACGGGAGTTACTCT, -35: TTGCTC
2053567	+	b1981, b1982	#sigma70 discriminator: CATAAGG, -10: TAGTCT, spacer: ATGCGCTCTGTCGAGG, -35: TTGCAG | #sigma38 discriminator: CATAAGG, -10: TAGTCT, spacer: ATGCGCTCTGTCGAGG, -35: TTGCAG
1084866	+	b1020	#sigma24 discriminator: TGTCA, -10: ACTAA, spacer: TGTCATCTTTCCAGTAGAA, -35: TCACTC | #sigma70 discriminator: AATGTCA, -10: GAAACT, spacer: TCACTCTGTCATCTTTCCAGTA, -35: CTGTCA
2143233	+	b2067	#sigma24 discriminator: AACGAA, -10: ACAGA, spacer: TTGTACTAGCATAAAC, -35: AAACTT | #sigma70 discriminator: CAGAAACGAA, -10: TAAACA, spacer: ATGTAAAACTTTTGTACTAGCA, -35: TATAAA | #sigma32 discriminator: ACGAA, -10: AAACACAGAA, spacer: CTTTTGTACTAGCAT, -35: TGTAAAA | #sigma38 discriminator: CAGAAACGAA, -10: TAAACA, spacer: ATGTAAAACTTTTGTACTAGCA, -35: TATAAA
1506757	+	b1435	#sigma70 discriminator: AGCCGCC, -10: TAAAAT, spacer: CGTCGCGCTTGTGGC, -35: TCGCAA | #sigma28 discriminator: AGCCGCC, -10: GCTAAAAT, spacer: GTCGCGCTTGTG, -35: TTCGCAAC | #sigma38 discriminator: AGCCGCC, -10: TAAAAT, spacer: CGTCGCGCTTGTGGC, -35: TCGCAA
1719752	+	b1641	#sigma70 discriminator: TGGTTG, -10: TATAAT, spacer: ATCATCATGAATGTTTTGTT, -35: TCAATA | #sigma38 discriminator: TGGTTG, -10: TATAAT, spacer: ATCATCATGAATGTTTTGTT, -35: TCAATA
820682	+	b0787	#sigma70 discriminator: ATGCCTTA, -10: TAAAAT, spacer: TAACAAGTACCAGGTA, -35: GACACT | #sigma38 discriminator: ATGCCTTA, -10: TAAAAT, spacer: TAACAAGTACCAGGTA, -35: GACACT
234955	-	b0212, b0211	#sigma70 discriminator: GCCAATC, -10: TAAATT, spacer: ATTGATTTCTGCGCT, -35: TTCGCA | #sigma38 discriminator: GCCAATC, -10: TAAATT, spacer: ATTGATTTCTGCGCT, -35: TTCGCA
2747853	-	b2610, b2609, b2608, b2607, b2606	#sigma70 discriminator: GCGGC, -10: TATACT, spacer: AACAACAAAGACGCCTTCATGT, -35: TTGCAT | #sigma38 discriminator: GCGGC, -10: TATACT, spacer: AACAACAAAGACGCCTTCATGT, -35: TTGCAT
1198669	+	b1139	#sigma70 discriminator: ACCTAG, -10: TATACT, spacer: ATTCATCTTATTTTGTA, -35: CTGAAG | #sigma38 discriminator: ACCTAG, -10: TATACT, spacer: ATTCATCTTATTTTGTA, -35: CTGAAG
1351120	-	b1288, b1287, b1286	#sigma70 discriminator: AACCGT, -10: TATAAT, spacer: CTCACAGCCAGGTTGAT, -35: TAGCTA | #sigma28 discriminator: TAACCGT, -10: GATTATAA, spacer: CACAGCCAGGTT, -35: TAGCTACT | #sigma38 discriminator: AACCGT, -10: TATAAT, spacer: CTCACAGCCAGGTTGAT, -35: TAGCTA
1768913	-	b1687	#sigma70 discriminator: AACTCAGG, -10: TACAAC, spacer: GGCGTGTTAGAAAAAAATGTGG, -35: CTGATG | #sigma28 discriminator: CTCAGG, -10: TACAACAA, spacer: AAAAAATGTGG, -35: GTGTTAGA | #sigma38 discriminator: AACTCAGG, -10: TACAAC, spacer: GGCGTGTTAGAAAAAAATGTGG, -35: CTGATG
3915220	-	b3730, b3729	#sigma70 discriminator: CGTTCTC, -10: TAAATT, spacer: CAAGGTGAAGCGGTT, -35: TTTTTT | #sigma38 discriminator: CGTTCTC, -10: TAAATT, spacer: CAAGGTGAAGCGGTT, -35: TTTTTT
1637845	-	b1550	#sigma70 discriminator: TTACACG, -10: TATCTT, spacer: ATTGCGATGTTTCATCT, -35: TTGATT | #sigma38 discriminator: TTACACG, -10: TATCTT, spacer: ATTGCGATGTTTCATCT, -35: TTGATT
2590969	-	b4606	#sigma70 discriminator: TTACA, -10: TAGTAT, spacer: TCATCACCGCAGGACCA, -35: TACAAA | #sigma32 discriminator: TTTACA, -10: GACCATAGTA, spacer: AATCATCACCGCAG, -35: ACATACA | #sigma38 discriminator: TTACA, -10: TAGTAT, spacer: AATCATCACCGCAGGACCA, -35: CATACA
4376025	-		#sigma70 discriminator: CTGCCTG, -10: TACACT, spacer: ATTCCACAGAGTTACGA, -35: CTGACC | #sigma38 discriminator: CTGCCTG, -10: TACACT, spacer: ATTCCACAGAGTTACGA, -35: CTGACC
4214234	+	b4013	#sigma70 discriminator: CAGCTA, -10: TATCTT, spacer: TTGGCAAATTTTCTGGT, -35: TCGACA | #sigma38 discriminator: CAGCTA, -10: TATCTT, spacer: TTGGCAAATTTTCTGGT, -35: TCGACA
4457949	-	b4234	#sigma38 discriminator: GTAGAG, -10: CATAAT, spacer: AGATTACTTTCATTGCAAGTGC, -35: CTTGAG
4479568	-	b4256	#sigma70 discriminator: ACAAATG, -10: TATTAA, spacer: GCGTACGTAAGAAGAGAGTGG, -35: TCGCTT | #sigma38 discriminator: AATG, -10: TAAACA, spacer: TACGTAAGAAGAGAGTGGTAT, -35: CTTGCG
3552739	+	b3418	#sigma24 discriminator: AAATTAAGT, -10: TCTAT, spacer: GCGGAAGGTAAC, -35: CAAAAA | #sigma70 discriminator: AAGT, -10: TAAATT, spacer: AAAGCGGAAGGTAACTCTA, -35: TTTCAA | #sigma32 discriminator: ATTAAGT, -10: AACTCTATAA, spacer: AAAAGCGGAAGGT, -35: ATTTTCA | #sigma38 discriminator: AAGT, -10: TAAATT, spacer: AAAGCGGAAGGTAACTCTA, -35: TTTCAA
4531685	-	b4305, b4565, b4304, b4303, b4302, b4301, b4300	#sigma70 discriminator: ACGCTCA, -10: TATAAA, spacer: ATTATTCGACCAGTCTGCGCC, -35: CTCACA | #sigma38 discriminator: ACGCTCA, -10: TATAAA, spacer: ATTATTCGACCAGTCTGCGCC, -35: CTCACA
2928103	+	b2796	#sigma24 discriminator: CCGCCC, -10: TCTTT, spacer: TAACTTGTGTGTA, -35: GATACA | #sigma70 discriminator: TCCGCCC, -10: TATCTT, spacer: GATACATAACTTGTGTG, -35: CTGATA | #sigma38 discriminator: TCCGCCC, -10: TATCTT, spacer: GATACATAACTTGTGTG, -35: CTGATA
3204585	+	b3059	#sigma24 discriminator: AAATACAATA, -10: TCTAT, spacer: GGTGATTACCGAAAGTTGC, -35: AATAGT | #sigma70 discriminator: TACAATA, -10: TATAAA, spacer: ATTACCGAAAGTTGCTC, -35: GTGGTG | #sigma32 discriminator: ATACAATA, -10: TGCTCTATAA, spacer: GATTACCGAAAGT, -35: TAGTGGT | #sigma38 discriminator: TACAATA, -10: TATAAA, spacer: ATTACCGAAAGTTGCTC, -35: GTGGTG
1893866	+	b1810	#sigma24 discriminator: CTATA, -10: ACTAA, spacer: CAATTTTATCTATAAA, -35: TAATTT | #sigma70 discriminator: ACTAACTATA, -10: TATAAA, spacer: TTTATAATTTCAATTTTATC, -35: TTTATA | #sigma38 discriminator: AACTATA, -10: AAAACT, spacer: ATTTCAATTTTATCTAT, -35: TTTATA
2620908	-	b2498, b2497, b2496	#sigma70 discriminator: CCGTCG, -10: TATAAT, spacer: CCTTGAAGAAAGGAGG, -35: TTGCCG | #sigma32 discriminator: TCCGTCG, -10: GGAGGTATAA, spacer: CGCCTTGAAGAAA, -35: ATATTGC | #sigma38 discriminator: CCGTCG, -10: TATAAT, spacer: CCTTGAAGAAAGGAGG, -35: TTGCCG
2192877	-	b2112	#sigma70 discriminator: CCTTCGTG, -10: TATCAT, spacer: ATACAGGCAATGCTTCAT, -35: TTGATC | #sigma38 discriminator: CCTTCGTG, -10: TATCAT, spacer: ATACAGGCAATGCTTCAT, -35: TTGATC
4478446	+	b4255	#sigma24 discriminator: AAGAGTA, -10: ACAAT, spacer: TCAGTGGTGTGTG, -35: GCAATG | #sigma70 discriminator: AAGAGTA, -10: GACAAT, spacer: GCAATGTCAGTGGTGTGT, -35: GTGGAG | #sigma28 discriminator: GAGTA, -10: GACAATAA, spacer: AGTGGTGTGT, -35: GCAATGTC
1746415	+	b1665, b1666, b1667	#sigma70 discriminator: TCGTCC, -10: TAATAT, spacer: CCTTCCCACTCTGCCGC, -35: TTGCCA | #sigma28 discriminator: TATTCGTCC, -10: GCCGCTAA, spacer: TTCCCACTCT, -35: TTGCCACC | #sigma38 discriminator: TCGTCC, -10: TAATAT, spacer: CCTTCCCACTCTGCCGC, -35: TTGCCA
275288	+	b0260, b0261	#sigma24 discriminator: CCTTC, -10: ACAAA, spacer: TGTTAACAAACGCGGTATA, -35: GCATTC | #sigma70 discriminator: AAACCTTC, -10: TATAAC, spacer: TCTGTTAACAAACGCGG, -35: TTGCAT | #sigma32 discriminator: CAAACCTTC, -10: CGCGGTATAA, spacer: ATTCTGTTAACAAA, -35: ACTTTGC | #sigma38 discriminator: AAACCTTC, -10: TATAAC, spacer: TCTGTTAACAAACGCGG, -35: TTGCAT
3081714	-	b2935	#sigma70 discriminator: GTTGGC, -10: TAAATT, spacer: GTACATGACGCGCGGCTTGCGG, -35: TTCCAT | #sigma38 discriminator: GTTGGC, -10: TAAATT, spacer: TGACGCGCGGCTTGCGG, -35: TGTACA
1699315	+	b1621, b1622, b1623	#sigma70 discriminator: CTCGCGCA, -10: TATCTT, spacer: AAAATTTGATAAAACGTTT, -35: CTCACT | #sigma38 discriminator: CTCGCGCA, -10: TATCTT, spacer: AAAATTTGATAAAACGTTT, -35: CTCACT
878068	-	b0835	#sigma70 discriminator: CCCTGCCC, -10: TAGAAT, spacer: TTTTATCCAGAACTCTG, -35: TACAAA | #sigma38 discriminator: CCCTGCCC, -10: TAGAAT, spacer: AATTTTATCCAGAACTCTG, -35: GATACA
3247606	+	b3095	#sigma70 discriminator: TAGATTCA, -10: TACAAT, spacer: ACGAACAACGTTGACCTTTGT, -35: TTGATA | #sigma28 discriminator: GATTCA, -10: TACAATTA, spacer: GTTGACCTTTGT, -35: CGAACAAC | #sigma38 discriminator: TAGATTCA, -10: TACAAT, spacer: ACGAACAACGTTGACCTTTGT, -35: TTGATA
4101624	+	b3909	#sigma70 discriminator: CGTTTCCA, -10: TATCTT, spacer: GATTAAATGAATGTC, -35: TTTATT | #sigma38 discriminator: CGTTTCCA, -10: TATCTT, spacer: GATTAAATGAATGTC, -35: TTTATT
222713	-	b0199, b0198, b0197, b0196, b0194	#sigma70 discriminator: CCATTTCA, -10: TAACAT, spacer: TAGACGTCTGGATGCCT, -35: TTGATT | #sigma38 discriminator: CCATTTCA, -10: TAACAT, spacer: TAGACGTCTGGATGCCT, -35: TTGATT
3637503	-	b3492	#sigma24 discriminator: TATAATT, -10: TCTTA, spacer: AAAAAATAATTA, -35: TCACTC | #sigma70 discriminator: ATATAATT, -10: TATCTT, spacer: GGATTTCACTCAAAAAATAAT, -35: CTGTAT | #sigma28 discriminator: AATT, -10: TCTTATAT, spacer: AAAAATAATTA, -35: TTCACTCA | #sigma38 discriminator: ATATAATT, -10: TATCTT, spacer: TCACTCAAAAAATAAT, -35: TGGATT
2563581	+	b2448, b2449, b2450	#sigma70 discriminator: ACTGTGA, -10: TATTGA, spacer: GTAATGTTGGTTTGCTG, -35: GTGATG
3948030	+	b3764	#sigma70 discriminator: CTGTCAAG, -10: TACACT, spacer: TTATGATTTAAATGTTTTGTTT, -35: TTGTCG | #sigma38 discriminator: CTGTCAAG, -10: TACACT, spacer: TTATGATTTAAATGTTTTGTTT, -35: TTGTCG
3167745	-	b3020	#sigma70 discriminator: TGTTGGG, -10: TATTGT, spacer: CGAACAATGCCACAGGCG, -35: TTTGAG | #sigma38 discriminator: TGTTGGG, -10: TATTGT, spacer: CGAACAATGCCACAGGCG, -35: TTTGAG
167427	+	b0150, b0151, b0152, b0153	#sigma70 discriminator: CTTAT, -10: TATTAT, spacer: AACCCGCCAGCGTTTCGAA, -35: CTTGCG | #sigma38 discriminator: CTTAT, -10: TATTAT, spacer: AACCCGCCAGCGTTTCGAA, -35: CTTGCG
4154884	+	b3958, b3959, b3960, b3961	#sigma70 discriminator: CAATATT, -10: TAGTAT, spacer: CACCTCTGGTCATGA, -35: TTGACA | #sigma38 discriminator: CAATATT, -10: TAGTAT, spacer: CACCTCTGGTCATGA, -35: TTGACA
3656961	+	b3511	#sigma70 discriminator: GATAGCA, -10: TAGATT, spacer: TCTTAGACGCGTTTTTGGCA, -35: CTGCAT | #sigma38 discriminator: GATAGCA, -10: TAGATT, spacer: TCTTAGACGCGTTTTTGGCA, -35: CTGCAT
2741200	-	b2601, b2600	#sigma24 discriminator: ACGTCA, -10: TCGTT, spacer: TACTTTATGTGTTA, -35: AAACTT | #sigma70 discriminator: TACGTCA, -10: TATCGT, spacer: ACTTTACTTTATGTGT, -35: TTGAAA | #sigma38 discriminator: TACGTCA, -10: TATCGT, spacer: ACTTTACTTTATGTGT, -35: TTGAAA
222807	+	b0200	#sigma70 discriminator: AGCGTCA, -10: GATACT, spacer: GCAGGTCGAAACATGC, -35: TTTCTT | #sigma38 discriminator: AGCGTCA, -10: GATACT, spacer: GCAGGTCGAAACATGC, -35: TTTCTT
1889806	-	b1805, b1804	#sigma70 discriminator: GTTA, -10: TATTAT, spacer: GCTGGTATGATGAGTTAA, -35: TATCAA | #sigma38 discriminator: GTTA, -10: TATTAT, spacer: GCTGGTATGATGAGTTAA, -35: TATCAA
3388944	+	b3243	#sigma70 discriminator: GAACATT, -10: TATCAT, spacer: TCCTTTTTTCACCAGCTGGT, -35: TATCTG
900625	-	b0860	#sigma24 discriminator: GTTATCCCA, -10: GCATT, spacer: AAATTCACTTGATG, -35: GCATAT | #sigma70 discriminator: TATCCCA, -10: CATTGT, spacer: ATAAATTCACTTGATGG, -35: TTGCAT | #sigma38 discriminator: TATCCCA, -10: CATTGT, spacer: ATAAATTCACTTGATGG, -35: TTGCAT
486491	+		#sigma70 discriminator: TGCGGTT, -10: TATTCT, spacer: TTCTGGTTCACTGCGTCGTGA, -35: TTGCTA | #sigma38 discriminator: TGCGGTT, -10: TATTCT, spacer: TTCTGGTTCACTGCGTCGTGA, -35: TTGCTA
792085	-	b0759, b0758, b0757, b0756, b0755	#sigma24 discriminator: GGTTA, -10: GCTAT, spacer: TTCGCATCTTTGTTAT, -35: ACACTT | #sigma70 discriminator: ATGGTTA, -10: TATGCT, spacer: GTCACACTTTTCGCATCTTTGT, -35: TTCCAT | #sigma38 discriminator: ATGGTTA, -10: TATGCT, spacer: CTTTTCGCATCTTTGT, -35: GTCACA
4175382	+	b3976, b3977, b3978, b3979, b3980, b3981, b3982, b3983, b3984, b3985, b3986, b3987, b3988	#sigma70 discriminator: GCGCGCTA, -10: TAGAAT, spacer: GAACTCGCATGTCTCCA, -35: TTGCAT | #sigma32 discriminator: AATGCGCGCTA, -10: GTCTCCATAG, spacer: TGCATGAACTCGCAT, -35: TTTTAGT | #sigma38 discriminator: GCGCGCTA, -10: TAGAAT, spacer: GAACTCGCATGTCTCCA, -35: TTGCAT
2043416	+	b1976, b1977	#sigma70 discriminator: ACGATTG, -10: TATTCT, spacer: ATCTAACCCTTCAAGAA, -35: GTGACG | #sigma38 discriminator: ACGATTG, -10: TATTCT, spacer: ATCTAACCCTTCAAGAA, -35: GTGACG
2168346	-	b2085, b2082	#sigma70 discriminator: ATTTAAA, -10: TATTAT, spacer: TATAATAATCATGCCAT, -35: TTCAAT | #sigma28 discriminator: TATATTTAAA, -10: GCCATTAT, spacer: TAATAATCAT, -35: TTCAATTA | #sigma38 discriminator: TAAA, -10: TATATT, spacer: TATAATAATCATGCCATTAT, -35: TTCAAT
3204636	-	b3058, b3057	#sigma70 discriminator: ACGCACA, -10: GATAAT, spacer: TTCAACGATGAATCTGTG, -35: TTCGTG
1787422	+	b1703	#sigma38 discriminator: TAT, -10: TAGAAT, spacer: TTTTTAATTTATGCTTTCA, -35: TGTGCG
4161057	-	b3962	#sigma70 discriminator: GGATTG, -10: CATACT, spacer: GCACTATACCAGAGAATGAA, -35: CTGCTG | #sigma38 discriminator: GGATTG, -10: CATACT, spacer: CTATACCAGAGAATGAA, -35: CTGGCA
290340	-	b0273, b0272	#sigma70 discriminator: GAATTTT, -10: TAAAGT, spacer: ATGAATAATTACACATA, -35: TTGCAA | #sigma32 discriminator: AAAGTGAATTTT, -10: TTACACATAT, spacer: GTTGCAAATGAATAA, -35: AAATGGG | #sigma38 discriminator: GAATTTT, -10: TAAAGT, spacer: ATGAATAATTACACATA, -35: TTGCAA
1447344	+	b1385	#sigma24 discriminator: AAACGAA, -10: GCAAT, spacer: TATTGTTGCATTTGTGTT, -35: TATTTT
2756134	+	b2622	#sigma24 discriminator: TGTTTACGTT, -10: TCTAT, spacer: ATAGGCCCAACGAAAAGC, -35: CCATTG | #sigma70 discriminator: TTACGTT, -10: TATTGT, spacer: GGCCCAACGAAAAGCTC, -35: TTGATA | #sigma32 discriminator: TTTACGTT, -10: AGCTCTATTG, spacer: TAGGCCCAACGAAA, -35: CCATTGA | #sigma38 discriminator: TTACGTT, -10: TATTGT, spacer: GGCCCAACGAAAAGCTC, -35: TTGATA
1734188	-	b1654	#sigma70 discriminator: AGCAAAA, -10: TAAAAT, spacer: TGCAACAAATAGAGCAAAGGGA, -35: TTGAAA | #sigma28 discriminator: AGCAAAA, -10: GATAAAAT, spacer: TAGAGCAAAGG, -35: GCAACAAA | #sigma38 discriminator: AGCAAAA, -10: TAAAAT, spacer: TGCAACAAATAGAGCAAAGGGA, -35: TTGAAA
2797104	+	b2667, b2668	#sigma70 discriminator: TAGCGGAG, -10: TAATTT, spacer: TTATCTCTTAAGCGTAG, -35: GAGATT | #sigma38 discriminator: TAGCGGAG, -10: TAATTT, spacer: TTATCTCTTAAGCGTAG, -35: GAGATT
1383988	-	b1320	#sigma70 discriminator: GTGCAGCA, -10: TAAGAT, spacer: TCGACCGGCGAACTCCA, -35: TTGTCA | #sigma38 discriminator: GTGCAGCA, -10: TAAGAT, spacer: TCGACCGGCGAACTCCA, -35: TTGTCA
77368	+	b4662, b0070	#sigma24 discriminator: AATTCCTAACG, -10: TCAAT, spacer: TTATTTTCCCTATATTAAG, -35: GCAATT | #sigma70 discriminator: TCCTAACG, -10: AATAAT, spacer: TTCCCTATATTAAGTC, -35: TTTATT | #sigma38 discriminator: TCCTAACG, -10: AATAAT, spacer: TTCCCTATATTAAGTC, -35: TTTATT
4105786	+	b4484	#sigma70 discriminator: CTCTATCG, -10: TAAACT, spacer: CATGTTTGCAGCCTGAATCG, -35: CTGACG | #sigma38 discriminator: CTCTATCG, -10: TAAACT, spacer: CATGTTTGCAGCCTGAATCG, -35: CTGACG
3299935	-	b3154	#sigma70 discriminator: CAGGCCCA, -10: TAAGGT, spacer: TCGTCTGCGTCGCATGT, -35: GTGTCA | #sigma38 discriminator: CAGGCCCA, -10: TAAGGT, spacer: TCGTCTGCGTCGCATGT, -35: GTGTCA
1391653	+	b1329	#sigma70 discriminator: GCGTCATA, -10: TAAGAT, spacer: CCACTTTCACCTTGA, -35: TCGCCG | #sigma38 discriminator: GCGTCATA, -10: TAAGAT, spacer: CCACTTTCACCTTGA, -35: TCGCCG
2825792	+	b2702, b2703, b2704, b2705	#sigma70 discriminator: AGGTTG, -10: TAGATT, spacer: ATCTTTCAATCTGAT, -35: TTTTAA | #sigma28 discriminator: GATTAGGTTG, -10: TCTGATTA, spacer: TAAATCTTTCAA, -35: AACACTTT | #sigma38 discriminator: AGGTTG, -10: TAGATT, spacer: ATCTTTCAATCTGAT, -35: TTTTAA
85600	+	b0077, b0078	#sigma70 discriminator: GTTTTACA, -10: TAATGT, spacer: AAGCAAGATCGGACGGT, -35: TTGCTT | #sigma38 discriminator: GTTTTACA, -10: TAATGT, spacer: AAGCAAGATCGGACGGT, -35: TTGCTT
2059842	+	b1986	#sigma70 discriminator: GTGCCTC, -10: TAAGAT, spacer: AAAGATTTTTCGCCGT, -35: TTGACA | #sigma38 discriminator: GTGCCTC, -10: TAAGAT, spacer: AAAGATTTTTCGCCGT, -35: TTGACA
4572161	+		#sigma70 discriminator: GGAAAG, -10: TACCCT, spacer: TTTCTCTAATTGTTTTA, -35: GTGCAG | #sigma38 discriminator: GGAAAG, -10: TACCCT, spacer: TTTCTCTAATTGTTTTA, -35: GTGCAG
3058455	-	b2913	#sigma70 discriminator: GAAAGGC, -10: TATGTT, spacer: CAATATTATTTTTTGA, -35: TTGCCG | #sigma38 discriminator: GAAAGGC, -10: TATGTT, spacer: CAATATTATTTTTTGA, -35: TTGCCG
1774572	+	b1693	#sigma32 discriminator: TGTTGTGG, -10: TACGGCATGT, spacer: AAAACGATTGATGGA, -35: TGGTTGC | #sigma38 discriminator: GTTGTGG, -10: CATGTT, spacer: AACGATTGATGGATACGG, -35: TTGCAA
230983	-	b0208	#sigma24 discriminator: ATTTTG, -10: TCAGA, spacer: AGTGCTTACACCGG, -35: TAAGCA | #sigma70 discriminator: TTTG, -10: CAGAAT, spacer: TAAGCAAGTGCTTACACCGGT, -35: GTTATG | #sigma28 discriminator: GAATTTTG, -10: ACCGGTCA, spacer: GCAAGTGCTTAC, -35: TTATGTAA
742668	-	b0709	#sigma70 discriminator: TATGCAA, -10: TATATT, spacer: TCATCACGCTTCAGCTAATG, -35: TTTATA | #sigma38 discriminator: TATGCAA, -10: TATATT, spacer: TCATCACGCTTCAGCTAATG, -35: TTTATA
798284	+	b0767	#sigma70 discriminator: GGATGAA, -10: TAAAAA, spacer: CCAGCGCCAGCGCCTGA, -35: GTGTAT
4256354	+	b4042, b4043	#sigma70 discriminator: TGGACGA, -10: CATAAT, spacer: TCGAGTTGTACGGTAAAACGTA, -35: CTGCTT
2461262	-	b2343	#sigma70 discriminator: ACG, -10: TATGTT, spacer: GATTTATTTTTATACAAAC, -35: CTCAAT | #sigma38 discriminator: ACG, -10: TATGTT, spacer: GATTTATTTTTATACAAAC, -35: CTCAAT
554578	+	b0526	#sigma70 discriminator: ACGCAACT, -10: TATTAT, spacer: CGCGCGGGAAATATGGG, -35: CTGATT | #sigma38 discriminator: ACGCAACT, -10: TATTAT, spacer: CGCGCGGGAAATATGGG, -35: CTGATT
511574	+	b0486, b0487	#sigma70 discriminator: AAATCAG, -10: TAAGTT, spacer: GTAGTTAAGTTGCGGGTGC, -35: TTTCCT | #sigma38 discriminator: AAATCAG, -10: TAAGTT, spacer: GTAGTTAAGTTGCGGGTGC, -35: TTTCCT
3526231	-	b3397	#sigma70 discriminator: ACATAAA, -10: TAAGTT, spacer: TGAGGACGATTATTTAT, -35: TTGATT | #sigma38 discriminator: ACATAAA, -10: TAAGTT, spacer: TGAGGACGATTATTTAT, -35: TTGATT
2303577	-	b2208, b2207, b2206, b2205, b2204, b2203, b2202, b2201, b2200, b2199, b2198, b2197, b2196, b2194	#sigma70 discriminator: CTTAGCG, -10: TAATAT, spacer: TCTTTGACACATCCTT, -35: TATGCA | #sigma38 discriminator: CTTAGCG, -10: TAATAT, spacer: TCTTTGACACATCCTT, -35: TATGCA
1250906	-	b1200, b1199, b1198	#sigma24 discriminator: ATGGATTCA, -10: GCACA, spacer: TCTTTTCCCTTGCCTGAT, -35: TAATTT | #sigma70 discriminator: GGATTCA, -10: CACAAT, spacer: TTCCCTTGCCTGATG, -35: TTTCTT | #sigma28 discriminator: ACAATGGATTCA, -10: CCTGATGC, spacer: TTTTCCCTTG, -35: TAATTTTC | #sigma38 discriminator: GGATTCA, -10: CACAAT, spacer: TTCCCTTGCCTGATG, -35: TTTCTT
4540687	+	b4312	#sigma70 discriminator: TAAGA, -10: TATAGA, spacer: CAGAACATATCACATGATA, -35: TTGTTA | #sigma28 discriminator: ATAGATAAGA, -10: CATGATAT, spacer: GAACATATCA, -35: TTGTTACA | #sigma38 discriminator: GATAAGA, -10: TATATA, spacer: TGTTACAGAACATATCACATGA, -35: TTTACT
419420	+	b0401, b0402	#sigma70 discriminator: GCGCTT, -10: TAAATT, spacer: TAAAACGTTATAAGCGTT, -35: TTGCTT | #sigma38 discriminator: GCGCTT, -10: TAAATT, spacer: TAAAACGTTATAAGCGTT, -35: TTGCTT
4046430	+	b3863, b3864	#sigma70 discriminator: CACAAAAA, -10: TAAAAT, spacer: ACCAGCAATACATCA, -35: CTTCAC
400992	-	b0381	#sigma38 discriminator: CTTTCAG, -10: AACAAT, spacer: GCTTTGTCAGCAGAAGATTGC, -35: TTGCAC
754795	-	b0720	#sigma24 discriminator: CATTACC, -10: ACAAA, spacer: ATTCAACAAAGTTGTT, -35: ACAATC | #sigma70 discriminator: CATTACC, -10: TACAAA, spacer: ATCATTCAACAAAGTTGT, -35: TTGACA | #sigma38 discriminator: CATTACC, -10: TACAAA, spacer: ATCATTCAACAAAGTTGT, -35: TTGACA
3578811	-	b3438, b3437, b4476	#sigma24 discriminator: TAATT, -10: TCTAA, spacer: GATTTAGTGTATA, -35: GCAATT | #sigma70 discriminator: TAATAATT, -10: TATATC, spacer: GCGATGCAATTGATTTAGTG, -35: CACAAT
1330790	+	b1274	#sigma70 discriminator: TGCG, -10: TAAAGT, spacer: ACTTTGGATTTTGCATGCTAA, -35: CTGGCA | #sigma28 discriminator: AGTTGCG, -10: GCTAATAA, spacer: GGATTTTGCAT, -35: GCAACTTT | #sigma38 discriminator: TGCG, -10: TAAAGT, spacer: ACTTTGGATTTTGCATGCTAA, -35: CTGGCA
2621031	+	b2499, b2500, b2501, b2502	#sigma70 discriminator: TCCA, -10: GATTAT, spacer: TTCAGATGGTTATGAAAGAA, -35: TTTATA
1930858	+	b1849	#sigma70 discriminator: GCGCGCG, -10: TATACT, spacer: CGCAAACGTTTTCGTT, -35: GACACA | #sigma38 discriminator: GCGCGCG, -10: TATACT, spacer: CGCAAACGTTTTCGTT, -35: GACACA
2971239	+	b2833, b2834	#sigma70 discriminator: CAGACTA, -10: TATAAA, spacer: GATATATAACGTCGGTT, -35: TTTCAA | #sigma38 discriminator: GACTA, -10: TAAACA, spacer: GATATATAACGTCGGTTTA, -35: TTTCAA
4279917	+	b4065	#sigma70 discriminator: GAAA, -10: TATTCT, spacer: CACATTGTGTGAGCTTTTGCGA, -35: TCTCCG | #sigma32 discriminator: TGAAA, -10: TGCGATATTC, spacer: CATTGTGTGAGCTTT, -35: CTCCGCA | #sigma38 discriminator: GAAA, -10: TATTCT, spacer: CACATTGTGTGAGCTTTTGCGA, -35: TCTCCG
2186863	+		#sigma70 discriminator: TTTTACG, -10: TACACT, spacer: GGGCATCCTTTCATT, -35: CTTTTA | #sigma38 discriminator: TTTTACG, -10: TACACT, spacer: GGGCATCCTTTCATT, -35: CTTTTA
480880	-	b0461, b0460, b0459, b0458	#sigma70 discriminator: GAAAAA, -10: TAGTAT, spacer: TGCTGCGGGTTAGTGC, -35: TTTACC | #sigma28 discriminator: GAAAAA, -10: GCTAGTAT, spacer: GCGGGTTAGT, -35: TACCTGCT | #sigma38 discriminator: GAAAAA, -10: TAGTAT, spacer: TGCTGCGGGTTAGTGC, -35: TTTACC
4466209	-	b4240, b4239	#sigma70 discriminator: CTGCAGCCA, -10: TATATT, spacer: AATTTTTCCGCGCAA, -35: TTTTTA | #sigma38 discriminator: GCAGCCA, -10: TATTCT, spacer: TTTTTCCGCGCAATA, -35: TTTAAA
2233975	+		#sigma70 discriminator: TAATATCA, -10: TAGCCT, spacer: GTTTAAATTCCCCCGCACGCT, -35: TTCACA | #sigma38 discriminator: TAATATCA, -10: TAGCCT, spacer: GTTTAAATTCCCCCGCACGCT, -35: TTCACA
3081848	+		#sigma24 discriminator: GACTG, -10: ACTGA, spacer: CCGCTGCGCTTTTCCTTAT, -35: GCCCGT | #sigma70 discriminator: GAGACTG, -10: TATACT, spacer: GTCCGCTGCGCTTTTCCT, -35: TCGCCC | #sigma38 discriminator: GAGACTG, -10: TATACT, spacer: GTCCGCTGCGCTTTTCCT, -35: TCGCCC
3731070	+	b3566, b3567, b3568, b3569	#sigma70 discriminator: TTGGTTA, -10: TAAAAA, spacer: TCCCCTGTTTAGTTGC, -35: TTGTTT | #sigma28 discriminator: TTGGTTA, -10: GCTAAAAA, spacer: CCCTGTTTAGTT, -35: TTGTTTTC | #sigma38 discriminator: TGGTTA, -10: AAAAAT, spacer: TCCCCTGTTTAGTTGCT, -35: TTGTTT
28288	+	b0031	#sigma24 discriminator: AATTTC, -10: TCATT, spacer: ATATCCCTCCCTGTTTA, -35: TCACTG | #sigma70 discriminator: TAATTTC, -10: TATCAT, spacer: GATATCCCTCCCTGTT, -35: TTCACT | #sigma38 discriminator: TAATTTC, -10: TATCAT, spacer: TGATATCCCTCCCTGTT, -35: TTTCAC
1230465	-	b1182	#sigma24 discriminator: GAATTAGATG, -10: ACTAT, spacer: GACGCATCCCGCCCGGCTA, -35: GACATT | #sigma70 discriminator: TTAGATG, -10: TATGAA, spacer: CATCCCGCCCGGCTAAC, -35: TTGACG | #sigma38 discriminator: GAATTAGATG, -10: AACTAT, spacer: GACGCATCCCGCCCGGCT, -35: GACATT
2615915	-	b2493	#sigma70 discriminator: TGCGGATC, -10: TACAAT, spacer: TCTTTTTTGTGACATTTCGA, -35: GCGAAG | #sigma38 discriminator: TGCGGATC, -10: TACAAT, spacer: TCTTTTTTGTGACATTTCGA, -35: GCGAAG
2629253	+	b2504	#sigma70 discriminator: AAGTA, -10: TAATGT, spacer: ATTTTGTCCTGTTGTGCCT, -35: TTGACC | #sigma38 discriminator: AAGTA, -10: TAATGT, spacer: ATTTTGTCCTGTTGTGCCT, -35: TTGACC
2985612	-	b2844	#sigma24 discriminator: TGCACTG, -10: ACTAT, spacer: TAATTAACAATCATTT, -35: TAACTG | #sigma70 discriminator: TGCACTG, -10: TACTAT, spacer: TAATTAACAATCATT, -35: TAACTG | #sigma38 discriminator: TGCACTG, -10: TACTAT, spacer: TGTAATTAACAATCATT, -35: GATAAC
2737090	+	b2597, b2598, b2599	#sigma70 discriminator: CATCA, -10: GATTTT, spacer: AAAAGTGACAAAATTATGA, -35: TTGACA
1474190	+		#sigma70 discriminator: GATTTTT, -10: TATACT, spacer: TATTTATCTCTTTTCGTTTC, -35: TCGCAT | #sigma38 discriminator: GATTTTT, -10: TATACT, spacer: TTATTTATCTCTTTTCGTTTC, -35: TTCGCA
4118160	-	b3927, b3926, b3925	#sigma70 discriminator: TACAGCA, -10: TAAGTT, spacer: GTTTTTGCTCGTTAACGA, -35: TTTCTC | #sigma38 discriminator: TACAGCA, -10: TAAGTT, spacer: GTTTTTGCTCGTTAACGA, -35: TTTCTC
376465	+	b0354	#sigma70 discriminator: TCGCAGA, -10: TACAGT, spacer: GCCCTGGCACCGTTGTTT, -35: TTGTAT
2078355	+		#sigma70 discriminator: AATGGAA, -10: GATAAT, spacer: AACAGAAAGGAAAACC, -35: TTTATA | #sigma38 discriminator: GGAA, -10: AATAAT, spacer: AACAGAAAGGAAAACCGAT, -35: TTTATA
1226389	-	b1176, b1175, b1174	#sigma70 discriminator: TAAGAAAG, -10: GAAAGT, spacer: GATGCCGCAAAAAATG, -35: TTTAAT
3667607	-	b3517	#sigma70 discriminator: TTTATTG, -10: TACTTT, spacer: CCATTGCGGATAAATCC, -35: TTGCTT | #sigma38 discriminator: TTTATTG, -10: TACTTT, spacer: CCATTGCGGATAAATCC, -35: TTGCTT
3737240	-	b3570	#sigma70 discriminator: TTGAGAT, -10: TATGAT, spacer: TTGACAGCTATTTTTGA, -35: GTGCTC | #sigma38 discriminator: TTGAGAT, -10: TATGAT, spacer: TTGACAGCTATTTTTGA, -35: GTGCTC
1168861	-	b1111	#sigma70 discriminator: AACCTTT, -10: TATAAT, spacer: GGAGGTGATTATTTT, -35: GTGAAC | #sigma28 discriminator: CCTTT, -10: TATAATAA, spacer: GTGATTATTTT, -35: GAACGGAG | #sigma38 discriminator: AACCTTT, -10: TATAAT, spacer: AACGGAGGTGATTATTTT, -35: CTGGTG
1263312	+	b1210, b1211, b1212, b1213, b1214, b1215, b4420	#sigma70 discriminator: TTTTGTTG, -10: TACACT, spacer: CCAGAAAAAGCGGGCG, -35: TTGCTG | #sigma38 discriminator: TTTTGTTG, -10: TACACT, spacer: CCAGAAAAAGCGGGCG, -35: TTGCTG
3403422	-	b3252, b3251, b3250, b3249, b3248, b3247, b4472	#sigma70 discriminator: CGCTAATG, -10: TATACT, spacer: AATAATTTCTGAAGAC, -35: TTGGAA | #sigma38 discriminator: CGCTAATG, -10: TATACT, spacer: AATAATTTCTGAAGAC, -35: TTGGAA
1339310	+	b1278, b1279, b1280	#sigma70 discriminator: TGTGGGA, -10: TATGAT, spacer: GGAACTGGCGTTTTCAGT, -35: TTTCCT | #sigma38 discriminator: TGTGGGA, -10: TATGAT, spacer: GGAACTGGCGTTTTCAGT, -35: TTTCCT
1214112	-	b1161	#sigma70 discriminator: GTACAAA, -10: TATATT, spacer: CTTTGTACAATTTTAGCG, -35: TTTATA | #sigma28 discriminator: TGTACAAA, -10: GCGTATAT, spacer: TACAATTTTA, -35: ATACTTTG | #sigma38 discriminator: GTACAAA, -10: TATATT, spacer: CTTTGTACAATTTTAGCG, -35: TTTATA
231073	+	b0209	#sigma70 discriminator: AGTAGAA, -10: TATAAC, spacer: GAGTGAGCTAAAATCCC, -35: TTGAAA | #sigma28 discriminator: CAGTAGAA, -10: CCCTATAA, spacer: GAGCTAAAAT, -35: GAAAGAGT | #sigma32 discriminator: CAGTAGAA, -10: ATCCCTATAA, spacer: AAGAGTGAGCTAAA, -35: TCGTTGA | #sigma38 discriminator: AGAA, -10: AACAGT, spacer: GAGTGAGCTAAAATCCCTAT, -35: TTGAAA
1518875	-	b1447	#sigma70 discriminator: TGATAACA, -10: TAGTAT, spacer: TCGGGCTGTTTTCGA, -35: GTTGCT | #sigma38 discriminator: TGATAACA, -10: TAGTAT, spacer: TCGGGCTGTTTTCGA, -35: GTTGCT
1877668	+	b1794, b4676, b4675	#sigma70 discriminator: GCCTGC, -10: TATCAT, spacer: CTTTGTTGATGATGTTT, -35: TTTCAT | #sigma38 discriminator: GCCTGC, -10: TATCAT, spacer: CTTTGTTGATGATGTTT, -35: TTTCAT
638630	+	b0605, b0606	#sigma70 discriminator: ATCACTG, -10: TAACCT, spacer: AAGTCGAGTAAAAGGCA, -35: GTGCAA | #sigma32 discriminator: CCTATCACTG, -10: AAAGGCATAA, spacer: TGCAAAAGTCGAGTA, -35: CAGTCAG | #sigma38 discriminator: ATCACTG, -10: TAACCT, spacer: AAGTCGAGTAAAAGGCA, -35: GTGCAA
2344759	+	b2234, b2235, b2236	#sigma70 discriminator: GCAGTGA, -10: TATCTT, spacer: GAGGGTCATTTTCACAC, -35: TTGCAA | #sigma32 discriminator: TGCAGTGA, -10: CACACTATCT, spacer: AAGAGGGTCATTTT, -35: CACTTGC | #sigma38 discriminator: ATCTTGCAGTGA, -10: CACACT, spacer: CACTTGCAAGAGGGTCATTTT, -35: GTTATG
782004	+	b0750, b0751	#sigma70 discriminator: GTTTAGCA, -10: TATCTT, spacer: TTTCCCCACCATTCGAC, -35: GTGACT | #sigma38 discriminator: GTTTAGCA, -10: TATCTT, spacer: TTTCCCCACCATTCGAC, -35: GTGACT
3149495	-	b3002	#sigma70 discriminator: GTTGCCC, -10: TATACT, spacer: TTTACTCAATTGCGA, -35: GTGCTG | #sigma32 discriminator: TGTTGCCC, -10: TGCGATATAC, spacer: TGCTGTTTACTCAAT, -35: TGTTGCG | #sigma38 discriminator: GTTGCCC, -10: TATACT, spacer: TTTACTCAATTGCGA, -35: GTGCTG
1251007	+	b1201	#sigma70 discriminator: TTTA, -10: GAAACT, spacer: TGAATGTTCCATATT, -35: CTTTAA | #sigma32 discriminator: AAACTTTTA, -10: TTCCATATTG, spacer: GCTTTAATGAATG, -35: AACATAT | #sigma38 discriminator: GAAACTTTTA, -10: CATATT, spacer: CATATGCTTTAATGAATGTTC, -35: GTGAAA
405685	-	b0386	#sigma70 discriminator: TCTGCCA, -10: TATGCT, spacer: TCCGGCATAGTTCTGTT, -35: TTGCCT | #sigma38 discriminator: TCTGCCA, -10: TATGCT, spacer: TCCGGCATAGTTCTGTT, -35: TTGCCT
4599492	-	b4359	#sigma24 discriminator: GTGCTTC, -10: ACATT, spacer: TGGCGACGCCATT, -35: GCAATA | #sigma70 discriminator: GTGCTTC, -10: TACATT, spacer: CAATATGGCGACGCCAT, -35: TTGCAG | #sigma32 discriminator: CATTGTGCTTC, -10: GACGCCATTA, spacer: TTGCAGCAATATGGC, -35: ACTAGAA | #sigma38 discriminator: GTGCTTC, -10: TACATT, spacer: CAATATGGCGACGCCAT, -35: TTGCAG
1326793	+	b1269	#sigma70 discriminator: CTGA, -10: TAAGTT, spacer: ATCAGTGAGTCAGATG, -35: TTTACT | #sigma38 discriminator: CTGA, -10: TAAGTT, spacer: ATCAGTGAGTCAGATG, -35: TTTACT
3378807	-	b3231, b3230	#sigma70 discriminator: CCTGCGA, -10: TATAAT, spacer: TTTGACCCCGACTTCTC, -35: TCGATC | #sigma32 discriminator: TCCTGCGA, -10: TTCTCTATAA, spacer: TCTTTGACCCCGAC, -35: GGGTCGA | #sigma38 discriminator: CCTGCGA, -10: TATAAT, spacer: TTTGACCCCGACTTCTC, -35: TCGATC
329422	+	b0314	#sigma38 discriminator: TACG, -10: AATTGT, spacer: TATAAAATGTGTCTT, -35: GTTCAA
2526927	+	b2410	#sigma70 discriminator: AGAACCA, -10: CACAAT, spacer: TCTCAAACTGGAAGAAG, -35: TTTATT | #sigma38 discriminator: AGAACCA, -10: CACAAT, spacer: TCTCAAACTGGAAGAAG, -35: TTTATT
2113232	-	b2041, b2040, b2039, b2038, b2036, b2034, b2033, b2032	#sigma70 discriminator: TAGCGTT, -10: GACAAT, spacer: TGTTTCCAGAGCGGATTGGTAA, -35: TTTCCT | #sigma28 discriminator: GCGTT, -10: GACAATTA, spacer: GGATTGGTAA, -35: TCCAGAGC
3950291	+	b3766, b4669, b3769, b3770, b3771, b3772	#sigma24 discriminator: AGGCA, -10: TCTTT, spacer: TACAAAACCTATGGTAAC, -35: ACTATT | #sigma38 discriminator: TTAGGCA, -10: AACTCT, spacer: CTATTTACAAAACCTATGGT, -35: CTTGTA
4601556	-	b4362, b4361, b4360	#sigma70 discriminator: AAAAGTTA, -10: TACTAT, spacer: GCCTCCTCTCCTCCGTGTGT, -35: GAGACA | #sigma38 discriminator: AAAAGTTA, -10: TACTAT, spacer: GCCTCCTCTCCTCCGTGTGT, -35: GAGACA
2215638	+	b4542	#sigma24 discriminator: CCTTTCG, -10: ACAAT, spacer: ATGCGCTTTACTGT, -35: TAACAA | #sigma70 discriminator: CCTTTCG, -10: TACAAT, spacer: ACAAATGCGCTTTACTG, -35: TCGTTA | #sigma38 discriminator: CCTTTCG, -10: TACAAT, spacer: AAATGCGCTTTACTG, -35: GTTAAC
4261592	+	b4049, b4050	#sigma70 discriminator: ACCCCG, -10: TATAGT, spacer: GGCGCTTCCTGTTGTTATGG, -35: GAGACA | #sigma28 discriminator: AGTACCCCG, -10: TATGGTAT, spacer: CTTCCTGTTGT, -35: GACAGGCG | #sigma38 discriminator: ACCCCG, -10: TATAGT, spacer: GGCGCTTCCTGTTGTTATGG, -35: GAGACA
1007321	+	b0948, b0949, b0950, b0951	#sigma70 discriminator: GTGTGC, -10: TAAAAT, spacer: GCGTCTGGCGCAATTCGCGCGG, -35: TTGATC | #sigma38 discriminator: GTGTGC, -10: TAAAAT, spacer: GCGTCTGGCGCAATTCGCGCGG, -35: TTGATC
1822429	+	b1740, b1741	#sigma70 discriminator: TAAGGAA, -10: TAGCTT, spacer: TTTCAGTAGCAACGGGT, -35: TTGTCG
1146591	+	b1088, b1089, b1090, b1091, b1092, b1093, b1094, b1095	#sigma70 discriminator: AAGTTTA, -10: TAAAAT, spacer: CCATGGCGAGGTGGAGGC, -35: GCGACG | #sigma38 discriminator: AAGTTTA, -10: TAAAAT, spacer: CCATGGCGAGGTGGAGGC, -35: GCGACG
930997	-	b0887, b0886, b0885, b0884, b0883	#sigma24 discriminator: GCTCTG, -10: ACATT, spacer: ATTTTTTCCCCGTTGTA, -35: GCCTTT | #sigma70 discriminator: TGCTCTG, -10: TAACAT, spacer: TTATTTTTTCCCCGTTG, -35: TCGCCT | #sigma38 discriminator: GCTCTG, -10: AACATT, spacer: TTATTTTTTCCCCGTTGT, -35: TCGCCT
911075	-	b0871, b0870, b0869, b0868	#sigma70 discriminator: TGTTACCG, -10: TAAACT, spacer: CTCCGTCAGATGAAC, -35: TTCCCC | #sigma38 discriminator: TGTTACCG, -10: TAAACT, spacer: CCTCCGTCAGATGAAC, -35: CTTCCC
1185660	-	b1126, b1125, b1124, b1123	#sigma70 discriminator: TACCGCC, -10: TAGAAT, spacer: ATTCAAGCGGTTTGCCG, -35: TTGGCG | #sigma32 discriminator: TTACCGCC, -10: TGCCGTAGAA, spacer: GATTCAAGCGGTT, -35: GATTGGC | #sigma38 discriminator: TACCGCC, -10: TAGAAT, spacer: ATTCAAGCGGTTTGCCG, -35: TTGGCG
2070245	+	b4435, b2000, b2001	#sigma70 discriminator: GGT, -10: GATATT, spacer: TAAGACTATCACTTATTTAAGT, -35: TAGTAT | #sigma38 discriminator: AGTGATATTGGT, -10: TATTTA, spacer: AACTAGTATTAAGACTATCACT, -35: TCTAAA
4472550	-	b4246, b4245, b4244	#sigma70 discriminator: GCCGGACA, -10: TATAAT, spacer: CCGCTTCTGACGATGAG, -35: CTTGCG | #sigma38 discriminator: GCCGGACA, -10: TATAAT, spacer: CCGCTTCTGACGATGAG, -35: CTTGCG
3712743	+	b3549, b3550	#sigma70 discriminator: GAATACG, -10: TACTTT, spacer: TCCAGTCCCAGCGCCCTTTGGC, -35: TTGACT | #sigma38 discriminator: GAATACG, -10: TACTTT, spacer: TCCAGTCCCAGCGCCCTTTGGC, -35: TTGACT
4607721	-	b4371	#sigma70 discriminator: CGCCGCCA, -10: TATAAT, spacer: CCGCGCCAACATATGGC, -35: TCGATA | #sigma38 discriminator: CGCCGCCA, -10: TATAAT, spacer: CCGCGCCAACATATGGC, -35: TCGATA
3618538	+	b3481	#sigma70 discriminator: ACGCGGTA, -10: TACAAA, spacer: CTGACGCCGGACGTGTGC, -35: TTTCCT | #sigma38 discriminator: ACGCGGTA, -10: TACAAA, spacer: CTGACGCCGGACGTGTGC, -35: TTTCCT
3696363	-	b3535, b3533, b3532, b3531, b3530, b3529	#sigma70 discriminator: GTGAATCA, -10: TAGCAT, spacer: TTAAAACTTATCAGATT, -35: TTGAAA
1734382	+		#sigma70 discriminator: CATCAAG, -10: TAGAAT, spacer: TTCTCTTCTTCTATGCAT, -35: TTAACT | #sigma32 discriminator: GAATCATCAAG, -10: CTATGCATTA, spacer: AACTTTCTCTTCTT, -35: AGCTATT | #sigma38 discriminator: CATCAAG, -10: TAGAAT, spacer: TTCTCTTCTTCTATGCAT, -35: TTAACT
1124080	-	b1064, b1063	#sigma70 discriminator: GAAAGTG, -10: CATACT, spacer: CTCCCCCCTGACTCCTT, -35: TTGATA | #sigma38 discriminator: GAAAGTG, -10: CATACT, spacer: CTCCCCCCTGACTCCTT, -35: TTGATA
4554481	+	b4324	#sigma70 discriminator: TTGAGATTA, -10: TATAGT, spacer: ACTTCCAGTGCTAATGG, -35: GTGCCA | #sigma38 discriminator: TTGAGATTA, -10: TATAGT, spacer: ACTTCCAGTGCTAATGG, -35: GTGCCA
3466999	-	b3337, b3336	#sigma70 discriminator: ATACGG, -10: GAAAGT, spacer: CTATTTTCATTTATTTTTGAA, -35: TAAGAA | #sigma28 discriminator: TATACGG, -10: GAAGAAAG, spacer: TCATTTATTTTT, -35: AACTATTT
2381562	-	b2267, b2266, b2265, b2264, b2263, b2262, b2261, b2260	#sigma70 discriminator: AAGGCATA, -10: TAGTAT, spacer: ACGTTTCAAAAAATATTCCGGC, -35: TTCATC | #sigma38 discriminator: AAGGCATA, -10: TAGTAT, spacer: ACGTTTCAAAAAATATTCCGGC, -35: TTCATC
4274084	+	b4059	#sigma24 discriminator: CGCGCG, -10: ACAAT, spacer: GCTATTGGTAATGGT, -35: AAAAGC | #sigma70 discriminator: CGCGCG, -10: TACAAT, spacer: AAGCGCTATTGGTAATGG, -35: TAGTAA | #sigma38 discriminator: CGCGCG, -10: TACAAT, spacer: AAGCGCTATTGGTAATGG, -35: TAGTAA
4605692	-	b4367	#sigma70 discriminator: TAGCAA, -10: TATGAT, spacer: TCGGGTAAACCTATCGC, -35: TTGCTA | #sigma28 discriminator: GCAA, -10: TATGATTA, spacer: AACCTATCGC, -35: ATCGGGTA | #sigma32 discriminator: TTAGCAA, -10: ATCGCTATGA, spacer: TATCGGGTAAACCT, -35: CCCTTGC | #sigma38 discriminator: TAGCAA, -10: TATGAT, spacer: TCGGGTAAACCTATCGC, -35: TTGCTA
3536638	+	b3406, b3407	#sigma24 discriminator: AAAAA, -10: TCTTA, spacer: TGTAAGCGTGTAT, -35: ACAATT | #sigma70 discriminator: TAAAAAA, -10: TATTCT, spacer: CAATTTGTAAGCGTG, -35: TCGCAA | #sigma38 discriminator: TAAAAAA, -10: TATTCT, spacer: CAATTTGTAAGCGTG, -35: TCGCAA
4429781	+	b4208	#sigma70 discriminator: CGATGAG, -10: TAATAT, spacer: CCGCGTATTGTTACC, -35: TTCATC | #sigma28 discriminator: CGATGAG, -10: CCTAATAT, spacer: GCGTATTGTTA, -35: TTCATCCC | #sigma32 discriminator: TCGATGAG, -10: TTACCTAATA, spacer: CATCCCGCGTATTG, -35: TAGTATT | #sigma38 discriminator: CGATGAG, -10: TAATAT, spacer: CCGCGTATTGTTACC, -35: TTCATC
728837	-	b4513, b0698, b0697, b0696, b0695, b0694	#sigma24 discriminator: TTTAGG, -10: TCACT, spacer: TACCCTTCCGGTA, -35: GAATTC | #sigma28 discriminator: CACTTTTAGG, -10: TCCGGTAT, spacer: GAATTCTACCCT, -35: TGCAGCCA | #sigma32 discriminator: CTTTTAGG, -10: TCCGGTATCA, spacer: AGAATTCTACCCT, -35: TGCAGCC | #sigma38 discriminator: TAGG, -10: CACTTT, spacer: GAATTCTACCCTTCCGGTAT, -35: CAGCCA
3221254	-	b3074	#sigma70 discriminator: AAGGGA, -10: TACCCT, spacer: TAGTTTAGTAAAATTT, -35: TTGCTA | #sigma38 discriminator: AAGGGA, -10: TACCCT, spacer: TAGTTTAGTAAAATTT, -35: TTGCTA
2033416	-	b1962, b1961, b1960	#sigma24 discriminator: ATGGA, -10: TCAAA, spacer: TGAATTTTCCGGGTTATC, -35: TAAGTC | #sigma38 discriminator: GGA, -10: CAAAAT, spacer: TTTTCCGGGTTATCT, -35: TCTGAA
4442255	+	b4222	#sigma24 discriminator: AACCACCGTGA, -10: ACAAT, spacer: GAGGCGTATTTGCAC, -35: TAACAA | #sigma70 discriminator: AACCACCGTGA, -10: CACAAT, spacer: CAAGAGGCGTATTTGCA, -35: TTGTAA | #sigma32 discriminator: TGA, -10: ATAACCACCG, spacer: GTATTTGCACACA, -35: AAGAGGC | #sigma38 discriminator: AACCACCGTGA, -10: CACAAT, spacer: CAAGAGGCGTATTTGCA, -35: TTGTAA
4382479	-	b4154, b4153, b4152, b4151	#sigma70 discriminator: TTAGCCCTCT, -10: GATAAT, spacer: TTAAATTAATCATCTTCAGT, -35: TAGTAA | #sigma28 discriminator: TTTAGCCCTCT, -10: AGTGATAA, spacer: TTAATCATCTTC, -35: TAATTAAA | #sigma38 discriminator: AGCCCTCT, -10: TAATTT, spacer: TAATCATCTTCAGTGA, -35: TTAAAT
3327760	+	b3180	#sigma70 discriminator: GACCCG, -10: TAGAAT, spacer: TATGGGAGATGGCGG, -35: GTGATA | #sigma38 discriminator: GACCCG, -10: TAGAAT, spacer: TATGGGAGATGGCGG, -35: GTGATA
12049	+	b0014, b0015	#sigma32 discriminator: AGTAGTCA, -10: GACCCCATTT, spacer: TGACGTGGTTTAC, -35: CCCTTGA
2685571	-	b2551	#sigma70 discriminator: GTTCGCC, -10: TATACT, spacer: TCGCACAATGATTCGGT, -35: CTGTTA | #sigma38 discriminator: GTTCGCC, -10: TATACT, spacer: TCGCACAATGATTCGGT, -35: CTGTTA
83735	-	b0075, b0074, b0073, b0072, b0071	#sigma38 discriminator: AAAAGC, -10: AACTCT, spacer: TCCGTTTTTGTATCCAGT, -35: TTGACA
1765144	-	b1685	#sigma70 discriminator: GTGCAGGT, -10: TATACT, spacer: ATCTGCACAGTAAACGGTGG, -35: GTCATT | #sigma38 discriminator: GTGCAGGT, -10: TATACT, spacer: CACAGTAAACGGTGG, -35: TATCTG
2420509	-	b2301, b2300	#sigma70 discriminator: TTGATAGCCA, -10: TATAGT, spacer: GTGACAAAAAGGCTC, -35: GTGACA | #sigma38 discriminator: TTGATAGCCA, -10: TATAGT, spacer: GTGACAAAAAGGCTC, -35: GTGACA
3860254	+	b3680	#sigma70 discriminator: CAGGTTG, -10: TAAGTT, spacer: CCCTGAACGGATTGTTTTCTGT, -35: TCGTAT | #sigma38 discriminator: CAGGTTG, -10: TAAGTT, spacer: TGAACGGATTGTTTTCTGT, -35: TATCCC
1553898	-	b1478, b1477	#sigma70 discriminator: GGGTAGT, -10: CATACT, spacer: CTCCCTTTTTCAGATCTCATC, -35: TTCCCT | #sigma32 discriminator: TGGGTAGT, -10: TCATCCATAC, spacer: CCTTTTTCAGATC, -35: CCCTCTC | #sigma38 discriminator: GGGTAGT, -10: CATACT, spacer: TCTCCCTTTTTCAGATCTCATC, -35: TTTCCC
4046626	-	b3862	#sigma70 discriminator: CTGCGCC, -10: TAAAAT, spacer: TGGGTCGTTTTCTGC, -35: GTTATT | #sigma38 discriminator: CTGCGCC, -10: TAAAAT, spacer: TGGGTCGTTTTCTGC, -35: GTTATT
4382500	+		#sigma70 discriminator: ATCACTG, -10: TAAATT, spacer: TAGTGCGCAAGAGGGC, -35: TTTTTT | #sigma38 discriminator: ATCACTG, -10: TAAATT, spacer: TTTTTAGTGCGCAAGAGGGC, -35: TCGATT
2976049	-	b2836	#sigma70 discriminator: CCCTCCA, -10: TAATCT, spacer: CTCGCGTTCTTTATCTCGTG, -35: CTGTCG | #sigma38 discriminator: CCCTCCA, -10: TAATCT, spacer: CTCGCGTTCTTTATCTCGTG, -35: CTGTCG
2798556	-	b2669	#sigma70 discriminator: AAGTG, -10: TATAAT, spacer: ATAGATTAAATTTTGTGGAAA, -35: CTGTAA | #sigma38 discriminator: AAGTG, -10: TATAAT, spacer: ATAGATTAAATTTTGTGGAAA, -35: CTGTAA
3544874	-	b3412	#sigma24 discriminator: TGTTCA, -10: GCATA, spacer: TCCCGGTACTGTTA, -35: GCATAA | #sigma70 discriminator: ATGTTCA, -10: TAGCAT, spacer: GCATAATCCCGGTACTGT, -35: TAGCCA
4470943	-		#sigma70 discriminator: GAGCCAG, -10: TATAAT, spacer: ATAAAAGTCTGGCTCCC, -35: TTGGTA | #sigma32 discriminator: TGAGCCAG, -10: CTCCCTATAA, spacer: AATAAAAGTCTGG, -35: GGTTGGT | #sigma38 discriminator: GAGCCAG, -10: TATAAT, spacer: ATAAAAGTCTGGCTCCC, -35: TTGGTA
4128556	-	b3938, b3937	#sigma70 discriminator: GAGCAAA, -10: TAGATT, spacer: TCTAAACTTCTTTGCGTA, -35: TGGACA | #sigma38 discriminator: GAGCAAA, -10: TAGATT, spacer: TCTAAACTTCTTTGCGTA, -35: TGGACA
4106033	-	b3912, b3911	#sigma70 discriminator: TAACAG, -10: TAACAT, spacer: CATTGTCTCCAGTTCGC, -35: GCGATG | #sigma38 discriminator: AACAG, -10: AACATT, spacer: CATTGTCTCCAGTTCGCT, -35: GCGATG
3241778	-	b3090	#sigma70 discriminator: GAAGCG, -10: TAATGT, spacer: ATAAAAAACGGCGTTTCA, -35: TTGTTA | #sigma38 discriminator: GTGAAGCG, -10: CATAAT, spacer: ATAAAAAACGGCGTTT, -35: TTGTTA
2498355	-	b2379	#sigma70 discriminator: CAAAACA, -10: TATTTT, spacer: GACAGAAATTAATCAGGC, -35: TGGACA | #sigma38 discriminator: CAAAACA, -10: TATTTT, spacer: GACAGAAATTAATCAGGC, -35: TGGACA
515893	+		#sigma70 discriminator: GTTTTTA, -10: TAAACT, spacer: CTTATTCCTGCGAAGGA, -35: TTCCCC | #sigma28 discriminator: ACTGTTTTTA, -10: AAGGATAA, spacer: TATTCCTGCG, -35: TTCCCCCT | #sigma38 discriminator: GTTTTTA, -10: TAAACT, spacer: CCTTATTCCTGCGAAGGA, -35: GTTCCC
2662199	-	b2531, b2530, b2529, b2528, b2527, b2526, b2525, b2524, b2523, b2522	#sigma24 discriminator: CTTGACCCT, -10: TCAGA, spacer: TTTACTCGGGAATG, -35: GACCAA | #sigma38 discriminator: TGACCCT, -10: CAGACT, spacer: AATTTACTCGGGAATGT, -35: TTGACC
243513	+	b0223	#sigma70 discriminator: GCATTTTG, -10: TACACT, spacer: CTTTTGGCGGTATCCGG, -35: TTCTCG | #sigma38 discriminator: GCATTTTG, -10: TACACT, spacer: GCTTTTGGCGGTATCCGG, -35: CTTCTC
1925087	+	b1842, b1843, b1844	#sigma70 discriminator: TTGCCCG, -10: TAACTT, spacer: TCCTGGCTCACTCTTAG, -35: TTGCCA | #sigma38 discriminator: TTGCCCG, -10: TAACTT, spacer: TCCTGGCTCACTCTTAG, -35: TTGCCA
1942614	-	b1857	#sigma70 discriminator: ATCACACT, -10: TATAAT, spacer: TCTTGCAGTAGTCATGAAATGT, -35: TTTTAG | #sigma28 discriminator: CACACT, -10: TATAATAT, spacer: TCATGAAATGT, -35: TGCAGTAG | #sigma38 discriminator: ATCACACT, -10: TATAAT, spacer: GTAGTCATGAAATGT, -35: CTTGCA
1619094	+	b1530, b1531, b1532	#sigma70 discriminator: CCCCTGCA, -10: TATTAT, spacer: TATACTTGCCTGGGCAA, -35: TTGACT | #sigma38 discriminator: CCCCTGCA, -10: TATTAT, spacer: TATACTTGCCTGGGCAA, -35: TTGACT
255807	-	b0237	#sigma70 discriminator: CAAACAT, -10: TATTCT, spacer: GACGCGGGATAAAGTGG, -35: CTCCCT | #sigma38 discriminator: CAAACAT, -10: TATTCT, spacer: GACGCGGGATAAAGTGG, -35: CTCCCT
3605701	+	b3468	#sigma70 discriminator: GGAAGCA, -10: TAAACT, spacer: TCCGTCCACCCTCGCCAC, -35: TTGTCA | #sigma32 discriminator: AACTGGAAGCA, -10: CTCGCCACTA, spacer: GTCATCCGTCCACC, -35: TGGTGTT | #sigma38 discriminator: GGAAGCA, -10: TAAACT, spacer: TCCGTCCACCCTCGCCAC, -35: TTGTCA
2185867	+	b2106	#sigma70 discriminator: CAGGTA, -10: TAGTAT, spacer: TATTAATCTACTGGGGGG, -35: TAGCAC | #sigma38 discriminator: CAGGTA, -10: TAGTAT, spacer: TATTAATCTACTGGGGGG, -35: TAGCAC
889953	+	b0848	#sigma70 discriminator: TTACTA, -10: TATATT, spacer: CGATAGTAAAGTAACAA, -35: CCTAAA | #sigma32 discriminator: TTTACTA, -10: AACAATATAT, spacer: ACGATAGTAAAGT, -35: CACCTAA | #sigma38 discriminator: TTACTA, -10: TATATT, spacer: CGATAGTAAAGTAACAA, -35: CCTAAA
1029963	+	b0968	#sigma24 discriminator: CACTAAACGTA, -10: GCTAA, spacer: TCGCGCCCTTTG, -35: GATTTT | #sigma32 discriminator: GTA, -10: AACACTAAAC, spacer: CGCGCCCTTTGGCT, -35: GATTTTT | #sigma38 discriminator: AAACGTA, -10: AACACT, spacer: ATTTTTCGCGCCCTTTGGCT, -35: GTAATG
4163400	+	b3966, b3967	#sigma70 discriminator: CCACTTG, -10: TAGCAT, spacer: GTAACTTGTTACAACCTG, -35: TGGACA
3821387	+	b3648, b3649, b3650, b3651, b3652	#sigma70 discriminator: AAGCTCG, -10: TATAAT, spacer: TCACATGGCCGCGCCGTG, -35: GCTACG | #sigma38 discriminator: AAGCTCG, -10: TATAAT, spacer: TCACATGGCCGCGCCGTG, -35: GCTACG
1146700	-	b1087	#sigma38 discriminator: GCGGGTT, -10: CACATT, spacer: TTTGCCAATAATTCGCA, -35: TTGCCT
3630928	-	b3487, b3486, b3485	#sigma70 discriminator: CTGGTTG, -10: TACTAT, spacer: ACATGAATATTAATGT, -35: TAGACA | #sigma38 discriminator: CTGGTTG, -10: TACTAT, spacer: ACATGAATATTAATGT, -35: TAGACA
3182425	+	b3040	#sigma24 discriminator: AACTA, -10: TCCTT, spacer: TTGAAGACATGATGATA, -35: TACGTG | #sigma70 discriminator: TAACTA, -10: TATCCT, spacer: TACGTGTTGAAGACATGATGA, -35: CTGGCA | #sigma38 discriminator: TAACTA, -10: TATCCT, spacer: TACGTGTTGAAGACATGATGA, -35: CTGGCA
313285	-	b4671	#sigma70 discriminator: TATAAG, -10: TATTTA, spacer: AAATTGGTTGACCAAACTCGT, -35: GTCAAA | #sigma38 discriminator: TATAAG, -10: TATTTA, spacer: AAATTGGTTGACCAAACTCGT, -35: GTCAAA
4467343	-	b4241	#sigma70 discriminator: ACCTGCT, -10: TATAAT, spacer: TAGCATCTATGGCGA, -35: TATTCG | #sigma28 discriminator: AATACCTGCT, -10: GGCGATAT, spacer: CGTAGCATCTAT, -35: ATAATATT | #sigma32 discriminator: TACCTGCT, -10: GGCGATATAA, spacer: ATTCGTAGCATCTAT, -35: CAATAAT | #sigma38 discriminator: ACCTGCT, -10: TATAAT, spacer: TAGCATCTATGGCGA, -35: TATTCG
2537308	+	b2419, b2420	#sigma70 discriminator: GGCAGTCAA, -10: GATTCT, spacer: TCCAACCGAAACTTTACCT, -35: TCGTAA
4124509	-	b3934, b3933, b3932, b3931, b3930, b3929	#sigma70 discriminator: TGTTGCCG, -10: TAAAAA, spacer: CCGTTTTCACGCGCTATCTGC, -35: CTGTAA | #sigma38 discriminator: GTTGCCG, -10: AAAAAT, spacer: CCGTTTTCACGCGCTATCTGCT, -35: CTGTAA
1339233	-	b1277	#sigma38 discriminator: CGACGCG, -10: AACGAT, spacer: GATTTGTGCCATTCCGTG, -35: TTGACA
4153187	-	b3956	#sigma70 discriminator: AGAC, -10: TATAAA, spacer: TCACCGCTTTTACGTGGCTT, -35: TTGACG | #sigma38 discriminator: AGAC, -10: TATAAA, spacer: TCACCGCTTTTACGTGGCTT, -35: TTGACG
2537318	-	b2418	#sigma70 discriminator: TGTTTTG, -10: TATCCT, spacer: CTTCATTGAATTACCT, -35: GATTTT | #sigma38 discriminator: TGTTTTG, -10: TATCCT, spacer: ATTTTCTTCATTGAATTACCT, -35: CAAATG
3811176	-	b3635	#sigma70 discriminator: GACTG, -10: CATATT, spacer: GTTATCTGCTTGCCCC, -35: TTTTTT | #sigma32 discriminator: TGACTG, -10: GCCCCCATAT, spacer: TTGTTATCTGCTT, -35: GGGTTTT | #sigma38 discriminator: GACTG, -10: CATATT, spacer: TTATCTGCTTGCCCC, -35: TTTTTG
4050793	-	b3865	#sigma70 discriminator: CGCCAC, -10: TATAAT, spacer: TTTATTATGGTTCAGG, -35: CCGCCT | #sigma38 discriminator: CGCCAC, -10: TATAAT, spacer: TTTATTATGGTTCAGG, -35: CCGCCT
3184799	+		#sigma24 discriminator: CCCTTATCGCA, -10: ACTTA, spacer: AATTCTGGTTTATG, -35: TCACAT | #sigma70 discriminator: TATCGCA, -10: TACCCT, spacer: TAATTCTGGTTTATGACT, -35: TTCACA | #sigma38 discriminator: TATCGCA, -10: TACCCT, spacer: TAATTCTGGTTTATGACT, -35: TTCACA
302958	+	b0287	#sigma38 discriminator: CCTGAAGA, -10: AATACT, spacer: TTTGCCTTGTTTTATG, -35: TTTACA
3278704	-	b3131	#sigma28 discriminator: TAGGC, -10: GGCGTTAA, spacer: CTTAATAGAAA, -35: TGCATTTG
3178353	-	b3034, b3033, b3032, b3031, b3030	#sigma70 discriminator: TGATGCCG, -10: TAGAGT, spacer: GGACGCACTGGTCGCGT, -35: CTGCAA
1556338	-	b1481, b1480	#sigma24 discriminator: ATGTG, -10: GCTGA, spacer: AGCGGCAAATATTTGCCAT, -35: CAACGA | #sigma70 discriminator: GAATGTG, -10: CATGCT, spacer: ACGAAGCGGCAAATATTTGC, -35: TTAACA | #sigma38 discriminator: GAATGTG, -10: CATGCT, spacer: ACGAAGCGGCAAATATTTGC, -35: TTAACA
3481235	-	b3351, b3350, b4551, b3349	#sigma70 discriminator: AATGTAATGTA, -10: TATGAT, spacer: ACTATGTTAACTTATCAT, -35: GTTCAG
4196686	+	b3996, b3997, b3998, b3999, b4000, b4001	#sigma70 discriminator: TCTTTGCC, -10: TACGAT, spacer: TTTCGTTTAGCCTCATG, -35: GGGCTT
3959979	-	b3775	#sigma70 discriminator: GACTTTG, -10: GATAAT, spacer: ATAAAATAACCATCCCC, -35: TTGACA | #sigma32 discriminator: ATGACTTTG, -10: ATCCCCGATA, spacer: CAATAAAATAACC, -35: AAATTGA
3043192	-	b2899	#sigma24 discriminator: TACG, -10: TCAGT, spacer: GTGTTCACTGGAACTATTC, -35: TAACAG | #sigma70 discriminator: CAGTTACG, -10: TATTCT, spacer: CTAACAGGTGTTCACTGGAAC, -35: TTTTAG | #sigma38 discriminator: CAGTTACG, -10: TATTCT, spacer: ACAGGTGTTCACTGGAAC, -35: TAGCTA
4128636	+	b3939, b3940	#sigma70 discriminator: GGTGCCT, -10: TACTCT, spacer: TCCATTAACACAATGTT, -35: TTGACG | #sigma38 discriminator: GGTGCCT, -10: TACTCT, spacer: TCCATTAACACAATGTT, -35: TTGACG
855934	+	b0820	#sigma70 discriminator: GCGCGG, -10: CATAAT, spacer: GATCTTCTTTCAGACTTATGG, -35: GAGCAG | #sigma38 discriminator: GCGCGG, -10: CATAAT, spacer: GATCTTCTTTCAGACTTATGG, -35: GAGCAG
4436629	-	b4213	#sigma70 discriminator: TCACTGT, -10: CATTCT, spacer: AGCGTAAAATTGTGG, -35: TTTCAA | #sigma38 discriminator: TCACTGT, -10: CATTCT, spacer: AGCGTAAAATTGTGG, -35: TTTCAA
830784	+	b0797	#sigma70 discriminator: CCGCTC, -10: TACACT, spacer: CGCTGCGTCACAAAAACTGC, -35: TTTATG | #sigma38 discriminator: CCGCTC, -10: TACACT, spacer: CGCTGCGTCACAAAAACTGC, -35: TTTATG
3055490	+	b2910, b2911	#sigma70 discriminator: ACCAC, -10: TATGCT, spacer: GGGAGGAATATTCATGA, -35: GTCAAA | #sigma38 discriminator: ACCAC, -10: TATGCT, spacer: GGGAGGAATATTCATGA, -35: GTCAAA
880518	-		#sigma32 discriminator: GAGTCC, -10: TTCACCATCG, spacer: AAGTTAACTTTAC, -35: TGCTTAA
1367943	-	b1303	#sigma28 discriminator: GTTAG, -10: CAGGATGA, spacer: CAGCAACATGC, -35: AGAATCAA
1343368	-	b1283	#sigma70 discriminator: AGTTATAGA, -10: TATTAT, spacer: CAGACTTATTCTTAGC, -35: TTTCAC | #sigma32 discriminator: TAGTTATAGA, -10: TTAGCTATTA, spacer: ACCAGACTTATTC, -35: TAATTTC | #sigma38 discriminator: AGTTATAGA, -10: TATTAT, spacer: CAGACTTATTCTTAGC, -35: TTTCAC
3231625	+	b3081	#sigma24 discriminator: ATTAGAACTCA, -10: GCTAA, spacer: TTCTCCGGCGACG, -35: TCCCTT | #sigma70 discriminator: AGAACTCA, -10: TAAATT, spacer: TTTCTCCGGCGACGGC, -35: TTCCCT | #sigma38 discriminator: AGAACTCA, -10: TAAATT, spacer: TTTTCTCCGGCGACGGC, -35: TTTCCC
2352450	-	b2240, b2239	#sigma70 discriminator: CGCGGCA, -10: TAACAT, spacer: TTATGAATGTTTTCT, -35: TTTAAT | #sigma38 discriminator: CGCGGCA, -10: TAACAT, spacer: TTATGAATGTTTTCT, -35: TTTAAT
1601423	-	b1512, b1511	#sigma70 discriminator: GTTCATA, -10: TAATTT, spacer: AAATGTATTTCTGCTTT, -35: TTGAAC | #sigma38 discriminator: GTTCATA, -10: TAATTT, spacer: AAATGTATTTCTGCTTT, -35: TTGAAC
3911568	-	b3728, b3727, b3726, b3725, b3724	#sigma70 discriminator: GCTTCTC, -10: TATTTT, spacer: TATAACTGTCACCTGTTTGTCC, -35: CTTACA | #sigma38 discriminator: GCTTCTC, -10: TATTTT, spacer: TATAACTGTCACCTGTTTGTCC, -35: CTTACA
1230740	+	b1183, b1184	#sigma24 discriminator: ATATAA, -10: ACTGT, spacer: CTGGCAAGAACAGACT, -35: GATCTG | #sigma70 discriminator: ATATAA, -10: TACTGT, spacer: TGCTGGCAAGAACAGAC, -35: TTGATC | #sigma38 discriminator: ATATAA, -10: TACTGT, spacer: TGCTGGCAAGAACAGAC, -35: TTGATC
2089966	+	b2018, b2019, b2020, b2021, b2022, b2023, b2024, b2025, b2026	#sigma70 discriminator: AAAAGACA, -10: TAGGTT, spacer: TCTAACGTGAAAGTGGTT, -35: TTGCTT | #sigma38 discriminator: AAAAGACA, -10: TAGGTT, spacer: TCTAACGTGAAAGTGGTT, -35: TTGCTT
118678	-	b0109	#sigma70 discriminator: GTTTCTA, -10: TAGCAT, spacer: ATACCCGGTTCAGAG, -35: GTGCTA
368535	-	b0346	#sigma70 discriminator: CATGTA, -10: TAAAAA, spacer: CGCAACTTATTTTGT, -35: GTACAG
3604378	-	b3464, b3463, b3462, b3461	#sigma70 discriminator: GCTCAA, -10: TAAATT, spacer: GAATGATTCGGTTTTTTCATGA, -35: CTGCCG | #sigma38 discriminator: GCTCAA, -10: TAAATT, spacer: GAATGATTCGGTTTTTTCATGA, -35: CTGCCG
4118428	+	b3928	#sigma70 discriminator: CGGAGCTA, -10: TACAAT, spacer: GCGATGGCGCGGCTTCA, -35: TGGACA | #sigma38 discriminator: CGGAGCTA, -10: TACAAT, spacer: GCGATGGCGCGGCTTCA, -35: TGGACA
3043653	-	b2900	#sigma24 discriminator: GGCTCCA, -10: TCATA, spacer: GAGTTTTTTCACTA, -35: TAAGGT | #sigma70 discriminator: AGGCTCCA, -10: TATCAT, spacer: AGGTGAGTTTTTTCAC, -35: TCGGTA | #sigma32 discriminator: TAGGCTCCA, -10: TTCACTATCA, spacer: GGTAAGGTGAGTTTT, -35: ATCTTTC | #sigma38 discriminator: AGGCTCCA, -10: TATCAT, spacer: AGGTGAGTTTTTTCAC, -35: TCGGTA
2082724	+	b2011	#sigma70 discriminator: TGATACTC, -10: GATATT, spacer: CTAAAGCTGATTAGCACGGT, -35: GTGGCG
2168686	+	b2086	#sigma70 discriminator: ATCTACA, -10: TACACT, spacer: CCACCTTTTGTTTTCTGCTC, -35: CTGACT | #sigma38 discriminator: ATCTACA, -10: TACACT, spacer: CCACCTTTTGTTTTCTGCTC, -35: CTGACT
401320	+	b0382, b0383, b0384	#sigma70 discriminator: TAATACTT, -10: TAAAAA, spacer: CAAAGTATTTCCTTTGTCA, -35: TTTGCG | #sigma38 discriminator: ACTT, -10: AATAAT, spacer: AGTATTTCCTTTGTCATAAA, -35: GCGCAA
1311058	+	b1252	#sigma70 discriminator: CGAGACC, -10: TAAAAT, spacer: ATGATTGCTATTTGCATT, -35: TTGAAT | #sigma38 discriminator: CGAGACC, -10: TAAAAT, spacer: ATGATTGCTATTTGCATT, -35: TTGAAT
583597	+	b0564	#sigma70 discriminator: AATATAAATG, -10: TATAAA, spacer: AACTATAATTTTGTG, -35: TTTGCA | #sigma28 discriminator: TATAAATG, -10: TATAAAAA, spacer: ATAATTTTGTG, -35: TGCAAACT | #sigma38 discriminator: AATATAAATG, -10: TATAAA, spacer: AACTATAATTTTGTG, -35: TTTGCA
1263534	-	b1209, b1208, b1207	#sigma70 discriminator: TAAGGGTTA, -10: TAGCAT, spacer: ATAGCGGACGGTAACGC, -35: TAGACG | #sigma32 discriminator: TTAAGGGTTA, -10: AACGCTAGCA, spacer: CGATAGCGGACGGT, -35: ACATAGA
255919	+	b0238	#sigma70 discriminator: CTCGCGCA, -10: TATAAT, spacer: TTTAGTGCGCCAGATCTC, -35: CTGGTT | #sigma32 discriminator: TCTCGCGCA, -10: ATCTCTATAA, spacer: TTTTAGTGCGCCAG, -35: TACTGGT | #sigma38 discriminator: CTCGCGCA, -10: TATAAT, spacer: TTTAGTGCGCCAGATCTC, -35: CTGGTT
3665840	-	b3516, b3515	#sigma70 discriminator: AATAAACA, -10: TACATT, spacer: TAAGAGGGCGGCGTGC, -35: TTGACT | #sigma32 discriminator: ATAAACA, -10: TGCTACATTA, spacer: CTTAAGAGGGCGGCG, -35: AATTTGA | #sigma38 discriminator: AATAAACA, -10: TACATT, spacer: TAAGAGGGCGGCGTGC, -35: TTGACT
2725810	-	b2587	#sigma70 discriminator: ATTTCCT, -10: TATAAT, spacer: AATGATATGCAACAAATG, -35: TTGCAT | #sigma28 discriminator: TTCCT, -10: TATAATAT, spacer: TGCAACAAATG, -35: TAATGATA | #sigma38 discriminator: ATTTCCT, -10: TATAAT, spacer: AATGATATGCAACAAATG, -35: TTGCAT
532403	+	b0505, b0506, b0507, b0508, b0509, b0511, b0512	#sigma70 discriminator: AACCAAGC, -10: TATTGA, spacer: GTTTTAGATTGCCTGT, -35: CTTAAG | #sigma28 discriminator: TTGAAACCAAGC, -10: GCCTGTTA, spacer: AGGTTTTAGATT, -35: TTCTCTTA
3340212	+	b3196, b3197, b3198, b3199, b3200, b3201, b3202, b3203, b3204, b3205, b3206	#sigma70 discriminator: CAAAATTAAGCA, -10: TAAAGT, spacer: TACTTTTTAGCCGCA, -35: TTGTTT | #sigma38 discriminator: CAAAATTAAGCA, -10: TAAAGT, spacer: TTTGTTTTACTTTTTAGCCGCA, -35: CTGGCA
2832309	-	b2709	#sigma24 discriminator: AGTC, -10: TCTAT, spacer: TCGATATGACAATA, -35: AAATGG | #sigma28 discriminator: CTATAGTC, -10: GACAATAT, spacer: ATGGTCGATAT, -35: TCAATCAA | #sigma32 discriminator: ATAGTC, -10: GACAATATCT, spacer: TCAAATGGTCGATAT, -35: CTATCAA | #sigma38 discriminator: CTATAGTC, -10: CAATAT, spacer: TCAAATGGTCGATATGA, -35: TATCAA
1979721	+	b1895	#sigma38 discriminator: TTAATG, -10: AAAGCT, spacer: GCGTCGTTTCTCCATTAGGAGT, -35: GGGATT
3239864	+	b3089	#sigma70 discriminator: CGACCTTG, -10: TATACT, spacer: AAGCTGTAACTTTCCT, -35: TTCCCG | #sigma32 discriminator: TCGACCTTG, -10: TTCCTTATAC, spacer: CGAAGCTGTAACT, -35: CGCTTCC | #sigma38 discriminator: CGACCTTG, -10: TATACT, spacer: AAGCTGTAACTTTCCT, -35: TTCCCG
4313018	-		#sigma70 discriminator: GGCG, -10: TATAGT, spacer: TTCTTGCTGTGGTGA, -35: TTTCTG | #sigma38 discriminator: GGCG, -10: TATAGT, spacer: TTCTTGCTGTGGTGA, -35: TTTCTG
1490877	+	b1418, b1419	#sigma70 discriminator: AACGGA, -10: TATGTT, spacer: GAAATTTTGAGAAAAGCCCGT, -35: TTTAAT | #sigma28 discriminator: CGGA, -10: TATGTTAA, spacer: AGAAAAGCCCGT, -35: AAATTTTG | #sigma38 discriminator: AACGGA, -10: TATGTT, spacer: GAAATTTTGAGAAAAGCCCGT, -35: TTTAAT
585663	-	b0565	#sigma24 discriminator: TTCA, -10: ACATA, spacer: AGATATAAAAAAT, -35: TAAGTT | #sigma70 discriminator: ATACATATTCA, -10: TAAAAA, spacer: ATTGACTCATTAAGTTAGATA, -35: TATGTA | #sigma32 discriminator: TCA, -10: AAATACATAT, spacer: TAAGTTAGATATAAA, -35: GACTCAT | #sigma38 discriminator: TTCA, -10: TACATA, spacer: CATTAAGTTAGATATAAAAAA, -35: TTGACT
3270592	-	b3123	#sigma70 discriminator: GCGCGCC, -10: TATACT, spacer: AGGGCGCGCAAACCCTC, -35: GTGACA | #sigma38 discriminator: GCGCGCC, -10: TATACT, spacer: AGGGCGCGCAAACCCTC, -35: GTGACA
3886752	+	b3706	#sigma70 discriminator: AAGGGCG, -10: TAAAAT, spacer: TCGGTGAGTTTTCGC, -35: CCTGAT | #sigma28 discriminator: AAGGGCG, -10: GCTAAAAT, spacer: CGGTGAGTTTTC, -35: TCCTGATT | #sigma32 discriminator: TAAGGGCG, -10: TTCGCTAAAA, spacer: GATTCGGTGAGTT, -35: AAATCCT
2373571	-	b2259	#sigma24 discriminator: AAATT, -10: TCTGT, spacer: GTTTATCTGTTAA, -35: TAAAGA | #sigma70 discriminator: GTAAATT, -10: TAATCT, spacer: TTGATAAAGAGTTTATCTGT, -35: TTGCCG | #sigma28 discriminator: TCTGTAAATT, -10: TCTGTTAA, spacer: ATAAAGAGTTTA, -35: TGCCGTTG | #sigma38 discriminator: GTAAATT, -10: TAATCT, spacer: TTGATAAAGAGTTTATCTGT, -35: TTGCCG
966596	+	b0914, b0915	#sigma70 discriminator: ATGCGGCT, -10: TAGAAT, spacer: TGCCAGTGGATAACGGG, -35: TTGGCG | #sigma38 discriminator: ATGCGGCT, -10: TAGAAT, spacer: TGCCAGTGGATAACGGG, -35: TTGGCG
2543557	-	b2425, b2424, b2423, b2422, b2421	#sigma70 discriminator: GGCTATTA, -10: TATGAT, spacer: CCTTTCACGTCCGTTATAAA, -35: GTTACT | #sigma38 discriminator: GGCTATTA, -10: TATGAT, spacer: CCTTTCACGTCCGTTATAAA, -35: GTTACT
1175401	+	b1116, b1117, b1118, b1119, b1120	#sigma70 discriminator: CGTGTC, -10: TATACT, spacer: CATCTTGCTTTCGCTTA, -35: TTTACC | #sigma38 discriminator: CGTGTC, -10: TATACT, spacer: CATCTTGCTTTCGCTTA, -35: TTTACC
1925064	-	b1841, b1840, b1839	#sigma70 discriminator: GAGTG, -10: TACTAA, spacer: CATCATTCGCGGGCAAAAGT, -35: TCTCCT | #sigma38 discriminator: GAGTG, -10: TACTAA, spacer: CATCATTCGCGGGCAAAAGT, -35: TCTCCT
2822089	-	b2697, b2696	#sigma24 discriminator: TTCCCA, -10: TCTTA, spacer: CCAGTCAAGAAAACTTA, -35: TACTTC | #sigma70 discriminator: ATTCCCA, -10: TATCTT, spacer: TCCCAGTCAAGAAAACT, -35: TTTACT | #sigma38 discriminator: ATTCCCA, -10: TATCTT, spacer: TCCCAGTCAAGAAAACT, -35: TTTACT
765898	-	b0730	#sigma70 discriminator: GGTTAAA, -10: CATAAT, spacer: GGATGAATTTATCGGG, -35: TTTACA | #sigma38 discriminator: GGTTAAA, -10: CATAAT, spacer: GGATGAATTTATCGGG, -35: TTTACA
1185739	+	b1127	#sigma70 discriminator: CATTAAGG, -10: TATATT, spacer: TGAATTACTGGCTTAGCTT, -35: TTGTTG | #sigma38 discriminator: CATTAAGG, -10: TATATT, spacer: TGAATTACTGGCTTAGCTT, -35: TTGTTG
321485	+	b0306, b0307, b0308	#sigma70 discriminator: TTGTCA, -10: TATCAT, spacer: TTGACGTTTGGATGAAAGAT, -35: TTGCAT | #sigma38 discriminator: TTGTCA, -10: TATCAT, spacer: TTGACGTTTGGATGAAAGAT, -35: TTGCAT
141262	-	b0124	#sigma70 discriminator: TAATTG, -10: TATAAT, spacer: ACGATCACACATGTTAAAACC, -35: GTGATG | #sigma28 discriminator: TTAATTG, -10: ACCTATAA, spacer: ACACATGTTAAA, -35: TGACGATC | #sigma32 discriminator: TTAATTG, -10: AAACCTATAA, spacer: GATCACACATGTTA, -35: TGATGAC | #sigma38 discriminator: TAATTG, -10: TATAAT, spacer: ACGATCACACATGTTAAAACC, -35: GTGATG
1081298	+	b1018	#sigma70 discriminator: CGCTATCA, -10: GATAAT, spacer: TTTTTCTTTGCCGTAAT, -35: CTTGTG | #sigma38 discriminator: AATCGCTATCA, -10: AATGAT, spacer: GTGTTTTTCTTTGCCGT, -35: CCGCTT
3340243	-	b3195, b3194, b3193, b3192, b3191, b3189	#sigma70 discriminator: CGCCGG, -10: TATACT, spacer: CATCTAACGTCCTTTCTTCAGG, -35: TAAAAG | #sigma38 discriminator: CGCCGG, -10: TATACT, spacer: ACGTCCTTTCTTCAGG, -35: CATCTA
2512852	-	b2392	#sigma70 discriminator: TAAACATA, -10: TAACAT, spacer: GTTATGTAAATGTGC, -35: CTGAAA | #sigma28 discriminator: TAAACATA, -10: GCTAACAT, spacer: ATGTAAATGT, -35: TGAAAGTT | #sigma38 discriminator: AAACATA, -10: AACATT, spacer: GTTATGTAAATGTGCT, -35: CTGAAA
4474837	+	b4252, b4253	#sigma70 discriminator: TGAAACG, -10: TAGAAA, spacer: ATCTTTTCGTATAACGA, -35: TTGATT | #sigma28 discriminator: AAATGAAACG, -10: AACGATAG, spacer: CTTTTCGTAT, -35: TTGATTAT | #sigma32 discriminator: ATGAAACG, -10: AACGATAGAA, spacer: TTATCTTTTCGTAT, -35: GAATTGA | #sigma38 discriminator: AGAAATGAAACG, -10: AACGAT, spacer: TGATTATCTTTTCGTAT, -35: CGGAAT
1995769	+	b1915	#sigma70 discriminator: CCGCCGCC, -10: TATACT, spacer: TTTTTAGCAAAGCTTATGG, -35: CTGCTA | #sigma38 discriminator: CCGCCGCC, -10: TATACT, spacer: TTTTTAGCAAAGCTTATGG, -35: CTGCTA
4223652	-	b4018	#sigma70 discriminator: GATTTCC, -10: GAAAAT, spacer: TAGCTAACAATAAAAAT, -35: TTGCAT | #sigma28 discriminator: TGATTTCC, -10: AATGAAAA, spacer: CTAACAATAAA, -35: TGCATTAG | #sigma38 discriminator: TTCC, -10: AATGAT, spacer: TAGCTAACAATAAAAATGAA, -35: TTGCAT
4035237	+	b3851, b3852, b3853, b3854, b3855	#sigma70 discriminator: GCGCCA, -10: TATAAT, spacer: GGCCGGAATAACTCCC, -35: TTGTCA | #sigma28 discriminator: TGCGCCA, -10: CCCTATAA, spacer: CCGGAATAACT, -35: TTGTCAGG | #sigma32 discriminator: TGCGCCA, -10: CTCCCTATAA, spacer: CAGGCCGGAATAA, -35: CTCTTGT | #sigma38 discriminator: GCGCCA, -10: TATAAT, spacer: GGCCGGAATAACTCCC, -35: TTGTCA
2060939	-	b1987	#sigma24 discriminator: AACGGG, -10: ACAAT, spacer: CATTAGACTTTA, -35: GCCGGG | #sigma70 discriminator: TAACGGG, -10: TAACAA, spacer: TGCCGGGCATTAGACTT, -35: TTGTTA | #sigma38 discriminator: AACGGG, -10: AACAAT, spacer: CCGGGCATTAGACTTT, -35: GTTATG
2510962	+	b2390	#sigma70 discriminator: TGCGTTA, -10: TAATAT, spacer: ATACGGGGCTTTACCTCCCCG, -35: GCGATG | #sigma38 discriminator: TGCGTTA, -10: TAATAT, spacer: GGGCTTTACCTCCCCG, -35: GATACG
1368040	+	b1304, b1305, b1306, b1307, b1308	#sigma70 discriminator: CAGTTCAG, -10: TATTAA, spacer: AAATTGGCACGCAAATTG, -35: GATAAA | #sigma38 discriminator: CAGTTCAG, -10: TATTAA, spacer: AAATTGGCACGCAAATTG, -35: GATAAA
2861394	+	b2736, b2737, b2738, b2739	#sigma70 discriminator: CACAATAT, -10: TATATT, spacer: TACCGTTATCTTCCAGCGCT, -35: TCACCA | #sigma28 discriminator: TCACAATAT, -10: GCTTATAT, spacer: ATCTTCCAGC, -35: ATACCGTT | #sigma38 discriminator: CACAATAT, -10: TATATT, spacer: GTTATCTTCCAGCGCT, -35: CATACC
3041262	-		#sigma28 discriminator: AAGA, -10: AATGGTAA, spacer: TATTAATGACT, -35: TAACGGCG
2545647	+	b2428, b2429, b2430	#sigma70 discriminator: CCGCTT, -10: TAAATT, spacer: CTCTCCTGGGCTGGCAGCA, -35: CTTCCA | #sigma32 discriminator: ATTCCGCTT, -10: GGCAGCATAA, spacer: ACTCTCCTGGGCT, -35: ATCTTCC | #sigma38 discriminator: CCGCTT, -10: TAAATT, spacer: CTCTCCTGGGCTGGCAGCA, -35: CTTCCA
3713010	-	b3548	#sigma70 discriminator: TTAATAC, -10: CAATAT, spacer: CATCGGTGAAAAAGT, -35: TTGACG | #sigma32 discriminator: AATAC, -10: GTCAATATTT, spacer: CGCATCGGTGAAAAA, -35: TTCTTGA | #sigma38 discriminator: TAATAC, -10: AATATT, spacer: CATCGGTGAAAAAGTC, -35: TTGACG
1627475	-	b1538	#sigma70 discriminator: AGCA, -10: TAACAT, spacer: CAACGCTTTTGTGTGTCAA, -35: GTTCCT
816915	+	b0781, b0782, b0783, b0784, b0785	#sigma70 discriminator: CGGCATA, -10: TAGTAT, spacer: GGTAAAAATCTCATTTACACGC, -35: GTGGAT | #sigma28 discriminator: CGGCATA, -10: GCTAGTAT, spacer: TCATTTACAC, -35: TAAAAATC | #sigma32 discriminator: TCGGCATA, -10: CACGCTAGTA, spacer: AAAAATCTCATTTA, -35: GGATGGT | #sigma38 discriminator: CGGCATA, -10: TAGTAT, spacer: GGTAAAAATCTCATTTACACGC, -35: GTGGAT
3948541	-	b4480	#sigma70 discriminator: GATCAG, -10: GATATT, spacer: GTTGCACGAACCATTGCT, -35: TTGAAA | #sigma28 discriminator: TGATCAG, -10: GCTGATAT, spacer: CACGAACCATT, -35: GAAAGTTG
1308671	-	b1248	#sigma24 discriminator: ACAA, -10: TCATA, spacer: ATATGCGTAAAC, -35: GAATCC | #sigma70 discriminator: CATAACAA, -10: TAAACT, spacer: GATGAATCCATATGCG, -35: TTGCCA | #sigma32 discriminator: CAA, -10: AAACTCATAA, spacer: GAATCCATATGCGT, -35: GCCAGAT | #sigma38 discriminator: CATAACAA, -10: TAAACT, spacer: GATGAATCCATATGCG, -35: TTGCCA

## Sheet: Tab. S3B. S. typhimurium
##sequence-region FQ312003.1 1 4878012
TSS position	strand	genes	promoter
358401	+	SL1344_0310	#sigma24 discriminator: ACCCGC, -10: ACTAT, spacer: TAAATTTCAGTATT, -35: GCCATC | #sigma70 discriminator: ACCCGC, -10: TACTAT, spacer: TCTAAATTTCAGTAT, -35: GCGCCA | #sigma38 discriminator: ACCCGC, -10: TACTAT, spacer: TCTAAATTTCAGTAT, -35: GCGCCA
800770	+	SL1344_0718	#sigma70 discriminator: TAGTAAT, -10: TATGAT, spacer: GAAACCTCTAAAAACTGCCA, -35: GTGCAG | #sigma28 discriminator: GTAAT, -10: TATGATTA, spacer: AAAAACTGCCA, -35: AAACCTCT | #sigma32 discriminator: TTAGTAAT, -10: TGCCATATGA, spacer: AACCTCTAAAAAC, -35: TGCAGGA | #sigma38 discriminator: TAGTAAT, -10: TATGAT, spacer: GAAACCTCTAAAAACTGCCA, -35: GTGCAG
2670596	+	SL1344_2495	#sigma70 discriminator: TTGACC, -10: GACAAT, spacer: CTTTTCGGGAAACGTCC, -35: TTGTCC | #sigma28 discriminator: TTTGACC, -10: TCCGACAA, spacer: TCGGGAAACG, -35: GTCCCTTT | #sigma32 discriminator: TGACC, -10: TCCGACAATT, spacer: CCTTTTCGGGAAACG, -35: ACTTGTC
75783	+	SL1344_0067	#sigma70 discriminator: CAGAATGCCGCC, -10: TAACTT, spacer: TTGACTTTTATCCGGCT, -35: TTTAAG | #sigma38 discriminator: CAGAATGCCGCC, -10: TAACTT, spacer: TTGACTTTTATCCGGCT, -35: TTTAAG
1316874	+		#sigma70 discriminator: TACGCG, -10: TATTAT, spacer: CTAACGAAAATAAAATAGCCTT, -35: TTAACA | #sigma32 discriminator: TTATTACGCG, -10: ATAGCCTTTA, spacer: ACTAACGAAAATAAA, -35: ATTTAAC | #sigma38 discriminator: TACGCG, -10: TATTAT, spacer: CTAACGAAAATAAAATAGCCTT, -35: TTAACA
1601547	-	SL1344_1493	#sigma24 discriminator: ACTTTA, -10: TCTAT, spacer: GCAGATTAGCAGCATGG, -35: GACAAC | #sigma32 discriminator: TCTATACTTTA, -10: AGCAGCATGG, spacer: TGGACAACGCAGATT, -35: ATCGGCA | #sigma38 discriminator: TTA, -10: TATACT, spacer: ACGCAGATTAGCAGCATGGTC, -35: TGGACA
497676	-	SL1344_0437	#sigma70 discriminator: GCCCCT, -10: TAAAAT, spacer: GTAATGTAACCTTACCG, -35: TTTACA | #sigma28 discriminator: ATGCCCCT, -10: ACCGTAAA, spacer: ATGTAACCTT, -35: TTACAGTA | #sigma38 discriminator: GCCCCT, -10: TAAAAT, spacer: GTAATGTAACCTTACCG, -35: TTTACA
4196368	+	SL1344_3922	#sigma70 discriminator: GTCTC, -10: TAAAGT, spacer: AAAATATCTTTATGCCTTAGG, -35: GTCACG | #sigma38 discriminator: GTCTC, -10: TAAAGT, spacer: AAAATATCTTTATGCCTTAGG, -35: GTCACG
3850584	-	SL1344_3607	#sigma38 discriminator: TAATAC, -10: AATAGT, spacer: GGCCCGCTAAAAGGAC, -35: TTGACG
2367508	+	SL1344_2239	#sigma70 discriminator: GAGGCG, -10: TATACT, spacer: GATGATGTTAAGAGGTTG, -35: GTACCG
1320981	+	SL1344_1221	#sigma70 discriminator: AGTTGG, -10: TAAAAT, spacer: TTAAACGGTTACATTGTG, -35: GTGATA | #sigma38 discriminator: AGTTGG, -10: TAAAAT, spacer: TTAAACGGTTACATTGTG, -35: GTGATA
3864598	-	SL1344_3622	#sigma32 discriminator: CTTGTGAT, -10: TACGCTACAT, spacer: AAAATCCGACTTTC, -35: CACTGGA | #sigma38 discriminator: ACATCTTGTGAT, -10: TACGCT, spacer: CACTGGAAAAATCCGACTTTC, -35: GTGGCT
1292311	+	SL1344_1187	#sigma32 discriminator: AGTCAGT, -10: GTCCCTATGT, spacer: AAATGTTTTTCCC, -35: GACTTGA | #sigma38 discriminator: GTCAGT, -10: TATGTA, spacer: ATGTTTTTCCCGTCCC, -35: TTGAAA
1648668	-	SL1344_1531	#sigma70 discriminator: TAGGCT, -10: TATTAT, spacer: TATAAGAAGTTAAACTAAAAG, -35: TTGTCT | #sigma38 discriminator: TAGGCT, -10: TATTAT, spacer: AGAAGTTAAACTAAAAG, -35: CTTATA
2992157	-	SL1344_2805	#sigma70 discriminator: ACTGTC, -10: TAAAGT, spacer: AAATCAACCAATTGCGA, -35: GCGACA | #sigma28 discriminator: AGTACTGTC, -10: TGCGATAA, spacer: AAATCAACCAAT, -35: TAGCGACA | #sigma38 discriminator: ACTGTC, -10: TAAAGT, spacer: AAATCAACCAATTGCGA, -35: GCGACA
385054	+	SL1344_0336	#sigma70 discriminator: GTCGTC, -10: TAATAT, spacer: TCTTTTTTGAGCATGA, -35: CTGAAT | #sigma28 discriminator: TATGTCGTC, -10: CATGATAA, spacer: TCTTTTTTGAG, -35: GGCTGAAT | #sigma38 discriminator: GTCGTC, -10: TAATAT, spacer: TCTTTTTTGAGCATGA, -35: CTGAAT
1130527	-	SL1344_1024	#sigma70 discriminator: GCCGTCC, -10: TACACT, spacer: ATGCAGGGCTTTATTTTTTGC, -35: CTGCTT | #sigma38 discriminator: GCCGTCC, -10: TACACT, spacer: CAGGGCTTTATTTTTTGC, -35: CTTATG
3549216	-	SL1344_3331	#sigma70 discriminator: GTCACC, -10: TATATT, spacer: TGAGAGGGTAGTAGGG, -35: TTGTTT | #sigma38 discriminator: GTCACC, -10: TATATT, spacer: TGAGAGGGTAGTAGGG, -35: TTGTTT
2400290	+	SL1344_2264	#sigma70 discriminator: GATGGC, -10: TAAGCT, spacer: AGAATTTCGCAGAATGATTTGT, -35: TCACAA | #sigma38 discriminator: GATGGC, -10: TAAGCT, spacer: GAATTTCGCAGAATGATTTGT, -35: CACAAA
1894435	-	SL1344_1768	#sigma70 discriminator: GACGTC, -10: TAGAAT, spacer: TCCCGTGTAGCAGTGG, -35: TTTCCT | #sigma38 discriminator: GACGTC, -10: TAGAAT, spacer: TCCCGTGTAGCAGTGG, -35: TTTCCT
1990692	-	SL1344_1872	#sigma70 discriminator: AGGTT, -10: TAGAAT, spacer: TTTAAGCTTGGTTATA, -35: GTTCTG | #sigma38 discriminator: AGGTT, -10: TAGAAT, spacer: TTTAAGCTTGGTTATA, -35: GTTCTG
200741	+	SL1344_0171	#sigma70 discriminator: GCGTGC, -10: TATACT, spacer: GAATACGTTTGCTGT, -35: GCGAAT | #sigma38 discriminator: GCGTGC, -10: TATACT, spacer: GAATACGTTTGCTGT, -35: GCGAAT
1773606	-	SL1344_1651	#sigma70 discriminator: ACGCGGC, -10: TATACT, spacer: ATAAGGGCGTAAGCCTG, -35: TTTCTT | #sigma38 discriminator: ACGCGGC, -10: TATACT, spacer: ATAAGGGCGTAAGCCTG, -35: TTTCTT
1769512	-	SL1344_1646	#sigma70 discriminator: TGC, -10: TAAAGT, spacer: AGATTTGTTTTTGCATGCTAA, -35: CTGGCA | #sigma28 discriminator: AGTTGC, -10: GCTAATAA, spacer: TGTTTTTGCAT, -35: GCAAGATT | #sigma38 discriminator: TGC, -10: TAAAGT, spacer: AGATTTGTTTTTGCATGCTAA, -35: CTGGCA
4067676	+	SL1344_3809	#sigma70 discriminator: GCCACCC, -10: TAAAAT, spacer: GACGGTGAAACGCGTAT, -35: TTGGTT | #sigma38 discriminator: GCCACCC, -10: TAAAAT, spacer: GACGGTGAAACGCGTAT, -35: TTGGTT
2254855	+	SL1344_2139	#sigma70 discriminator: CCTTTT, -10: TATACT, spacer: CTAACAAATTCGCTTTAATG, -35: CAGAAG | #sigma38 discriminator: CCTTTT, -10: TATACT, spacer: CTAACAAATTCGCTTTAATG, -35: CAGAAG
103091	-	SL1344_0090	#sigma70 discriminator: GATGCC, -10: TATACT, spacer: TTCCATCTCTTTAGC, -35: CTGATG | #sigma38 discriminator: GATGCC, -10: TATACT, spacer: TTCCATCTCTTTAGC, -35: CTGATG
1730620	+	SL1344_1610	#sigma32 discriminator: CGATG, -10: CACAACACTA, spacer: AATCGGCGGGTTTTA, -35: ATTTGAT | #sigma38 discriminator: ACGATG, -10: AACACT, spacer: ATCGGCGGGTTTTACAC, -35: TTGATA
1306685	+	SL1344_1204	#sigma70 discriminator: ACTGTCAGGCC, -10: TAAATT, spacer: GTTATCTTAATAAAGG, -35: CTTAAT | #sigma38 discriminator: ACTGTCAGGCC, -10: TAAATT, spacer: GTTATCTTAATAAAGG, -35: CTTAAT
4274239	+	SL1344_3991	#sigma70 discriminator: GAACGG, -10: TATAAT, spacer: TATCGAACGAATTTTCAT, -35: TAGTCA | #sigma38 discriminator: GAACGG, -10: TATAAT, spacer: TCGAACGAATTTTCAT, -35: GTCATA
4077632	+	SL1344_3816	#sigma70 discriminator: CGTCATT, -10: TACTCT, spacer: AATTTACGTTAATGT, -35: GTCCAT | #sigma38 discriminator: CGTCATT, -10: TACTCT, spacer: TAATTTACGTTAATGT, -35: TGTCCA
3338306	+	SL1344_3129	#sigma70 discriminator: CAACG, -10: TATTGT, spacer: TTAAAATTACGCCATGT, -35: TTGATT | #sigma32 discriminator: TATTGTCAACG, -10: TACGCCATGT, spacer: TTGATTTTAAAAT, -35: ATTTTTT | #sigma38 discriminator: CAACG, -10: TATTGT, spacer: TTAAAATTACGCCATGT, -35: TTGATT
2672651	+		#sigma70 discriminator: CTTTCCC, -10: TATTAT, spacer: GGAAACTATTCAATATTTGAGG, -35: TTACCG | #sigma38 discriminator: CTTTCCC, -10: TATTAT, spacer: GGAAACTATTCAATATTTGAGG, -35: TTACCG
4030532	-	SL1344_3774	#sigma70 discriminator: CCCTAT, -10: CATAAT, spacer: TGCCTTAACGGTTCAGT, -35: TATATA | #sigma32 discriminator: TCCCTAT, -10: TCAGTCATAA, spacer: TATGCCTTAACGGT, -35: CTGTATA | #sigma38 discriminator: CCCTAT, -10: CATAAT, spacer: TGCCTTAACGGTTCAGT, -35: TATATA
507473	+	SL1344_0445	#sigma70 discriminator: AGATGGTT, -10: TAATTT, spacer: GCCTTTTTTTGTATAGC, -35: TTGCCA | #sigma32 discriminator: TAGATGGTT, -10: ATAGCTAATT, spacer: CAGCCTTTTTTTGT, -35: GACTTGC | #sigma38 discriminator: AGATGGTT, -10: TAATTT, spacer: GCCTTTTTTTGTATAGC, -35: TTGCCA
2529352	-	SL1344_2381	#sigma70 discriminator: ACAAGGC, -10: TAGAAT, spacer: TTGAGGAATCAAGCCACAGTGA, -35: TCAACA
1898571	-	SL1344_1773	#sigma70 discriminator: AGCCAT, -10: GAAAAT, spacer: TACCGCCTGGTGATGCTT, -35: GTGACT | #sigma28 discriminator: ATAGCCAT, -10: GCTTGAAA, spacer: CGCCTGGTGAT, -35: TGACTTAC
2515021	-	SL1344_2370	#sigma24 discriminator: TTTCTAAAG, -10: GCTAT, spacer: AAGAAAATTTTCAG, -35: GACAGG | #sigma70 discriminator: CTAAAG, -10: TATTTT, spacer: GGAAGAAAATTTTCAGGC, -35: TCGACA | #sigma38 discriminator: CTAAAG, -10: TATTTT, spacer: GGAAGAAAATTTTCAGGC, -35: TCGACA
2310222	+	SL1344_2190	#sigma70 discriminator: TGCCACC, -10: TAAGGT, spacer: CTTCGTTTAGCGACGCACGCG, -35: TTGAAG | #sigma38 discriminator: TGCCACC, -10: TAAGGT, spacer: CTTCGTTTAGCGACGCACGCG, -35: TTGAAG
1824847	+	SL1344_1697	#sigma70 discriminator: GCCTAA, -10: CATCAT, spacer: CTTCGTGGGATTCCGG, -35: TTTCCC
4579411	+	SL1344_4247	#sigma70 discriminator: AATGGC, -10: TATGCT, spacer: ACCCTCACTATTTCATTTTGCC, -35: GTGATA | #sigma28 discriminator: TGGC, -10: TATGCTAA, spacer: TCATTTTGCC, -35: TCACTATT | #sigma38 discriminator: AATGGC, -10: TATGCT, spacer: ACCCTCACTATTTCATTTTGCC, -35: GTGATA
1841236	-	SL1344_1713	#sigma70 discriminator: AGTGAT, -10: TAAAAT, spacer: TCGTGATGATTTTTATA, -35: CATACT | #sigma38 discriminator: AGTGAT, -10: TAAAAT, spacer: TCGTGATGATTTTTATA, -35: CATACT
1876053	-	SL1344_1749	#sigma70 discriminator: GCGCGC, -10: TAAGAT, spacer: TGTTACGGAGTATGG, -35: GTAATT | #sigma38 discriminator: GCGCGC, -10: TAAGAT, spacer: AGTAATTTGTTACGGAGTATGG, -35: CCGCCG
4167766	+	SL1344_3894	#sigma70 discriminator: GATCAC, -10: TAAATT, spacer: GTCAATGAGCAAGGTGT, -35: TTTACG | #sigma38 discriminator: GATCAC, -10: TAAATT, spacer: GTCAATGAGCAAGGTGT, -35: TTTACG
507992	+	SL1344_0446	#sigma24 discriminator: ATAGGC, -10: TCACA, spacer: GCCCTCGTTTCTTG, -35: ACAATT | #sigma70 discriminator: AGGC, -10: CACAAT, spacer: ATTGCCCTCGTTTCTTGT, -35: CTGACA
280665	+	SL1344_0240	#sigma70 discriminator: GGGCGC, -10: TACAAT, spacer: GCCTTTTAGCGCGGTTTTCGC, -35: TTAACA | #sigma38 discriminator: GGGCGC, -10: TACAAT, spacer: GCCTTTTAGCGCGGTTTTCGC, -35: TTAACA
2509602	-	SL1344_2366	#sigma70 discriminator: TTATTG, -10: TACGCT, spacer: AATTTGCTGCCAGTGATCTGA, -35: TTAACA | #sigma38 discriminator: TTATTG, -10: TACGCT, spacer: AATTTGCTGCCAGTGATCTGA, -35: TTAACA
3563612	-	SL1344_3343	#sigma38 discriminator: TGATCTC, -10: CATACT, spacer: GGATTTGTGATGGGTGC, -35: GGGACG
4059229	+	SL1344_3801	#sigma70 discriminator: CCTCTC, -10: TAAAAT, spacer: CGCGACCTTATCCAGCCTGAGA, -35: TATCAA | #sigma38 discriminator: CCTCTC, -10: TAAAAT, spacer: CGCGACCTTATCCAGCCTGAGA, -35: TATCAA
4601872	-	SL1344_4274	#sigma70 discriminator: GGAAC, -10: TATGAT, spacer: TTAGCGCCCACAGGAGTTCTC, -35: TCGCAT | #sigma32 discriminator: TGGAAC, -10: TTCTCTATGA, spacer: GCGCCCACAGGAG, -35: GCATTTA | #sigma38 discriminator: GGAAC, -10: TATGAT, spacer: TTTAGCGCCCACAGGAGTTCTC, -35: TTCGCA
3348578	+	SL1344_3141	#sigma70 discriminator: GTTAGG, -10: GAAAGT, spacer: GTCGGCCTCGCATGGTG, -35: TTGACA
1484900	-	SL1344_1384	#sigma70 discriminator: TACCTGCC, -10: GAACAT, spacer: GGAGAGGAAAGATAGT, -35: TTGTCT | #sigma38 discriminator: ACCTGCC, -10: AACATT, spacer: GGAGAGGAAAGATAGTG, -35: TTGTCT
612453	-	SL1344_0544	#sigma70 discriminator: GATCTTAC, -10: GATATT, spacer: AAATTACCCGGAAAAT, -35: TTGAAG
3246185	-	SL1344_3039	#sigma70 discriminator: GCGGCT, -10: TATAAT, spacer: TTTCCCGACAATGTTC, -35: GAGATT | #sigma38 discriminator: GCGGCT, -10: TATAAT, spacer: TTTCCCGACAATGTTC, -35: GAGATT
2003051	-	SL1344_1885	#sigma28 discriminator: CTCATTTA, -10: GCCGATAA, spacer: GGATAATCAT, -35: GTAGAAAC
3414124	+	SL1344_3198	#sigma24 discriminator: ACCAG, -10: ACTCA, spacer: TCAACTTTCCTTAT, -35: GAACCT | #sigma70 discriminator: CAACCAG, -10: TATACT, spacer: AACCTTCAACTTTCCT, -35: TTCCCG | #sigma32 discriminator: TCAACCAG, -10: TTCCTTATAC, spacer: CGAACCTTCAACT, -35: CGCTTCC | #sigma38 discriminator: CAACCAG, -10: TATACT, spacer: AACCTTCAACTTTCCT, -35: TTCCCG
3420270	+	SL1344_3206	#sigma70 discriminator: TAGTTT, -10: TATTCT, spacer: AGCATTTCATTCGCGGC, -35: TTTACC | #sigma38 discriminator: TAGTTT, -10: TATTCT, spacer: AGCATTTCATTCGCGGC, -35: TTTACC
1986920	+	SL1344_1868	#sigma70 discriminator: GGCGCC, -10: TATAGT, spacer: ATAATAAAATAACAAAT, -35: TTGCAA | #sigma38 discriminator: GGCGCC, -10: TATAGT, spacer: ATAATAAAATAACAAAT, -35: TTGCAA
278642	+	SL1344_0237	#sigma70 discriminator: TGCCGG, -10: TAACGT, spacer: TTAAGACGCTCGCCAGG, -35: TTGTCA | #sigma38 discriminator: GCCGG, -10: AACGTT, spacer: TTAAGACGCTCGCCAGGT, -35: TTGTCA
2771060	-		#sigma70 discriminator: CCCCGG, -10: TAAGAT, spacer: GTGAGATCCTCTTTTTTAGATG, -35: TTCCAT | #sigma38 discriminator: CCCCGG, -10: TAAGAT, spacer: GTGAGATCCTCTTTTTTAGATG, -35: TTCCAT
2445430	+	SL1344_2306	#sigma70 discriminator: GTGTCG, -10: TATCCT, spacer: TCGATACCCACTATCAGG, -35: TTGTCT | #sigma38 discriminator: GTGTCG, -10: TATCCT, spacer: TCGATACCCACTATCAGG, -35: TTGTCT
854135	+	SL1344_0767	#sigma32 discriminator: ATATGTCTGATT, -10: ATAGACAAGT, spacer: TGTGCTTACTTGT, -35: CTATTCT
1282751	+	SL1344_1177	#sigma70 discriminator: CAGGAG, -10: TATTAT, spacer: GTGCCTTACCAGATTTATTGT, -35: TTGAAA | #sigma38 discriminator: CAGGAG, -10: TATTAT, spacer: GTGCCTTACCAGATTTATTGT, -35: TTGAAA
1384573	+	SL1344_1283	#sigma28 discriminator: ATAC, -10: CAGGATAA, spacer: TTTAAGTATGC, -35: TTCGCGGG
735358	-	SL1344_0659	#sigma70 discriminator: ATGCGC, -10: TACACT, spacer: ACCGCGCCAAAGCAT, -35: GTCACA | #sigma38 discriminator: ATGCGC, -10: TACACT, spacer: ACCGCGCCAAAGCAT, -35: GTCACA
4280447	+	SL1344_3997	#sigma24 discriminator: AATTTAAGGT, -10: TCAAA, spacer: GTTTGCGCGCTTTAGCG, -35: GACCAT | #sigma70 discriminator: TTAAGGT, -10: AAAAAT, spacer: GTTTGCGCGCTTTAGCGTC, -35: GACCAT | #sigma32 discriminator: ATTTAAGGT, -10: AGCGTCAAAA, spacer: TGTTTGCGCGCTTT, -35: AAGACCA | #sigma38 discriminator: TTAAGGT, -10: AAAAAT, spacer: TGCGCGCTTTAGCGTC, -35: CATGTT
52583	-	SL1344_0044	#sigma70 discriminator: CCTCGGC, -10: CATATT, spacer: AAAGAAGGCTAAAAGGG, -35: TTGACA | #sigma38 discriminator: CCTCGGC, -10: CATATT, spacer: AAAGAAGGCTAAAAGGG, -35: TTGACA
2231318	-	SL1344_2115	#sigma24 discriminator: AGACTCTTTAGC, -10: TCTTT, spacer: CATAAAATCGAAATGT, -35: TAATAG | #sigma70 discriminator: CTTTAGC, -10: TAGACT, spacer: AGCATAAAATCGAAATGTTCTT, -35: TTTAAT | #sigma38 discriminator: CTTTAGC, -10: TAGACT, spacer: AGCATAAAATCGAAATGTTCTT, -35: TTTAAT
3551366	-	SL1344_3335	#sigma70 discriminator: TATTTG, -10: TATACT, spacer: AGCGTCGGTTTTTTTATGAC, -35: GCCAAA | #sigma38 discriminator: TATTTG, -10: TATACT, spacer: AAGCGTCGGTTTTTTTATGAC, -35: TGCCAA
4364423	-		#sigma70 discriminator: TACATCAC, -10: TAATAA, spacer: TATCAACCTTTCTGAT, -35: TATCCC | #sigma38 discriminator: ACATCAC, -10: AATAAT, spacer: TATCAACCTTTCTGATT, -35: TATCCC
692360	+	SL1344_0617	#sigma38 discriminator: TGTACTGGTATC, -10: AATTGT, spacer: GGACAAAATGCATCAC, -35: TCGACT
533567	-	SL1344_0469	#sigma70 discriminator: CTCCATC, -10: TATAAT, spacer: CGACAAACTCACATTTATGGAA, -35: TTTCTC | #sigma38 discriminator: CTCCATC, -10: TATAAT, spacer: AACTCACATTTATGGAA, -35: CCGACA
4774026	-	SL1344_4429	#sigma70 discriminator: ACGGCA, -10: TATAAT, spacer: AGAATTTATATATTATGA, -35: TAGACG | #sigma28 discriminator: AATACGGCA, -10: TATGATAT, spacer: ATTTATATAT, -35: AGACGAGA | #sigma38 discriminator: ACGGCA, -10: TATAAT, spacer: AGAATTTATATATTATGA, -35: TAGACG
1253515	+	SL1344_1151	#sigma24 discriminator: GATTAACTT, -10: TCTAT, spacer: TGATGTAGATCACA, -35: GACGTG | #sigma70 discriminator: TAACTT, -10: TATGAT, spacer: TGTGATGTAGATCACATC, -35: TTGACG | #sigma28 discriminator: ACTT, -10: TATGATTA, spacer: TAGATCACATC, -35: GTGTGATG | #sigma38 discriminator: TAACTT, -10: TATGAT, spacer: TGTGATGTAGATCACATC, -35: TTGACG
3954370	+	SL1344_3706	#sigma70 discriminator: AAGCCC, -10: TATAAT, spacer: GCATAACGGCGATGTG, -35: TACGTC | #sigma38 discriminator: AAGCCC, -10: TATAAT, spacer: GCATAACGGCGATGTG, -35: TACGTC
1265806	-	SL1344_1160	#sigma70 discriminator: TCGCGGC, -10: TAAAAT, spacer: GCTCGTCTGGCAATTTGTTG, -35: TTTCCC | #sigma38 discriminator: TCGCGGC, -10: TAAAAT, spacer: CTCGTCTGGCAATTTGTTG, -35: TTCCCG
1258794	+	SL1344_1154	#sigma70 discriminator: CGGGAC, -10: TATACT, spacer: CATTCCGCTTTCGCTTA, -35: TTTACG | #sigma38 discriminator: CGGGAC, -10: TATACT, spacer: CATTCCGCTTTCGCTTA, -35: TTTACG
4625091	+	SL1344_4295	#sigma70 discriminator: TGAGAC, -10: TACAAT, spacer: GTGCTATCGCAGACTGAATGTG, -35: TTGTTG | #sigma38 discriminator: TGAGAC, -10: TACAAT, spacer: CTATCGCAGACTGAATGTG, -35: TTGGTG
163988	-	SL1344_0140	#sigma24 discriminator: CGCACT, -10: TCATA, spacer: ACAACTCCAGTGACGCTA, -35: AAACTC | #sigma70 discriminator: ACGCACT, -10: TATCAT, spacer: CTCACAACTCCAGTGACGC, -35: TCGAAA | #sigma38 discriminator: ACGCACT, -10: TATCAT, spacer: CTCACAACTCCAGTGACGC, -35: TCGAAA
4202015	+	SL1344_3927	#sigma70 discriminator: GCGGCC, -10: TATAAT, spacer: GCGTGAAGGATAATGTG, -35: GAGGCA | #sigma38 discriminator: GCGGCC, -10: TATAAT, spacer: GCGTGAAGGATAATGTG, -35: GAGGCA
1588785	-	SL1344_1484	#sigma70 discriminator: GACTAAC, -10: TAACAT, spacer: ACTGAATTTTCTACGA, -35: TTGACC | #sigma28 discriminator: CATGACTAAC, -10: TACGATAA, spacer: CACTGAATTTTC, -35: TTATTGAC | #sigma38 discriminator: AACATGACTAAC, -10: TACGAT, spacer: GACCACTGAATTTTC, -35: GTTATT
1769626	+	SL1344_1647	#sigma70 discriminator: AATCTC, -10: TAGACT, spacer: ATCAGAAGTGCTCAGCG, -35: TTGCCC | #sigma38 discriminator: AATCTC, -10: TAGACT, spacer: ATCAGAAGTGCTCAGCG, -35: TTGCCC
1552539	-	SL1344_1446	#sigma28 discriminator: GACT, -10: TATGTTAA, spacer: CTGCGTTATGG, -35: GCAAAATC | #sigma38 discriminator: AAGACT, -10: TATGTT, spacer: AAATCCTGCGTTATGG, -35: TGGGCA
2705564	-		#sigma70 discriminator: GGTAACC, -10: CATAAT, spacer: GTTGGCACAATTACTG, -35: TTGAAT | #sigma32 discriminator: TGGTAACC, -10: TACTGCATAA, spacer: ATGTTGGCACAAT, -35: CTTTTGA | #sigma38 discriminator: GGTAACC, -10: CATAAT, spacer: GTTGGCACAATTACTG, -35: TTGAAT
3184797	+	SL1344_2983	#sigma70 discriminator: CTGCCC, -10: TAAACT, spacer: ATAAGACACAGAAAAAGA, -35: TTGAAT | #sigma28 discriminator: ACTCTGCCC, -10: AAAGATAA, spacer: AGACACAGAA, -35: TGAATATA | #sigma38 discriminator: CTGCCC, -10: TAAACT, spacer: ATAAGACACAGAAAAAGA, -35: TTGAAT
4227230	-	SL1344_3946	#sigma70 discriminator: CAGCCCC, -10: TAGAAT, spacer: TCATTAGCATCGTTTTCTGA, -35: GCGCCA | #sigma38 discriminator: CAGCCCC, -10: TAGAAT, spacer: TCATTAGCATCGTTTTCTGA, -35: GCGCCA
3668127	+	SL1344_3460	#sigma70 discriminator: ACCGCGC, -10: TATACT, spacer: TGCGTCTGGCTTGCCTT, -35: TATCAA | #sigma38 discriminator: ACCGCGC, -10: TATACT, spacer: TGCGTCTGGCTTGCCTT, -35: TATCAA
303264	+	SL1344_0259	#sigma70 discriminator: AGCGCC, -10: TAAGAT, spacer: CATGACCGCGATAGCG, -35: TTTTTT
1697954	+	SL1344_1578	#sigma70 discriminator: CAGT, -10: TATAGT, spacer: ATCTATCCGGTCATATCATTAC, -35: CTGAAG | #sigma38 discriminator: AGTCAGT, -10: TACTAT, spacer: ATCTATCCGGTCATATCAT, -35: CTGAAG
4396640	+	SL1344_4096	#sigma24 discriminator: TAATCATCAT, -10: GCTAA, spacer: CTAAAAAACATGT, -35: GCAACG | #sigma70 discriminator: TCATCAT, -10: TAATAA, spacer: CGCTAAAAAACATGTGC, -35: TTGCAA | #sigma28 discriminator: TCATCAT, -10: GCTAATAA, spacer: AAAAAACATGT, -35: GCAACGCT | #sigma38 discriminator: CATCAT, -10: AATAAT, spacer: CGCTAAAAAACATGTGCT, -35: TTGCAA
987137	-	SL1344_0891	#sigma70 discriminator: GCCG, -10: TATCTT, spacer: TATCAAAAGAAGTTCGGCAT, -35: TTTACT | #sigma32 discriminator: TCTTGCCG, -10: TTCGGCATTA, spacer: CTTATCAAAAGAAG, -35: ATCTTTA | #sigma38 discriminator: GCCG, -10: TATCTT, spacer: TATCAAAAGAAGTTCGGCAT, -35: TTTACT
540358	+	SL1344_0477	#sigma70 discriminator: TACCCT, -10: TAGCAT, spacer: TATCGGCGAGGTTGTGT, -35: TCGCTG
164007	+	SL1344_0141	#sigma70 discriminator: AGCGTC, -10: TATGAT, spacer: GGCCATGATTAGTGCG, -35: TTGTAC | #sigma28 discriminator: CGTC, -10: TATGATAG, spacer: TGATTAGTGCG, -35: TACGGCCA | #sigma38 discriminator: AGCGTC, -10: TATGAT, spacer: CGGCCATGATTAGTGCG, -35: CTTGTA
1960107	+	SL1344_1844	#sigma70 discriminator: CCCGCC, -10: TATACT, spacer: CCAACGGGCATTTGCAG, -35: CTGACG | #sigma38 discriminator: CCCGCC, -10: TATACT, spacer: CCAACGGGCATTTGCAG, -35: CTGACG
436396	+	SL1344_0378	#sigma70 discriminator: TAAATT, -10: TAACCT, spacer: TTTTTCTATAGATGGCA, -35: GTGAAG | #sigma38 discriminator: TAAATT, -10: TAACCT, spacer: TTTTTCTATAGATGGCA, -35: GTGAAG
254126	+		#sigma70 discriminator: GCGCGC, -10: TATAAA, spacer: TCGGTGGCGTATTTGTGG, -35: TTGGTG | #sigma38 discriminator: GCGCGC, -10: TATAAA, spacer: TCGGTGGCGTATTTGTGG, -35: TTGGTG
669873	+	SL1344_0596	#sigma70 discriminator: GGAAAC, -10: GATAAT, spacer: GTTAACGCTTATTGATTT, -35: TTGTTA
975026	-	SL1344_0879	#sigma24 discriminator: CTCGAC, -10: TCAAT, spacer: TTAATGTTTCCTGTGGT, -35: GATTGG | #sigma38 discriminator: CGAC, -10: CAATCT, spacer: AATGTTTCCTGTGGTT, -35: TTGGTT
3289267	-	SL1344_3084	#sigma70 discriminator: GCCCG, -10: GATAAT, spacer: CCGGCAACTAACTTTG, -35: TTGCAT
362677	+	SL1344_0314	#sigma70 discriminator: AAGCCT, -10: TACAAT, spacer: TGCCGGGCGCTGTTTTATTGGT, -35: CGGCAA | #sigma38 discriminator: AAGCCT, -10: TACAAT, spacer: TGCCGGGCGCTGTTTTATTGGT, -35: CGGCAA
3782838	+	SL1344_3557	#sigma70 discriminator: AACCTATTGAT, -10: TATAAT, spacer: AATTAGTTTGCGTATCATTTG, -35: TCCACT | #sigma28 discriminator: CCTATTGAT, -10: TATAATAA, spacer: CGTATCATTTG, -35: TTAGTTTG | #sigma38 discriminator: AACCTATTGAT, -10: TATAAT, spacer: AATTAGTTTGCGTATCATTTG, -35: TCCACT
2285752	-	SL1344_2167	#sigma70 discriminator: GACAAC, -10: TATGAT, spacer: GTTTATTAACATTGTGATAGC, -35: TTCACA | #sigma38 discriminator: GACAAC, -10: TATGAT, spacer: GTTTATTAACATTGTGATAGC, -35: TTCACA
2080953	+		#sigma70 discriminator: GCGCCTC, -10: TATTAT, spacer: CGTTATAGCCGGCCCAG, -35: TTGACA | #sigma32 discriminator: TGCGCCTC, -10: CCCAGTATTA, spacer: CACGTTATAGCCGG, -35: CTGTTGA | #sigma38 discriminator: GCGCCTC, -10: TATTAT, spacer: CGTTATAGCCGGCCCAG, -35: TTGACA
3156154	-	SL1344_2961	#sigma70 discriminator: TTACT, -10: GAATAT, spacer: CGTCGAAAAATTATACGCA, -35: CTTGCG | #sigma28 discriminator: TTTACT, -10: GCAGAATA, spacer: GAAAAATTATAC, -35: TGCGCGTC | #sigma32 discriminator: TATTTACT, -10: ATACGCAGAA, spacer: GCGTCGAAAAATT, -35: GGCTTGC | #sigma38 discriminator: TACT, -10: AATATT, spacer: CGTCGAAAAATTATACGCAG, -35: CTTGCG
992761	-	SL1344_0896	#sigma70 discriminator: TCTGCTC, -10: TACAAT, spacer: CGTCTGTAAATTCCC, -35: TTTTTA | #sigma32 discriminator: TTCTGCTC, -10: TTCCCTACAA, spacer: TTTACGTCTGTAAA, -35: CTCTTTT | #sigma38 discriminator: TCTGCTC, -10: TACAAT, spacer: CGTCTGTAAATTCCC, -35: TTTTTA
1546429	-	SL1344_1441	#sigma70 discriminator: AATACA, -10: TATGGT, spacer: TTTCATAAACGCCGCGTGC, -35: TTACCC | #sigma38 discriminator: AATACA, -10: TATGGT, spacer: TTTCATAAACGCCGCGTGC, -35: TTACCC
202101	-	SL1344_0172	#sigma70 discriminator: AGCCCA, -10: TATATT, spacer: TAATTACGGAGTTGCCC, -35: TTTAAA | #sigma28 discriminator: TAGCCCA, -10: CCCTATAT, spacer: TACGGAGTTG, -35: TAAATAAT | #sigma32 discriminator: TAGCCCA, -10: TGCCCTATAT, spacer: ATAATTACGGAGT, -35: GGTTTAA | #sigma38 discriminator: AGCCCA, -10: TATATT, spacer: TAATTACGGAGTTGCCC, -35: TTTAAA
2113116	-	SL1344_2012	#sigma70 discriminator: CATTGT, -10: TATTGT, spacer: GCAATGGGAGACTTTTGA, -35: CTCCCA | #sigma38 discriminator: CATTGT, -10: TATTGT, spacer: GCAATGGGAGACTTTTGA, -35: CTCCCA
4661963	+	SL1344_4337	#sigma70 discriminator: TGTAAT, -10: TATCCT, spacer: TCCGAATTTTTCGGTTGCGG, -35: TACCAA | #sigma38 discriminator: TGTAAT, -10: TATCCT, spacer: TCCGAATTTTTCGGTTGCGG, -35: TACCAA
73932	+	SL1344_0065	#sigma70 discriminator: TAATTT, -10: TATCAT, spacer: GATATCGCTCCCTGTT, -35: TTTACT | #sigma38 discriminator: TAATTT, -10: TATCAT, spacer: GATATCGCTCCCTGTT, -35: TTTACT
4405453	+	SL1344_4106	#sigma70 discriminator: GGGCGC, -10: TACACT, spacer: GGCTGAATATGATTGACATGT, -35: GTGTCG
1583310	-	SL1344_1478	#sigma70 discriminator: ATGGCCTAC, -10: GAAACT, spacer: ATATGCCACGTATAT, -35: CTTGAC | #sigma38 discriminator: GGCCTAC, -10: AACTAT, spacer: TATGCCACGTATATGA, -35: TTGACA
1033933	+	SL1344_0928	#sigma70 discriminator: AGCGG, -10: CAAAAT, spacer: CTGGCCGCGGCTGTGA, -35: TTCATT | #sigma28 discriminator: AGCGG, -10: GACAAAAT, spacer: GGCCGCGGCTGT, -35: TTCATTCT
3422416	+	SL1344_3209	#sigma70 discriminator: TACCGGT, -10: TAGATT, spacer: CGCCGCTGCGCGCATTACTGG, -35: CCGATA | #sigma38 discriminator: TACCGGT, -10: TAGATT, spacer: CGCCGCTGCGCGCATTACTGG, -35: CCGATA
735443	+	SL1344_0660	#sigma70 discriminator: TGTCT, -10: TAAACT, spacer: GGGTAAAAAATCCTG, -35: CCTAAT
4751572	+		#sigma70 discriminator: CCACAAC, -10: TATAAT, spacer: GGTGGCGTATGACAGG, -35: TTGCAT | #sigma32 discriminator: TCCACAAC, -10: ACAGGTATAA, spacer: ATGGTGGCGTATG, -35: TGCTTGC | #sigma38 discriminator: CCACAAC, -10: TATAAT, spacer: GGTGGCGTATGACAGG, -35: TTGCAT
2894037	-	SL1344_2715	#sigma24 discriminator: ATAGT, -10: TCCTA, spacer: ACTCTTCTTAAGTTGCTA, -35: TCATTT | #sigma70 discriminator: AATAGT, -10: TATCCT, spacer: TACTCTTCTTAAGTTGC, -35: TTCATT | #sigma38 discriminator: AATAGT, -10: TATCCT, spacer: TTACTCTTCTTAAGTTGC, -35: GTTCAT
3287254	-	SL1344_3081	#sigma70 discriminator: GCGACC, -10: GATAAT, spacer: TTATTCGTCTGCAATATAGA, -35: GTCACA | #sigma38 discriminator: GATAATGCGACC, -10: TATAGA, spacer: GCGTCACATTATTCGTCTGCAA, -35: CGTATG
2855129	+		#sigma70 discriminator: TACCTT, -10: TATACT, spacer: CGTGTCACAAGTCTGT, -35: GTCACG | #sigma38 discriminator: TACCTT, -10: TATACT, spacer: CGTGTCACAAGTCTGT, -35: GTCACG
4792538	-	SL1344_4447	#sigma24 discriminator: CCTTAACCCT, -10: TCTAT, spacer: TCCTGCCGTCTGGC, -35: GCACGT | #sigma70 discriminator: TAACCCT, -10: TATCCT, spacer: GTTCCTGCCGTCTGGCTC, -35: TTGCAC | #sigma32 discriminator: TTAACCCT, -10: GGCTCTATCC, spacer: ACGTTCCTGCCGTCT, -35: TTTTTGC | #sigma38 discriminator: TAACCCT, -10: TATCCT, spacer: CGTTCCTGCCGTCTGGCTC, -35: TTTGCA
3954907	+	SL1344_3707	#sigma70 discriminator: TAT, -10: TATGAT, spacer: AAATGAGCCATTACGCCGAA, -35: TTGCAG | #sigma28 discriminator: TGATTAT, -10: GCCGAATA, spacer: TGAGCCATTAC, -35: TGCAGAAA | #sigma32 discriminator: ATGATTAT, -10: TACGCCGAAT, spacer: AGAAATGAGCCAT, -35: CGGTTGC
4526302	-		#sigma70 discriminator: TACAGT, -10: TACACT, spacer: GCGAACAGGGCGTCGTCGCT, -35: TCGCTG | #sigma38 discriminator: TACAGT, -10: TACACT, spacer: AACAGGGCGTCGTCGCT, -35: CTGGCG
1942565	-	SL1344_1823	#sigma70 discriminator: ATTCAC, -10: TACACT, spacer: TGTGTGAGACGCAGACGTCGC, -35: TTGTTT | #sigma32 discriminator: TATTCAC, -10: GTCGCTACAC, spacer: GTGAGACGCAGAC, -35: GTTTTGT | #sigma38 discriminator: ATTCAC, -10: TACACT, spacer: TGAGACGCAGACGTCGC, -35: TTTGTG
2971872	+	SL1344_2786	#sigma70 discriminator: GAAAGC, -10: TACACT, spacer: CAGGTAAAAATATGAAC, -35: CCTCAG | #sigma38 discriminator: GAAAGC, -10: TACACT, spacer: CAGGTAAAAATATGAAC, -35: CCTCAG
3971297	+	SL1344_3718	#sigma28 discriminator: TATACTAAA, -10: GATGTTAT, spacer: GCAGGCAAGA, -35: GCAAGATT | #sigma38 discriminator: AAA, -10: TATACT, spacer: GATTGCAGGCAAGAGATGTTAT, -35: GGGCAA
729315	-	SL1344_0654	#sigma24 discriminator: CACAC, -10: ACAAA, spacer: GCCACACTAAATGTTA, -35: CAACAA | #sigma70 discriminator: ACACAC, -10: TAACAA, spacer: ACAAGCCACACTAAATGT, -35: TTTACA | #sigma38 discriminator: AACAAACACAC, -10: AATGTT, spacer: CAACAAGCCACACTA, -35: TATTTA
424164	-	SL1344_0367	#sigma70 discriminator: GGGCCT, -10: TATACT, spacer: AACATCTGCCTGCAGATTCAGG, -35: TCGTAA | #sigma38 discriminator: GGGCCT, -10: TATACT, spacer: ACATCTGCCTGCAGATTCAGG, -35: CGTAAA
4436006	-	SL1344_4125	#sigma24 discriminator: ATTAC, -10: GCATT, spacer: AAATGGATAATGGTA, -35: GACATT | #sigma70 discriminator: TATTAC, -10: TAGCAT, spacer: TAAGACATTAAATGGATAATGG, -35: TATCAG | #sigma38 discriminator: TAC, -10: CATTAT, spacer: GACATTAAATGGATAATGGTAG, -35: CAGTAA
3825895	-	SL1344_3586	#sigma70 discriminator: GTGAATC, -10: TAGCAT, spacer: TTAAAACGCATCAGATT, -35: TTGAAA
1825001	-	SL1344_1696	#sigma70 discriminator: TTACTC, -10: TATGGT, spacer: AACCTGTCCGGACACGT, -35: CTGCAA | #sigma38 discriminator: TTACTC, -10: TATGGT, spacer: AACCTGTCCGGACACGT, -35: CTGCAA
3549420	+	SL1344_3332	#sigma70 discriminator: AATGTT, -10: CACAAT, spacer: AAAAATTCATCTGTATG, -35: TTGCAT | #sigma28 discriminator: TGTT, -10: CACAATAA, spacer: CATCTGTATG, -35: TAAAAATT | #sigma38 discriminator: AATGTT, -10: CACAAT, spacer: AAAAATTCATCTGTATG, -35: TTGCAT
3162349	-	SL1344_2968	#sigma70 discriminator: CACCGG, -10: TATCTT, spacer: TACTTCGGACGGTTTGT, -35: TTTCAT | #sigma38 discriminator: CACCGG, -10: TATCTT, spacer: TACTTCGGACGGTTTGT, -35: TTTCAT
441214	+	SL1344_0385	#sigma70 discriminator: ATTGGA, -10: TACAAT, spacer: CCGTAAATTAAGCGATAACAA, -35: CTAAAA | #sigma28 discriminator: TACAATATTGGA, -10: GATAACAA, spacer: TAAATTAAGC, -35: TAAAACCG | #sigma38 discriminator: ATTGGA, -10: TACAAT, spacer: CCGTAAATTAAGCGATAACAA, -35: CTAAAA
2808050	+	SL1344_2624	#sigma70 discriminator: GGAATC, -10: TATGCT, spacer: TTTTGACATTAAGAACGG, -35: CACACA | #sigma38 discriminator: GGAATC, -10: TATGCT, spacer: TTTTGACATTAAGAACGG, -35: CACACA
3758323	-	SL1344_3533	#sigma70 discriminator: CTTTCCCT, -10: TATAAT, spacer: CCCGATTGATAAAATCGTGG, -35: TTTACT | #sigma38 discriminator: CTTTCCCT, -10: TATAAT, spacer: CCCGATTGATAAAATCGTGG, -35: TTTACT
1990014	-	SL1344_1871	#sigma70 discriminator: GGCCCC, -10: TAATCT, spacer: GAATCCTCCTCATTTCGTGT, -35: CTTCCG | #sigma38 discriminator: GGCCCC, -10: TAATCT, spacer: GAATCCTCCTCATTTCGTGT, -35: CTTCCG
340214	+	SL1344_0293	#sigma70 discriminator: CAATCT, -10: CATAAT, spacer: TTTAGAGATCATCCGA, -35: TTCACA | #sigma32 discriminator: TCAATCT, -10: TCCGACATAA, spacer: CATTTAGAGATCA, -35: CCATTCA | #sigma38 discriminator: CAATCT, -10: CATAAT, spacer: TTTAGAGATCATCCGA, -35: TTCACA
1368311	-	SL1344_1266	#sigma70 discriminator: GTCAAT, -10: TAATAT, spacer: GGAGTGTTAATGAGTGT, -35: TAGATA | #sigma38 discriminator: GTCAAT, -10: TAATAT, spacer: GGAGTGTTAATGAGTGT, -35: TAGATA
4352248	+	SL1344_4064	#sigma70 discriminator: CAGTAA, -10: TAAAAT, spacer: AGGGCCGACGGCGGTAC, -35: TATGCA
1313017	+	SL1344_1215	#sigma70 discriminator: GACAATT, -10: TAAAAT, spacer: GTTTGGATGAATCAAGC, -35: TTTACT | #sigma28 discriminator: GACAATT, -10: GCTAAAAT, spacer: GGATGAATCAA, -35: TACTGTTT | #sigma32 discriminator: TGACAATT, -10: CAAGCTAAAA, spacer: CTGTTTGGATGAAT, -35: GTTTTTA | #sigma38 discriminator: GACAATT, -10: TAAAAT, spacer: GTTTGGATGAATCAAGC, -35: TTTACT
848123	+	SL1344_0762	#sigma70 discriminator: GGATGA, -10: TAAAAA, spacer: CCAGCGCCAGCGCCTGA, -35: GTGTTT
301308	-	SL1344_0255	#sigma70 discriminator: CGGTC, -10: TATGAT, spacer: TTCGCTAACTTCGCCGT, -35: TTGTCA | #sigma38 discriminator: CGGTC, -10: TATGAT, spacer: TTCGCTAACTTCGCCGT, -35: TTGTCA
1894655	-	SL1344_1769	#sigma70 discriminator: TTAGCGAC, -10: GATAAT, spacer: CCTGGTTTAAGTAACTCAT, -35: GTTACT | #sigma28 discriminator: TTTAGCGAC, -10: CATGATAA, spacer: GTTTAAGTAACT, -35: TACTCCTG | #sigma38 discriminator: AGCGAC, -10: TAATTT, spacer: CCTGGTTTAAGTAACTCATGA, -35: GTTACT
3598379	+	SL1344_3373	#sigma70 discriminator: AGAGGT, -10: TAGAAT, spacer: ATCAGGTGGGGATTTGTC, -35: CTGTCA | #sigma38 discriminator: AGAGGT, -10: TAGAAT, spacer: ATCAGGTGGGGATTTGTC, -35: CTGTCA
1118472	-	SL1344_1010	#sigma70 discriminator: TTACATC, -10: TAGACT, spacer: GTTTCCAACTACGTTG, -35: TTGTAA | #sigma38 discriminator: TTACATC, -10: TAGACT, spacer: GTTTCCAACTACGTTG, -35: TTGTAA
897292	-	SL1344_0806	#sigma24 discriminator: ACTTATTTTC, -10: GCTAT, spacer: GCAAAGTTAAAAACCGGT, -35: AAAAAA | #sigma70 discriminator: TATTTTC, -10: TATACT, spacer: AAGCAAAGTTAAAAACCGGTGC, -35: TCAAAA | #sigma38 discriminator: TATTTTC, -10: TATACT, spacer: AAGCAAAGTTAAAAACCGGTGC, -35: TCAAAA
638338	+	SL1344_0569	#sigma70 discriminator: GAGTGC, -10: TATAAT, spacer: GCGTATCTTTGCTTTC, -35: TTGACG | #sigma38 discriminator: GAGTGC, -10: TATAAT, spacer: GCGTATCTTTGCTTTC, -35: TTGACG
3633424	-		#sigma70 discriminator: GGTGA, -10: TAAGAT, spacer: TTCTCCACAAGCATCAT, -35: TTGCCC
2998545	-	SL1344_2809	#sigma70 discriminator: TGCTTC, -10: TATAAT, spacer: CTGTATGAGCATACAG, -35: TTGATA | #sigma38 discriminator: TGCTTC, -10: TATAAT, spacer: CTGTATGAGCATACAG, -35: TTGATA
1403154	-	SL1344_1298	#sigma24 discriminator: ATAGG, -10: TCATT, spacer: CTGAAATTGCTCA, -35: AAACCG | #sigma32 discriminator: TAGG, -10: CTCATCATTA, spacer: AAACCGCTGAAATTG, -35: CTGTTAA | #sigma38 discriminator: AGG, -10: CATTAT, spacer: AACCGCTGAAATTGCTCAT, -35: GTTAAA
2205972	-	SL1344_2099	#sigma70 discriminator: TGCCGC, -10: TATAAT, spacer: TCGCGCTGCTGAAATCCC, -35: CTGGTA | #sigma38 discriminator: TGCCGC, -10: TATAAT, spacer: TCGCGCTGCTGAAATCCC, -35: CTGGTA
901397	-		#sigma70 discriminator: TGTATGT, -10: TATATC, spacer: TAAAACATAGCCTGTGC, -35: TAGCTA
3186968	+	SL1344_2986	#sigma70 discriminator: TATTGT, -10: CATTTT, spacer: TTCCCTTTTGCCTTCCCTCTGC, -35: TTTACT | #sigma38 discriminator: TATTGT, -10: CATTTT, spacer: TTCCCTTTTGCCTTCCCTCTGC, -35: TTTACT
2541849	+	SL1344_2394	#sigma70 discriminator: ACCTTC, -10: TATCCT, spacer: AATAAGAATATTGTGGT, -35: TTTACC | #sigma38 discriminator: ACCTTC, -10: TATCCT, spacer: AATAAGAATATTGTGGT, -35: TTTACC
1001754	+	SL1344_0902	#sigma70 discriminator: TGATTTC, -10: TAATAC, spacer: ATAATCCCTACCCTATTAGGGG, -35: CGGACA | #sigma38 discriminator: GATTTC, -10: AATACT, spacer: AATCCCTACCCTATTAGGGGT, -35: GACAAT
610589	-	SL1344_0542	#sigma70 discriminator: CCATATT, -10: TATAAT, spacer: AGAAATCAGACCAGG, -35: TTTCCG | #sigma32 discriminator: TCCATATT, -10: CCAGGTATAA, spacer: CCGAGAAATCAGA, -35: GACTTTT | #sigma38 discriminator: CCATATT, -10: TATAAT, spacer: AGAAATCAGACCAGG, -35: TTTCCG
1208607	+	SL1344_1104	#sigma70 discriminator: AATGTT, -10: TATAGT, spacer: GAGCCTGGTTGCGCAGG, -35: TTCACA | #sigma28 discriminator: AGTAATGTT, -10: GCAGGTAT, spacer: GCCTGGTTGC, -35: TTCACAGA | #sigma38 discriminator: AATGTT, -10: TATAGT, spacer: GAGCCTGGTTGCGCAGG, -35: TTCACA
2275617	+	SL1344_2158	#sigma70 discriminator: GAATCC, -10: TATGAT, spacer: GCACGTTTTAACGTTTAATTG, -35: TCGGTA | #sigma38 discriminator: GAATCC, -10: TATGAT, spacer: GCACGTTTTAACGTTTAATTG, -35: TCGGTA
740059	-	SL1344_0662	#sigma70 discriminator: TTAGTC, -10: CATTTT, spacer: CCTTCCACGCCTTTGCGG, -35: CTTGCG | #sigma32 discriminator: TTTAGTC, -10: TGCGGCATTT, spacer: GCCTTCCACGCCTT, -35: CCCTTGC | #sigma38 discriminator: TTAGTC, -10: CATTTT, spacer: CCTTCCACGCCTTTGCGG, -35: CTTGCG
4231558	-	SL1344_3948	#sigma70 discriminator: CACAAG, -10: TAAACT, spacer: TACTTTACTCTTTTGGGG, -35: GTGCAT | #sigma38 discriminator: CACAAG, -10: TAAACT, spacer: TACTTTACTCTTTTGGGG, -35: GTGCAT
3612966	-	SL1344_3397	#sigma70 discriminator: GCCGC, -10: TATAAT, spacer: CCCATATCTGATTTGCGGTGT, -35: TTTCTA | #sigma38 discriminator: GCCGC, -10: TATAAT, spacer: CCCATATCTGATTTGCGGTGT, -35: TTTCTA
1576488	-	SL1344_1472	#sigma70 discriminator: ATTGTGGTCAG, -10: TAAAAT, spacer: ATTTGAAAATAACCT, -35: GAGGTG | #sigma28 discriminator: TATTGTGGTCAG, -10: CCTTAAAA, spacer: TTTGAAAATAA, -35: AGAGGTGA | #sigma38 discriminator: ATTGTGGTCAG, -10: TAAAAT, spacer: ATTTGAAAATAACCT, -35: GAGGTG
3229992	-	SL1344_3026	#sigma24 discriminator: TATC, -10: TCTGT, spacer: TCTCAATTTATTTAG, -35: GCATAA | #sigma70 discriminator: GTTATC, -10: TAGTCT, spacer: CATAATCTCAATTTATT, -35: TTGTTG | #sigma38 discriminator: GTTATC, -10: TAGTCT, spacer: TAATCTCAATTTATT, -35: GTTGCA
2443562	-	SL1344_2302	#sigma70 discriminator: CGCGTT, -10: CAGAAT, spacer: TGGCGGGGCATATTTATGG, -35: CCGCTT
3229996	+	SL1344_3027	#sigma70 discriminator: GAATGAT, -10: CAGAAT, spacer: TTACATGCCACTTGGTG, -35: TACGCT
1702962	+	SL1344_1582	#sigma70 discriminator: TTCAGT, -10: TAGAAT, spacer: ATAAAGTGCCTTTAGGGAG, -35: TTGTAC | #sigma38 discriminator: TTCAGT, -10: TAGAAT, spacer: TAAAGTGCCTTTAGGGAG, -35: TGTACA
4328157	+		#sigma70 discriminator: GTGGC, -10: TATATT, spacer: TCACCAGCAAAGGCGCGG, -35: GACATA | #sigma38 discriminator: GTGGC, -10: TATATT, spacer: ACCAGCAAAGGCGCGG, -35: CATATC
3410224	+	SL1344_3194	#sigma70 discriminator: TGCGGC, -10: TAAAAT, spacer: CATTAGGCCTCCTGAATGG, -35: GTGGCT | #sigma38 discriminator: TGCGGC, -10: TAAAAT, spacer: CATTAGGCCTCCTGAATGG, -35: GTGGCT
3490098	-	SL1344_3271	#sigma70 discriminator: GGTGGTC, -10: TATACT, spacer: GCCTGAACGCTGAACGC, -35: TTCGCG | #sigma32 discriminator: TGGTGGTC, -10: AACGCTATAC, spacer: GGCCTGAACGCTG, -35: TATTCGC | #sigma38 discriminator: GGTGGTC, -10: TATACT, spacer: GCCTGAACGCTGAACGC, -35: TTCGCG
1655091	-	SL1344_1537	#sigma70 discriminator: TTCCTT, -10: TATTAT, spacer: CCAGAATGATTTCGTTTTGC, -35: GTGCAT | #sigma38 discriminator: TTCCTT, -10: TATTAT, spacer: CCAGAATGATTTCGTTTTGC, -35: GTGCAT
3825974	+	SL1344_3587	#sigma24 discriminator: TAAAC, -10: ACTGA, spacer: TGTGCTTTCGCTAGTAA, -35: TATTTC | #sigma70 discriminator: GATAAAC, -10: TAAACT, spacer: TCTGTGCTTTCGCTAG, -35: TTTATT | #sigma32 discriminator: AACTGATAAAC, -10: TTCGCTAGTA, spacer: GTTTATTTCTGTGCT, -35: ATGTTAG | #sigma38 discriminator: GATAAAC, -10: TAAACT, spacer: TCTGTGCTTTCGCTAG, -35: TTTATT
3261273	-		#sigma70 discriminator: GACTTC, -10: TAAACT, spacer: GGCGTTGTCTACTGTACCTGGC, -35: TTTTCG | #sigma38 discriminator: GACTTC, -10: TAAACT, spacer: GGCGTTGTCTACTGTACCTGGC, -35: TTTTCG
3109049	+	SL1344_2924	#sigma70 discriminator: TAAT, -10: TATTAA, spacer: ACCATAAATGTGCTG, -35: TTACCA | #sigma38 discriminator: TAAT, -10: TATTAA, spacer: ACCATAAATGTGCTG, -35: TTACCA
3602747	+	SL1344_3377	#sigma24 discriminator: TAAC, -10: ACTTA, spacer: GCCTTAGCATTTGTTAA, -35: GAAAAT | #sigma70 discriminator: TATAAC, -10: TAAACT, spacer: ATGCCTTAGCATTTGT, -35: TGGAAA | #sigma38 discriminator: TATAAC, -10: TAAACT, spacer: ATGCCTTAGCATTTGT, -35: TGGAAA
2539837	-	SL1344_2391	#sigma70 discriminator: TAGTGA, -10: TACTCT, spacer: TTGACGTAATCGGCAAA, -35: TTGCAC | #sigma32 discriminator: ACTCTTAGTGA, -10: ATCGGCAAAT, spacer: CTTGCACTTGACGTA, -35: CAGTACA | #sigma38 discriminator: TAGTGA, -10: TACTCT, spacer: TTGACGTAATCGGCAAA, -35: TTGCAC
4055359	-	SL1344_3797	#sigma24 discriminator: AATGGC, -10: ACATT, spacer: AATTGTGTTGTACT, -35: CAACAT | #sigma70 discriminator: AATGGC, -10: TACATT, spacer: TACAACATAATTGTGTTGTAC, -35: TTGTAG | #sigma32 discriminator: ATGGC, -10: TACTACATTA, spacer: ACATAATTGTGTTG, -35: TAGTACA | #sigma38 discriminator: AATGGC, -10: TACATT, spacer: TACAACATAATTGTGTTGTAC, -35: TTGTAG
2392385	+	SL1344_2256	#sigma70 discriminator: TTTTAC, -10: TAATAT, spacer: ATATCCCCCGCTAATAA, -35: TTTAAT | #sigma28 discriminator: TAATATTTTTAC, -10: GCTAATAA, spacer: TATATCCCCC, -35: TGATTTAA | #sigma38 discriminator: TAC, -10: TATTTT, spacer: ATATCCCCCGCTAATAATAA, -35: TTTAAT
1913155	+	SL1344_1788	#sigma70 discriminator: TAATGT, -10: TACAAT, spacer: GTTGGAGTCTGAGCTGG, -35: CTGTCA | #sigma28 discriminator: AATTAATGT, -10: GCTGGTAC, spacer: GTTGGAGTCTGA, -35: AACTGTCA | #sigma38 discriminator: TAATGT, -10: TACAAT, spacer: GTTGGAGTCTGAGCTGG, -35: CTGTCA
3242308	-	SL1344_3035	#sigma24 discriminator: TCATG, -10: GCATA, spacer: GGGTCCAAAGTGGTA, -35: TCACCA | #sigma70 discriminator: ATCATG, -10: TAGCAT, spacer: GTTCACCAGGGTCCAAAGTGG, -35: TTTCTG
1480274	+	SL1344_1381	#sigma70 discriminator: ATGTCT, -10: TATGCT, spacer: CGGATGAATCCGCCGTTT, -35: CTGGTG | #sigma38 discriminator: ATGTCT, -10: TATGCT, spacer: CGGATGAATCCGCCGTTT, -35: CTGGTG
4831563	-		#sigma70 discriminator: GCGCCTCC, -10: TAGAAT, spacer: AATAGCTGAAAACCAC, -35: TTGACG | #sigma38 discriminator: GCGCCTCC, -10: TAGAAT, spacer: AATAGCTGAAAACCAC, -35: TTGACG
1755468	+	SL1344_1636	#sigma70 discriminator: GAATT, -10: CATCAT, spacer: TCTCTTTTCAGATTAATTTCTG, -35: TTCCCT | #sigma32 discriminator: TGAATT, -10: TTCTGCATCA, spacer: CTTTTCAGATTAAT, -35: CCCTTCT
1996514	-	SL1344_1877	#sigma70 discriminator: AAGGAC, -10: TAATAT, spacer: AGTTGAGATAAAACCAGC, -35: TTTCAA | #sigma28 discriminator: AAGGAC, -10: GCTAATAT, spacer: AGATAAAACCA, -35: CAAAGTTG | #sigma32 discriminator: AATATAAGGAC, -10: AAAACCAGCT, spacer: TTTCAAAGTTGAGAT, -35: TTTTACG | #sigma38 discriminator: AAGGAC, -10: TAATAT, spacer: AGTTGAGATAAAACCAGC, -35: TTTCAA
1276239	-	SL1344_1169	#sigma70 discriminator: GTTCTT, -10: TAGACT, spacer: CCCAAAGCACCATAATCAACGC, -35: TTTATC | #sigma38 discriminator: GTTCTT, -10: TAGACT, spacer: CCCAAAGCACCATAATCAACGC, -35: TTTATC
1466899	-	SL1344_1363	#sigma70 discriminator: ATCCTT, -10: TACCCT, spacer: CCACCGCTCAATTTGC, -35: TTTGCG | #sigma38 discriminator: ATCCTT, -10: TACCCT, spacer: CCACCGCTCAATTTGC, -35: TTTGCG
3488083	-	SL1344_3268	#sigma70 discriminator: GACGCT, -10: TATCCT, spacer: GAAACTGGATATAGAG, -35: TTGAAA | #sigma38 discriminator: GACGCT, -10: TATCCT, spacer: GAAACTGGATATAGAG, -35: TTGAAA
1956180	+	SL1344_1839	#sigma24 discriminator: GACAGT, -10: TCATA, spacer: TTCTGAAAATGCCCCCTA, -35: TCTCTT | #sigma70 discriminator: AGACAGT, -10: TATCAT, spacer: TTTCTGAAAATGCCCCC, -35: TTCTCT | #sigma32 discriminator: TAGACAGT, -10: CCCCCTATCA, spacer: CTTTTCTGAAAATG, -35: ATCTTCT | #sigma38 discriminator: AGACAGT, -10: TATCAT, spacer: TTTTCTGAAAATGCCCCC, -35: CTTCTC
1648981	+	SL1344_1532	#sigma70 discriminator: TTCG, -10: TAATAT, spacer: AACCGATGGGCAACATGGGA, -35: TAGGCA | #sigma28 discriminator: TTCG, -10: GATAATAT, spacer: GGGCAACATGG, -35: AAACCGAT | #sigma38 discriminator: TTCG, -10: TAATAT, spacer: AACCGATGGGCAACATGGGA, -35: TAGGCA
1927512	-	SL1344_1809	#sigma70 discriminator: TTGTAAC, -10: TATTCT, spacer: CATTGATTGTTGAAGGT, -35: TCGACT | #sigma38 discriminator: TTGTAAC, -10: TATTCT, spacer: CATTGATTGTTGAAGGT, -35: TCGACT
386135	+	SL1344_0338	#sigma38 discriminator: TTTGA, -10: AAGACT, spacer: TTTAAAGTCAATTCAGTT, -35: TTTACT
1345883	+		#sigma70 discriminator: GCCTGC, -10: TAAAAT, spacer: GAACGCCCGGCGCAAGAAGG, -35: CTGACG | #sigma28 discriminator: AATGCCTGC, -10: GAAGGTAA, spacer: CGCCCGGCGCAA, -35: TGACGGAA | #sigma38 discriminator: GCCTGC, -10: TAAAAT, spacer: GAACGCCCGGCGCAAGAAGG, -35: CTGACG
3729756	-	SL1344_3505	#sigma70 discriminator: TTAAGG, -10: TATTCT, spacer: AGGAGTTAAGCAGAGCATTGGC, -35: TTTATC | #sigma38 discriminator: TTAAGG, -10: TATTCT, spacer: AGGAGTTAAGCAGAGCATTGGC, -35: TTTATC
11322	-	SL1344_0011	#sigma70 discriminator: GAAAAG, -10: TAAAAA, spacer: TCACAGAAAAATTGTAA, -35: TACCAT | #sigma28 discriminator: AAAGAAAAG, -10: TGTAATAA, spacer: CACAGAAAAAT, -35: ATACCATT | #sigma38 discriminator: GAAAAG, -10: TAAAAA, spacer: TCACAGAAAAATTGTAA, -35: TACCAT
4213086	-	SL1344_3936	#sigma24 discriminator: CTTCGCTTC, -10: ACACA, spacer: TTTTAACACAAAAT, -35: GCATTT | #sigma32 discriminator: CGCTTC, -10: ATACACACTT, spacer: TTTTTTTAACACAAA, -35: ATTTGCA | #sigma38 discriminator: TCGCTTC, -10: CACACT, spacer: TTTTTTAACACAAAATA, -35: TTGCAT
1288546	+	SL1344_1184	#sigma70 discriminator: ATAACAAGAAAT, -10: TATAAT, spacer: TTGTGGTGTTGATTCTATTCT, -35: TTGGAA | #sigma28 discriminator: AACAAGAAAT, -10: TATAATAT, spacer: ATTCTATTCT, -35: TGGTGTTG | #sigma38 discriminator: ATAACAAGAAAT, -10: TATAAT, spacer: TTGTGGTGTTGATTCTATTCT, -35: TTGGAA
4106597	+	SL1344_3844	#sigma70 discriminator: TAGGC, -10: TAATCA, spacer: AGTGCTCTCGTTTTGTTGCT, -35: TTGAAT | #sigma38 discriminator: TAGGC, -10: TAATCA, spacer: AGTGCTCTCGTTTTGTTGCT, -35: TTGAAT
2091366	-	SL1344_1987	#sigma70 discriminator: TTTTTGT, -10: TATGAT, spacer: GCTGCCGAACTTCTGT, -35: CTGACT | #sigma28 discriminator: TTTGT, -10: TATGATTT, spacer: CCGAACTTCTGT, -35: GACTGCTG | #sigma38 discriminator: TTTTTGT, -10: TATGAT, spacer: GCTGCCGAACTTCTGT, -35: CTGACT
407911	+	SL1344_0354	#sigma70 discriminator: TAACTT, -10: TATTCT, spacer: TGAAGGTTATCGTTTTACGTC, -35: TTGACT | #sigma38 discriminator: TAACTT, -10: TATTCT, spacer: GTTATCGTTTTACGTC, -35: TTGAAG
696680	-	SL1344_0622	#sigma70 discriminator: TTCGTTAT, -10: TATATT, spacer: TCTCCCCCCGCTTTC, -35: TTTACT | #sigma38 discriminator: TTCGTTAT, -10: TATATT, spacer: TCTCCCCCCGCTTTC, -35: TTTACT
209257	+	SL1344_0179	#sigma70 discriminator: GACATC, -10: CATGCT, spacer: GTGTGTTGTCGGCCAAAAAAA, -35: GTCATA | #sigma38 discriminator: GACATC, -10: CATGCT, spacer: GTGTGTTGTCGGCCAAAAAAA, -35: GTCATA
2519783	-	SL1344_2373	#sigma70 discriminator: TCAACAT, -10: TAATAC, spacer: GACAGCCATCGGCATTCCT, -35: GTGCTG | #sigma38 discriminator: CAACAT, -10: AATACT, spacer: GACAGCCATCGGCATTCCTT, -35: GTGCTG
1894764	+	SL1344_1770	#sigma70 discriminator: TATTCT, -10: TACTCT, spacer: CAATCAATGTACACGC, -35: TTGTTT | #sigma32 discriminator: TTATTCT, -10: CACGCTACTC, spacer: TTCAATCAATGTA, -35: CACTTGT | #sigma38 discriminator: TATTCT, -10: TACTCT, spacer: TGTTTCAATCAATGTACACGC, -35: TTCACT
1710445	+	SL1344_1590	#sigma24 discriminator: TAAGG, -10: TCTTT, spacer: GTTATCCCTGACTA, -35: AAATGT | #sigma70 discriminator: TTAAGG, -10: TATCTT, spacer: AATGTGTTATCCCTGAC, -35: TCGCTA | #sigma38 discriminator: TTAAGG, -10: TATCTT, spacer: AATGTGTTATCCCTGAC, -35: TCGCTA
1041469	+	SL1344_0932	#sigma70 discriminator: GGAGTT, -10: TATACT, spacer: AAAACGTAACGAACTTTA, -35: TAGGCA | #sigma38 discriminator: GGAGTT, -10: TATACT, spacer: AAAACGTAACGAACTTTA, -35: TAGGCA
3033456	-	SL1344_2845	#sigma70 discriminator: CATCCG, -10: TATAAT, spacer: GAGTAGTAATTCTTATA, -35: TTTTTT | #sigma38 discriminator: CATCCG, -10: TATAAT, spacer: AGTAGTAATTCTTATA, -35: TTTTTG
1978737	-	SL1344_1858	#sigma28 discriminator: TATTCCAC, -10: GCCGATAT, spacer: CCCGAGATGCT, -35: TAAACTTT | #sigma38 discriminator: TCCAC, -10: TATTAT, spacer: CTTTCCCGAGATGCTGCCGA, -35: CGTAAA
1403251	+	SL1344_1299	#sigma70 discriminator: AAATAAC, -10: TACAAC, spacer: GGCGCACAGGAAAAAAATGTGA, -35: CTGTTG | #sigma28 discriminator: ATAAC, -10: TACAACAA, spacer: AAAAATGTGA, -35: CACAGGAA | #sigma38 discriminator: AAATAAC, -10: TACAAC, spacer: GGCGCACAGGAAAAAAATGTGA, -35: CTGTTG
1436851	+	SL1344_1327	#sigma70 discriminator: CCCATTT, -10: GAAACT, spacer: GTGAGCGAATTTGATA, -35: GTGGTT
215415	-	SL1344_0185	#sigma70 discriminator: TAGCC, -10: TATGAT, spacer: AATGCGTCTCGCTGAGC, -35: TTCTCA | #sigma32 discriminator: TTAGCC, -10: TGAGCTATGA, spacer: CAAATGCGTCTCGC, -35: GCATTCT
2681209	-	SL1344_2506	#sigma24 discriminator: CTTGTCCCT, -10: TCAGA, spacer: ATTACTCGGGAATG, -35: GACCAA | #sigma38 discriminator: TGTCCCT, -10: CAGACT, spacer: AAATTACTCGGGAATGT, -35: TTGACC
680315	-	SL1344_0605	#sigma70 discriminator: TAAATGGGTAAC, -10: TATGAT, spacer: GTTCACCTGAGCGGCATTTTT, -35: GTTCAG | #sigma28 discriminator: AATGGGTAAC, -10: TATGATTA, spacer: AGCGGCATTTTT, -35: TTCACCTG | #sigma38 discriminator: TAAATGGGTAAC, -10: TATGAT, spacer: GTTCACCTGAGCGGCATTTTT, -35: GTTCAG
2556287	-	SL1344_2409	#sigma70 discriminator: AGCCTCC, -10: TAAAAT, spacer: CGCTTAAAAACAAGG, -35: CCGCTT | #sigma38 discriminator: AGCCTCC, -10: TAAAAT, spacer: CGCTTAAAAACAAGG, -35: CCGCTT
158081	+	SL1344_0135	#sigma70 discriminator: TTGTGC, -10: TAAGAT, spacer: TAGCGCGTACGCTTTAATGA, -35: CTGCTG | #sigma38 discriminator: TTGTGC, -10: TAAGAT, spacer: TAGCGCGTACGCTTTAATGA, -35: CTGCTG
1734604	-	SL1344_1613	#sigma70 discriminator: CTATTT, -10: TATCAT, spacer: CCAGCCGAATAGTGGCT, -35: TTCCTG | #sigma38 discriminator: CTATTT, -10: TATCAT, spacer: GCCAGCCGAATAGTGGCT, -35: CTTCCT
1249670	+	SL1344_1147	#sigma24 discriminator: AAGGT, -10: TCATA, spacer: GTTACACGTTTGTA, -35: GAACGT | #sigma70 discriminator: AAAGGT, -10: TATCAT, spacer: AGCAGAACGTGTTACACGTTTG, -35: GATCAA | #sigma28 discriminator: AGGT, -10: TATCATAA, spacer: TTACACGTTTG, -35: AGAACGTG
3324993	-	SL1344_3113	#sigma70 discriminator: TATGTC, -10: TATGAT, spacer: CAGTGTGCCTTATTGAGGTG, -35: TGGCCT | #sigma38 discriminator: TATGTC, -10: TATGAT, spacer: TCAGTGTGCCTTATTGAGGTG, -35: CTGGCC
2101640	+		#sigma70 discriminator: GCTGTT, -10: TATCAT, spacer: TTCATCAACACCAGGC, -35: TACACT
4663689	-	SL1344_4338	#sigma70 discriminator: TAACT, -10: TATGAT, spacer: GGAAAAAGCATCAATCGCACA, -35: TTTGCG | #sigma38 discriminator: TAACT, -10: TATGAT, spacer: GGAAAAAGCATCAATCGCACA, -35: TTTGCG
1724823	-	SL1344_1604	#sigma70 discriminator: ATTGTAGTAGCC, -10: TATGAT, spacer: TAGCGTCATCAGGATGTCCTT, -35: GCGAAA
3369026	+	SL1344_3160	#sigma70 discriminator: CTAC, -10: TAATTT, spacer: GCGCGTTTCCCGTGCAA, -35: GCGATA
1458575	-		#sigma70 discriminator: TTTAAT, -10: CATCAT, spacer: CGAGTCCAATTGAACGCAC, -35: TTGGTT
2483608	-	SL1344_2341	#sigma28 discriminator: CACTT, -10: GCAGACTT, spacer: CGCGTCTCACAG, -35: ACAAGTTT | #sigma38 discriminator: TCACTT, -10: CAGACT, spacer: AGTTTCGCGTCTCACAGG, -35: TTGACA
288208	+	SL1344_0249	#sigma70 discriminator: AGCGCC, -10: GATACT, spacer: GCCTGCTGAAACATGC, -35: TTTCTT | #sigma38 discriminator: AGCGCC, -10: GATACT, spacer: GCCTGCTGAAACATGC, -35: TTTCTT
4528878	+	SL1344_4205	#sigma70 discriminator: GAAGAA, -10: TAATCT, spacer: TCACGTTACCTTTTGCGT, -35: GACACA | #sigma38 discriminator: GAAGAA, -10: TAATCT, spacer: TCACGTTACCTTTTGCGT, -35: GACACA
113046	-	SL1344_0097	#sigma24 discriminator: AGCGCC, -10: ACCAT, spacer: GCCGCCTTCCAGT, -35: GAAAGC | #sigma70 discriminator: AGCGCC, -10: TACCAT, spacer: AAAGCGCCGCCTTCCAG, -35: GTGACG | #sigma38 discriminator: AGCGCC, -10: TACCAT, spacer: AAAGCGCCGCCTTCCAG, -35: GTGACG
1347991	+	SL1344_1246	#sigma38 discriminator: AGGCTTACATA, -10: TATTCC, spacer: CGGCTTGAAAAATGTTCTGATG, -35: GAGGCG
4174233	+	SL1344_3902	#sigma70 discriminator: GCGA, -10: TATTAT, spacer: CCAACAAAGCGGAAAAGACGTA, -35: TTCGCG | #sigma38 discriminator: ATGCGA, -10: TATATT, spacer: CGCCAACAAAGCGGAAAAGACG, -35: TTTTCG
1550746	+		#sigma70 discriminator: CGTTAGC, -10: TACAGT, spacer: CTTCATTGATATTGACGGTGC, -35: TTTAAG | #sigma38 discriminator: CGTTAGC, -10: TACAGT, spacer: CTTCATTGATATTGACGGTGC, -35: TTTAAG
2156959	-	SL1344_2057	#sigma24 discriminator: ATGAAG, -10: TCGTA, spacer: AATAATCTGTGTTTA, -35: TAACTT | #sigma70 discriminator: AATGAAG, -10: TATCGT, spacer: TTAACTTAATAATCTGTGTT, -35: TTAATA | #sigma38 discriminator: AATGAAG, -10: TATCGT, spacer: ATTAACTTAATAATCTGTGTT, -35: CTTAAT
522665	-	SL1344_0458	#sigma70 discriminator: CTGCCCT, -10: TATACT, spacer: CACTTGCAAAATTGCGT, -35: TCGGAC | #sigma38 discriminator: CTGCCCT, -10: TATACT, spacer: CACTTGCAAAATTGCGT, -35: TCGGAC
3770787	-	SL1344_3546	#sigma28 discriminator: AAAAGAAAAC, -10: CATGATAG, spacer: TTCACCGCGCGC, -35: TACTGATT | #sigma38 discriminator: AGAAAAGAAAAC, -10: CATGAT, spacer: ACTGATTTTCACCGCGCGC, -35: CTCACT
3205542	-	SL1344_3001	#sigma70 discriminator: TTGTAT, -10: TATAAT, spacer: CCAGTAGCATCGTAATGC, -35: TACCCC | #sigma38 discriminator: TTGTAT, -10: TATAAT, spacer: GTAGCATCGTAATGC, -35: CCCCCA
1925543	+		#sigma70 discriminator: CAAAAA, -10: TATAAC, spacer: CTGGATTTGGATGTGA, -35: GTTAAA | #sigma28 discriminator: AACCAAAAA, -10: TGTGATAT, spacer: CTGGATTTGGA, -35: ATGTTAAA | #sigma38 discriminator: CAAAAA, -10: TATAAC, spacer: CTGGATTTGGATGTGA, -35: GTTAAA
354728	+	SL1344_0306	#sigma70 discriminator: GCATACT, -10: TACACT, spacer: CCTGTACTGCTATCCGG, -35: TTCTCG | #sigma38 discriminator: GCATACT, -10: TACACT, spacer: GCCTGTACTGCTATCCGG, -35: CTTCTC
4671913	+	SL1344_4344	#sigma70 discriminator: CGGAG, -10: TAAAAT, spacer: CAAAGTGGTCAGGTTGTGGG, -35: GTTGCG
4231595	+		#sigma70 discriminator: AATGCAC, -10: TAAAGT, spacer: GTGAGTTTACCCCAAAAGAG, -35: TATCTT | #sigma38 discriminator: AATGCAC, -10: TAAAGT, spacer: AGTTTACCCCAAAAGAG, -35: CTTGTG
2111918	-	SL1344_2011	#sigma70 discriminator: TTGTCG, -10: TACGCT, spacer: GGAAAGATAAGTTTTAT, -35: GTGTCA | #sigma38 discriminator: TTGTCG, -10: TACGCT, spacer: GGAAAGATAAGTTTTAT, -35: GTGTCA
4291997	+	SL1344_4009	#sigma70 discriminator: GTCTCTC, -10: TAAACT, spacer: CATGTTTGCAGCCCGAATCG, -35: CTGACG | #sigma38 discriminator: GTCTCTC, -10: TAAACT, spacer: CATGTTTGCAGCCCGAATCG, -35: CTGACG
1927601	+	SL1344_1810	#sigma70 discriminator: CTGGCG, -10: TACCTT, spacer: TTACCGCGGACTCTTAG, -35: TTGCCA | #sigma38 discriminator: CTGGCG, -10: TACCTT, spacer: TTACCGCGGACTCTTAG, -35: TTGCCA
1290674	-		#sigma70 discriminator: TCGCAGC, -10: TAGAAT, spacer: TATTAAGTGACCCAGG, -35: TTGCTT | #sigma38 discriminator: TCGCAGC, -10: TAGAAT, spacer: TATTAAGTGACCCAGG, -35: TTGCTT
993011	+	SL1344_0897	#sigma28 discriminator: CATTCGA, -10: TGCGAAAA, spacer: CACCTGCTGTTT, -35: TTGACAAT | #sigma38 discriminator: CGA, -10: AACATT, spacer: ATCACCTGCTGTTTTGCGAA, -35: TTGACA
3627445	-	SL1344_3420	#sigma70 discriminator: CCTGGA, -10: TAATCT, spacer: TCAGGTTTAGTTCTTCTATGG, -35: TTACCG | #sigma38 discriminator: CCTGGA, -10: TAATCT, spacer: TCAGGTTTAGTTCTTCTATGG, -35: TTACCG
1939895	+	SL1344_1822	#sigma28 discriminator: AGAA, -10: TTTGATAA, spacer: AGGAATCGCGT, -35: AGCGCTCA
432569	-	SL1344_0373	#sigma38 discriminator: TCACAGT, -10: CAGACT, spacer: AACACAATGACCTGT, -35: TTGACA
555450	+		#sigma70 discriminator: CTTGTGC, -10: TATAAT, spacer: GCGGACTAAAAAATAG, -35: CCGAAA | #sigma38 discriminator: CTTGTGC, -10: TATAAT, spacer: GCGGACTAAAAAATAG, -35: CCGAAA
2415035	-	SL1344_2278	#sigma70 discriminator: TAGTCCC, -10: TATACT, spacer: TAATCCATTTTTGCAGCTCTT, -35: TATCAA | #sigma38 discriminator: TAGTCCC, -10: TATACT, spacer: TAATCCATTTTTGCAGCTCTT, -35: TATCAA
1116605	-	SL1344_1008	#sigma70 discriminator: CCCCCC, -10: TATAAT, spacer: CGTGACGGGTTAGGC, -35: GTGCAG | #sigma38 discriminator: CCCCCC, -10: TATAAT, spacer: CGTGACGGGTTAGGC, -35: GTGCAG
1432000	-	SL1344_1323	#sigma70 discriminator: TTAAATC, -10: TAAGTT, spacer: AAAAAACAAAGTTGTG, -35: TAGACA | #sigma38 discriminator: TTAAATC, -10: TAAGTT, spacer: AAAAAACAAAGTTGTG, -35: TAGACA
2992579	-		#sigma24 discriminator: TCCAAT, -10: TCATT, spacer: AAATCTTGTAGTAAACA, -35: GACATC | #sigma70 discriminator: TCATTTCCAAT, -10: TAAACA, spacer: GCGACATCAAATCTTGTAG, -35: GTAAAT | #sigma38 discriminator: TCATTTCCAAT, -10: TAAACA, spacer: ATGCGACATCAAATCTTGTAG, -35: CAGTAA
3229430	-	SL1344_3025	#sigma24 discriminator: TACGCTAGAGGC, -10: TCAGT, spacer: GTGTTCACTGGAACCATTC, -35: TAACAT | #sigma70 discriminator: AGAGGC, -10: TACGCT, spacer: GGAACCATTCTCAGT, -35: TTCACT | #sigma38 discriminator: AGAGGC, -10: TACGCT, spacer: GGAACCATTCTCAGT, -35: TTCACT
991687	-	SL1344_0895	#sigma24 discriminator: GCCCT, -10: ACATT, spacer: ATTTTTGCGTCGTTGTA, -35: GCCTTT | #sigma70 discriminator: TGCCCT, -10: TAACAT, spacer: TTATTTTTGCGTCGTTG, -35: TCGCCT | #sigma38 discriminator: GCCCT, -10: AACATT, spacer: TTATTTTTGCGTCGTTGT, -35: TCGCCT
4590024	-	SL1344_4261	#sigma70 discriminator: GACCGT, -10: TATAGT, spacer: AACATCCTGCCCTCGTCCGTTG, -35: TTGACT | #sigma28 discriminator: ATAGTGACCGT, -10: TCCGTTGT, spacer: ATCCTGCCCTCG, -35: TGACTAAC | #sigma38 discriminator: GACCGT, -10: TATAGT, spacer: AACATCCTGCCCTCGTCCGTTG, -35: TTGACT
2070988	-		#sigma70 discriminator: GTTCAG, -10: TACACT, spacer: CTGCAATTCCGGGACGT, -35: TTGATT | #sigma38 discriminator: GTTCAG, -10: TACACT, spacer: CTGCAATTCCGGGACGT, -35: TTGATT
2539982	+	SL1344_2392	#sigma70 discriminator: ATCCCAC, -10: TAAGAT, spacer: CCGTCTGATAACCGGG, -35: TATCCA | #sigma28 discriminator: CCCAC, -10: TAAGATAT, spacer: CTGATAACCGGG, -35: TCCACCGT | #sigma38 discriminator: ATCCCAC, -10: TAAGAT, spacer: CCGTCTGATAACCGGG, -35: TATCCA
2064847	-	SL1344_1958	#sigma70 discriminator: TCAGCC, -10: TATGAT, spacer: ACAGGTAAAAAAAGTC, -35: TTGAAA | #sigma38 discriminator: TCAGCC, -10: TATGAT, spacer: ACAGGTAAAAAAAGTC, -35: TTGAAA
1479120	+	SL1344_1379	#sigma24 discriminator: AAACTAGCAAG, -10: TCGGT, spacer: TTCCCGGACCCTATA, -35: GAATTT | #sigma70 discriminator: AGCAAG, -10: TAAACT, spacer: TTTTCCCGGACCCTATATCGG, -35: CTGAAT | #sigma32 discriminator: TAGCAAG, -10: ATCGGTAAAC, spacer: TCCCGGACCCTAT, -35: GAATTTT | #sigma38 discriminator: AGCAAG, -10: TAAACT, spacer: TTTTCCCGGACCCTATATCGG, -35: CTGAAT
2131704	-	SL1344_2035	#sigma70 discriminator: CAGGGGT, -10: CATTAT, spacer: AACGAATCCGAATCTCA, -35: TTGCTT | #sigma38 discriminator: ATCAGGGGT, -10: CACATT, spacer: AACGAATCCGAATCT, -35: TTGCTT
3334610	-	SL1344_3124	#sigma70 discriminator: ATCGCC, -10: TACACT, spacer: CTTGCTTTAATTAAT, -35: TATTAT
2374100	-	SL1344_2241	#sigma70 discriminator: TTGCGAC, -10: TATAAT, spacer: AGTACGTGGGCGAATGTGT, -35: TTTACC | #sigma38 discriminator: TTGCGAC, -10: TATAAT, spacer: AGTACGTGGGCGAATGTGT, -35: TTTACC
4227542	+	SL1344_3947	#sigma38 discriminator: TTAACC, -10: CATCCT, spacer: TTTTCCTCCTGTATGTGG, -35: CTCAAG
1658617	+	SL1344_1542	#sigma70 discriminator: ACGCTC, -10: TATAAA, spacer: CTTATCCAACCATTCTCCGCC, -35: TTCACA | #sigma32 discriminator: AAAACGCTC, -10: CTCCGCCTAT, spacer: ACTTATCCAACCATT, -35: ATTTCAC | #sigma38 discriminator: ACGCTC, -10: TATAAA, spacer: CTTATCCAACCATTCTCCGCC, -35: TTCACA
2091482	-	SL1344_1988	#sigma24 discriminator: AAGTAA, -10: ACAAT, spacer: GAAACAAGGATGT, -35: TCATTC | #sigma70 discriminator: AAGTAA, -10: TACAAT, spacer: TCTTTCATTCGAAACAAGGATG, -35: TTGATT | #sigma38 discriminator: AAGTAA, -10: TACAAT, spacer: TCTTTCATTCGAAACAAGGATG, -35: TTGATT
526811	-	SL1344_0464	#sigma70 discriminator: GGGCT, -10: TAAAAT, spacer: CGTTACACCTCCCTT, -35: TTTTCA | #sigma32 discriminator: AAAATGGGCT, -10: ACCTCCCTTT, spacer: TTTTTTCACGTTAC, -35: CTGTTAC | #sigma38 discriminator: GGGCT, -10: TAAAAT, spacer: TTTTTCACGTTACACCTCCCTT, -35: GTTACT
1331677	-	SL1344_1230	#sigma70 discriminator: AGCCAC, -10: TACGAT, spacer: ACTGCCTGATGGGTCAT, -35: CTGACA | #sigma38 discriminator: AGCCAC, -10: TACGAT, spacer: ACTGCCTGATGGGTCAT, -35: CTGACA
4381150	-	SL1344_4083	#sigma70 discriminator: CGTCAC, -10: TATATT, spacer: GCAATCTTCTGTATCTGG, -35: TAGAAA | #sigma38 discriminator: CGTCAC, -10: TATATT, spacer: GCAATCTTCTGTATCTGG, -35: TAGAAA
3142111	+	SL1344_2950	#sigma24 discriminator: CCGCCC, -10: TCTTT, spacer: TTCATCACTTAAATGTA, -35: GATAGA | #sigma70 discriminator: TCCGCCC, -10: TATCTT, spacer: GATTCATCACTTAAATG, -35: CTGATA | #sigma38 discriminator: TCCGCCC, -10: TATCTT, spacer: GATTCATCACTTAAATG, -35: CTGATA
486480	-	SL1344_0427	#sigma70 discriminator: GTTGAGC, -10: TATTAT, spacer: CACATCGGCAGACGATTTACGC, -35: CTACCA
2357730	+	SL1344_2232	#sigma24 discriminator: TGTC, -10: TCTGT, spacer: ATGAATGTGTTAA, -35: GATAAT | #sigma70 discriminator: GTTGTC, -10: TAATCT, spacer: GATAATATGAATGTGT, -35: TTAATA | #sigma38 discriminator: GTTGTC, -10: TAATCT, spacer: GATAATATGAATGTGT, -35: TTAATA
2025955	+	SL1344_1913	#sigma70 discriminator: TAGGCT, -10: TATACT, spacer: GTTTTCTCAACGGTC, -35: TTGCTG | #sigma38 discriminator: TAGGCT, -10: TATACT, spacer: GTTTTCTCAACGGTC, -35: TTGCTG
1231270	+		#sigma70 discriminator: ATGCTC, -10: TAAACT, spacer: GCGTAATGATGAGAGCCATCT, -35: GATATA
1104358	+	SL1344_0999	#sigma70 discriminator: TCTCCAC, -10: TATATT, spacer: TCCGGCGCTGGTTGTTT, -35: TTTATT | #sigma38 discriminator: TCTCCAC, -10: TATATT, spacer: TCCGGCGCTGGTTGTTT, -35: TTTATT
1692136	-	SL1344_1571	#sigma70 discriminator: ATACCT, -10: TACTCT, spacer: AAAGCCCCAATGTGG, -35: GCAAAA | #sigma38 discriminator: ATACCT, -10: TACTCT, spacer: AAAAGCCCCAATGTGG, -35: CGCAAA
598505	-	SL1344_0529	#sigma70 discriminator: ATAACAAGCCC, -10: TATGCT, spacer: GGTGATCGCAGCTTACGGT, -35: TTGCAA | #sigma38 discriminator: ATAACAAGCCC, -10: TATGCT, spacer: GGTGATCGCAGCTTACGGT, -35: TTGCAA
2726378	-	SL1344_2545	#sigma70 discriminator: GCACGCC, -10: TAATAT, spacer: ATTTCAAAGCTACAGTG, -35: CTGACG | #sigma38 discriminator: GCACGCC, -10: TAATAT, spacer: ATTTCAAAGCTACAGTG, -35: CTGACG
1239531	+	SL1344_1137	#sigma70 discriminator: GGTAAC, -10: TATAAT, spacer: TACGGGATGGGGACGAGT, -35: GTGATT
4663788	+	SL1344_4339	#sigma24 discriminator: TACTGAG, -10: GCATA, spacer: CCTGTGAAAAATGAAG, -35: ACACTT | #sigma38 discriminator: GAG, -10: TATACT, spacer: GTGAAAAATGAAGGCA, -35: CTTCCT
1538542	-	SL1344_1433	#sigma70 discriminator: TTACAG, -10: TAGAAT, spacer: ATGCCAGGCATAAGGATTGGTG, -35: GTGTAT | #sigma38 discriminator: TTACAG, -10: TAGAAT, spacer: CCAGGCATAAGGATTGGTG, -35: TATATG
240111	+	SL1344_0205	#sigma70 discriminator: GACTGCC, -10: GATAAT, spacer: GAATTACCAGGGTATTA, -35: TTGAAC
4606448	-	SL1344_4280	#sigma70 discriminator: GTTGTACCC, -10: TATACT, spacer: TCACATCCCTGAGAC, -35: TTTCCC | #sigma38 discriminator: GTTGTACCC, -10: TATACT, spacer: TCACATCCCTGAGAC, -35: TTTCCC
4563442	-	SL1344_4234	#sigma70 discriminator: TCTGAT, -10: CATAAT, spacer: GTTTCCTCCCGGCTAAAGGGG, -35: TTCCCG | #sigma38 discriminator: GAT, -10: AATTCT, spacer: CCCGGCTAAAGGGGCAT, -35: TTTCCT
1636435	-	SL1344_1523	#sigma70 discriminator: AGGCGA, -10: TATAAT, spacer: CATCGGGCGACAATAACGCG, -35: TTACCG | #sigma38 discriminator: AGGCGA, -10: TATAAT, spacer: CATCGGGCGACAATAACGCG, -35: TTACCG
4182516	-	SL1344_3909	#sigma70 discriminator: GTTGTT, -10: TAAACT, spacer: TGGTGGGATAAAAGCAGG, -35: CTTATA
944631	-	SL1344_0848	#sigma70 discriminator: AACACCT, -10: CATGAT, spacer: CTGCCGTAAATCGCGG, -35: TTTCAT | #sigma32 discriminator: TAACACCT, -10: CGCGGCATGA, spacer: CATCTGCCGTAAAT, -35: TGCTTTT | #sigma38 discriminator: AACACCT, -10: CATGAT, spacer: CTGCCGTAAATCGCGG, -35: TTTCAT
1458680	-		#sigma70 discriminator: TCGTCCCC, -10: TAATAT, spacer: CATTGCGGTTGTGACGC, -35: TTGCCT | #sigma32 discriminator: TTCGTCCCC, -10: GACGCTAATA, spacer: CTCATTGCGGTTGT, -35: CTCTTGC | #sigma38 discriminator: TCGTCCCC, -10: TAATAT, spacer: CATTGCGGTTGTGACGC, -35: TTGCCT
797179	+	SL1344_0714	#sigma70 discriminator: GCCGCC, -10: TATACT, spacer: TGATTTTGTGAACGTCC, -35: TTGTAA | #sigma38 discriminator: GCCGCC, -10: TATACT, spacer: TGATTTTGTGAACGTCC, -35: TTGTAA
260604	+	SL1344_0224	#sigma70 discriminator: CCTGGT, -10: CATGAT, spacer: CAATATGGCTACTCTATGT, -35: GTGGCG
3488837	-	SL1344_3269	#sigma32 discriminator: CCCTTAT, -10: ACCGCCATCT, spacer: AAACGGGTCATTCT, -35: GGATTGA
8703	+	SL1344_0008	#sigma70 discriminator: TCTGTTT, -10: TATCAT, spacer: GTCCTTCCCTTCGCAGTG, -35: CTGTCT
1326848	+	SL1344_1226	#sigma70 discriminator: CGGTCAG, -10: TAGAAT, spacer: CTGAGGTGTTAATGTTTTGT, -35: TTGGTA | #sigma38 discriminator: CGGTCAG, -10: TAGAAT, spacer: CTGAGGTGTTAATGTTTTGT, -35: TTGGTA
2201003	+	SL1344_2096	#sigma70 discriminator: CGAATT, -10: CATGAT, spacer: TTTTCCGCCGTATTATC, -35: TTGCAT | #sigma32 discriminator: TCGAATT, -10: TTATCCATGA, spacer: ATTTTTCCGCCGTA, -35: GCATTGC | #sigma38 discriminator: CGAATT, -10: CATGAT, spacer: TTTTCCGCCGTATTATC, -35: TTGCAT
4366852	-	SL1344_4075	#sigma70 discriminator: CGTG, -10: TATCAT, spacer: TGGGTTAAAGCTGGGCAAATGT, -35: GATAAT | #sigma38 discriminator: CGTG, -10: TATCAT, spacer: TGGGTTAAAGCTGGGCAAATGT, -35: GATAAT
4356616	+		#sigma28 discriminator: AAATATATT, -10: GCAGACAG, spacer: TGCATAAAAT, -35: TTTACAAA | #sigma32 discriminator: ATATATT, -10: GCAGACAGAA, spacer: CAAATGCATAAAAT, -35: AGATTTA | #sigma38 discriminator: ATT, -10: AAATAT, spacer: AATGCATAAAATGCAGACAG, -35: TTTACA
4850186	-	SL1344_4500	#sigma70 discriminator: TAAAGG, -10: TAAAAT, spacer: CCCTTATTATGGGGAGACAGAT, -35: CTGTCT | #sigma32 discriminator: TAAAATTAAAGG, -10: GGAGACAGAT, spacer: TCCCTTATTATGG, -35: ATCTGTC | #sigma38 discriminator: TAAAGG, -10: TAAAAT, spacer: CCCTTATTATGGGGAGACAGAT, -35: CTGTCT
711179	-	SL1344_0636	#sigma70 discriminator: ATGCGG, -10: TATGCT, spacer: TGACGTGCGTGTTTGGGC, -35: CTGTTT | #sigma38 discriminator: ATGCGG, -10: TATGCT, spacer: TGACGTGCGTGTTTGGGC, -35: CTGTTT
3226124	+	SL1344_3021	#sigma70 discriminator: ACCCGC, -10: TACACT, spacer: TGAATGCAGCGATTCTGT, -35: GTGCCG | #sigma38 discriminator: ACCCGC, -10: TACACT, spacer: TGAATGCAGCGATTCTGT, -35: GTGCCG
1544717	-	SL1344_1439	#sigma24 discriminator: TTTATATGTC, -10: GCGTA, spacer: AAAAAATTCGCAACGATAA, -35: AAACAA | #sigma70 discriminator: TATGTC, -10: TATTTA, spacer: AAATTCGCAACGATAAGCG, -35: CAAAAA | #sigma38 discriminator: TATGTC, -10: TATTTA, spacer: AAATTCGCAACGATAAGCG, -35: CAAAAA
3336718	-	SL1344_3126	#sigma24 discriminator: TAACGAGAGT, -10: GCCGA, spacer: TATATTCTCCGCGCCTT, -35: GCATTA | #sigma28 discriminator: CGAGAGT, -10: GCCGATAA, spacer: TCTCCGCGCCTT, -35: TTATATAT
2605583	+	SL1344_2457	#sigma70 discriminator: AAAATA, -10: GAAACT, spacer: TTTATCGTTGATTCAG, -35: TCGCTT
477272	+	SL1344_0419	#sigma70 discriminator: TCCGCGC, -10: TATACT, spacer: GATGTCCGTGATAGTGA, -35: GCGCAA | #sigma38 discriminator: TCCGCGC, -10: TATACT, spacer: GATGTCCGTGATAGTGA, -35: GCGCAA
522771	+	SL1344_0459	#sigma24 discriminator: ATCAC, -10: ACTTA, spacer: GAGTGACATGTGCCAC, -35: AAAAAT | #sigma70 discriminator: TAATCAC, -10: CACACT, spacer: GCAAAAATGAGTGACATGTGC, -35: TTCCAG | #sigma38 discriminator: TAATCAC, -10: CACACT, spacer: GCAAAAATGAGTGACATGTGC, -35: TTCCAG
2544152	+	SL1344_2396	#sigma70 discriminator: TCTGTT, -10: TACACT, spacer: AGCTTGCAGGCGACGAACGTGC, -35: GTGGTG | #sigma38 discriminator: TCTGTT, -10: TACACT, spacer: AGCTTGCAGGCGACGAACGTGC, -35: GTGGTG
2710041	+	SL1344_2529	#sigma70 discriminator: GCCGCTC, -10: CAAAAT, spacer: ACTGGCGCATTGTTACG, -35: TTGCCA | #sigma32 discriminator: TGCCGCTC, -10: TTACGCAAAA, spacer: CAACTGGCGCATTG, -35: AAGTTGC | #sigma38 discriminator: AAATGCCGCTC, -10: TACGCA, spacer: AAGTTGCCAACTGGCGCATTGT, -35: GCGAAT
1853978	-	SL1344_1725	#sigma70 discriminator: TAAAAC, -10: TATACT, spacer: AAATGCGACGCTCGACTTTGCC, -35: GTTCAG | #sigma28 discriminator: TTAAAAC, -10: GCCTATAC, spacer: ACGCTCGACTTT, -35: GAAATGCG | #sigma38 discriminator: TAAAAC, -10: TATACT, spacer: AAATGCGACGCTCGACTTTGCC, -35: GTTCAG
3619355	-	SL1344_3410	#sigma70 discriminator: CTAGAG, -10: TACGCT, spacer: TCCCTGTAGCCCCATC, -35: TTGACA | #sigma32 discriminator: ACGCTCTAGAG, -10: AGCCCCATCT, spacer: TTTTGACATCCCTGT, -35: CTCTTTT | #sigma38 discriminator: CTAGAG, -10: TACGCT, spacer: TCCCTGTAGCCCCATC, -35: TTGACA
1229340	+	SL1344_1124	#sigma70 discriminator: TGCGAT, -10: TATTCT, spacer: CCGTTGTGCACTGTT, -35: TTTTTA | #sigma38 discriminator: TGCGAT, -10: TATTCT, spacer: CCGTTGTGCACTGTT, -35: TTTTTA
468850	+	SL1344_0409	#sigma70 discriminator: AACATT, -10: TAAAAT, spacer: TCGCGCCAGTTCAGGG, -35: TTGTTG | #sigma38 discriminator: AACATT, -10: TAAAAT, spacer: TCGCGCCAGTTCAGGG, -35: TTGTTG
4557342	-	SL1344_4230	#sigma28 discriminator: GCGTC, -10: CACGATTA, spacer: ATTTTACTTTGT, -35: TTCACTTA | #sigma38 discriminator: TAGCGTC, -10: CACGAT, spacer: GTTCACTTAATTTTACTTTGT, -35: CTTAAG
1010207	-	SL1344_0907	#sigma70 discriminator: AGCTCC, -10: TAAAAT, spacer: TATATTTTATACTGAATAGAGG, -35: TTGCCG | #sigma38 discriminator: AGCTCC, -10: TAAAAT, spacer: TATATTTTATACTGAATAGAGG, -35: TTGCCG
2437665	+		#sigma70 discriminator: GGATGT, -10: TAAAAT, spacer: AGTTTTTTAACATGCAAATTCA, -35: TTCTCT | #sigma38 discriminator: GGATGT, -10: TAAAAT, spacer: GTTTTTTAACATGCAAATTCA, -35: TCTCTA
766500	-	SL1344_0684	#sigma28 discriminator: TCGACCGC, -10: GCCTATAA, spacer: GGCACGCTTACC, -35: TACACGGC
3691953	+	SL1344_3479	#sigma70 discriminator: GTTACT, -10: TATCTT, spacer: TCGTTGCTATCGGTGT, -35: TAGTCA | #sigma38 discriminator: GTTACT, -10: TATCTT, spacer: TCGTTGCTATCGGTGT, -35: TAGTCA
961067	-	SL1344_0867	#sigma24 discriminator: CTGCGGC, -10: ACTAT, spacer: TTCTGCGAAAGGT, -35: TAACTA | #sigma70 discriminator: CTGCGGC, -10: TACTAT, spacer: AACTATTCTGCGAAAGG, -35: TTGCAT | #sigma38 discriminator: CTGCGGC, -10: TACTAT, spacer: AACTATTCTGCGAAAGG, -35: TTGCAT
907820	+		#sigma70 discriminator: TCCGC, -10: TAATAA, spacer: ATCTTTCAGCAACTCGCCAA, -35: TTGCTT | #sigma38 discriminator: AATCCGC, -10: AATAAT, spacer: ATCTTTCAGCAACTCGCC, -35: TTGCTT
807346	+		#sigma24 discriminator: AAGCA, -10: GCTGA, spacer: TGGCCGATATCGGCGAAGC, -35: GCAGCC
3920432	+	SL1344_3671	#sigma70 discriminator: CCCTCCCC, -10: AATAAT, spacer: AGCCGCTGTTCATCGTGG, -35: CTGGTA | #sigma38 discriminator: CCCTCCCC, -10: AATAAT, spacer: AGCCGCTGTTCATCGTGG, -35: CTGGTA
1739313	-	SL1344_1620	#sigma70 discriminator: TCACATA, -10: TATTAA, spacer: TGAAAAGTTGGCACGCAAATTG, -35: GTGGTA | #sigma38 discriminator: CATA, -10: TAATCA, spacer: AAGTTGGCACGCAAATTGTAT, -35: TATGAA
4354610	-	SL1344_4066	#sigma70 discriminator: TTCCTCT, -10: TACTGT, spacer: GAGGACATCGGTTTTCGACGT, -35: TCGCTT
1167924	-	SL1344_1062	#sigma70 discriminator: CCGCT, -10: TATTTT, spacer: AAAGTTGCAACATGGTGGA, -35: TTGCAC | #sigma38 discriminator: CCGCT, -10: TATTTT, spacer: AAAGTTGCAACATGGTGGA, -35: TTGCAC
1231413	+	SL1344_1127	#sigma70 discriminator: GCGCGCC, -10: TAATAT, spacer: ATATGACGTTACGAAGT, -35: TTGACT | #sigma38 discriminator: GCGCGCC, -10: TAATAT, spacer: ATATGACGTTACGAAGT, -35: TTGACT
3926582	+	SL1344_3676	#sigma70 discriminator: AAGAGC, -10: TATGAT, spacer: GTGAATGGATGAATAGTGT, -35: TTATCA | #sigma38 discriminator: AAGAGC, -10: TATGAT, spacer: TGAATGGATGAATAGTGT, -35: TATCAG
466015	+	SL1344_0406	#sigma70 discriminator: GGGCAT, -10: GAAACT, spacer: AAAGCCCGGCTTCGCGG, -35: TTGCTA
598589	+	SL1344_0530	#sigma24 discriminator: CGGAG, -10: TCATA, spacer: GAATAATATGTA, -35: GATTAC | #sigma70 discriminator: ACGGAG, -10: TATCAT, spacer: CGATTACGAATAATATG, -35: CTGCTT | #sigma38 discriminator: ACGGAG, -10: TATCAT, spacer: CTTCGATTACGAATAATATG, -35: GTGCTG
2138688	-	SL1344_2041	#sigma70 discriminator: CTTCAGCT, -10: TATAAT, spacer: TTTCATAATACAAATTAAA, -35: CCGACA | #sigma38 discriminator: CTTCAGCT, -10: TATAAT, spacer: TTTCATAATACAAATTAAA, -35: CCGACA
1548865	+	SL1344_1443	#sigma70 discriminator: TAGAACT, -10: TAGATT, spacer: CTGCGCACAGGGCGAC, -35: TTGACA | #sigma38 discriminator: TAGAACT, -10: TAGATT, spacer: CTGCGCACAGGGCGAC, -35: TTGACA
1198660	-	SL1344_1091	#sigma70 discriminator: TATAATT, -10: CATAAT, spacer: GCGAGGCTGGTAAGGTCGGCG, -35: CACATT | #sigma38 discriminator: TATAATT, -10: CATAAT, spacer: GCTGGTAAGGTCGGCG, -35: TGCGAG
539206	-	SL1344_0474	#sigma70 discriminator: AGTAC, -10: TAAAAT, spacer: GCCAGCCAATGATGAT, -35: CCGCCA | #sigma38 discriminator: AGTAC, -10: TAAAAT, spacer: GCCAGCCAATGATGAT, -35: CCGCCA
4582497	-	SL1344_4251	#sigma24 discriminator: AATATGT, -10: ACTAT, spacer: GTTTTTTAACGAT, -35: GACATA | #sigma70 discriminator: ATGT, -10: TATAAT, spacer: CGACATAGTTTTTTAACGATAC, -35: TATACG | #sigma28 discriminator: TATGT, -10: TACTATAA, spacer: TTTTTAACGA, -35: GACATAGT | #sigma32 discriminator: TAATATGT, -10: AACGATACTA, spacer: CGACATAGTTTTTT, -35: TTATACG | #sigma38 discriminator: ATGT, -10: TATAAT, spacer: CGACA…
3252809	-	SL1344_3045	#sigma70 discriminator: TGACTAT, -10: TATAGT, spacer: AAGGTGCATTTCATGG, -35: CAGCAC
4856247	+	SL1344_4507	#sigma70 discriminator: TCTCTGT, -10: TATAAT, spacer: CGTTAAGCGTGTTTGACGACT, -35: CAGATG | #sigma38 discriminator: TCTCTGT, -10: TATAAT, spacer: CGTTAAGCGTGTTTGACGACT, -35: CAGATG
1993295	-		#sigma70 discriminator: GCAACGC, -10: TAGAAT, spacer: CAGTGCGTCAGGTAAG, -35: TTGACT | #sigma38 discriminator: GCAACGC, -10: TAGAAT, spacer: CAGTGCGTCAGGTAAG, -35: TTGACT
3916370	-	SL1344_3665	#sigma24 discriminator: AACGTT, -10: GCATT, spacer: ACGCGCGCGAGGCA, -35: GAAAAA | #sigma32 discriminator: ACGTT, -10: GGCAGCATTA, spacer: AAAAACGCGCGCGA, -35: TTGCGGA
1782355	+	SL1344_1659	#sigma24 discriminator: TTTTAATAGG, -10: ACTAA, spacer: GACTAATCGGTTTAACCA, -35: CAATTT | #sigma70 discriminator: TAATAGG, -10: TAATTT, spacer: AATCGGTTTAACCAAC, -35: TTGACT | #sigma32 discriminator: AATTTTAATAGG, -10: TTAACCAACT, spacer: TTTGACTAATCGGT, -35: CCGTCAA | #sigma38 discriminator: TAATAGG, -10: TAATTT, spacer: AATCGGTTTAACCAAC, -35: TTGACT
80468	+	SL1344_0069	#sigma70 discriminator: CTTGC, -10: TACTAT, spacer: CTAATCAATATTTAAGTCGCA, -35: CTCACA | #sigma38 discriminator: CTTGC, -10: TACTAT, spacer: CTAATCAATATTTAAGTCGCA, -35: CTCACA
1925723	-		#sigma70 discriminator: TAAAGG, -10: TATTCT, spacer: AACCTGGCGTCGTCATC, -35: CTGGAA | #sigma38 discriminator: TAAAGG, -10: TATTCT, spacer: AACCTGGCGTCGTCATC, -35: CTGGAA
1305018	+	SL1344_1201	#sigma32 discriminator: TTTC, -10: TTCACTATGC, spacer: GATGGCGTTTAGG, -35: TGCTTCT | #sigma38 discriminator: TTC, -10: TATGCT, spacer: CTGATGGCGTTTAGGTTCAC, -35: TTGCTT
1677919	-	SL1344_1560	#sigma24 discriminator: ATTGA, -10: TCATT, spacer: TATCTGACTGCTA, -35: ACATAT | #sigma70 discriminator: TATTGA, -10: TATCAT, spacer: CATATTATCTGACTGC, -35: CTGGTA | #sigma38 discriminator: TATTGA, -10: TATCAT, spacer: CATATTATCTGACTGC, -35: CTGGTA
108304	-	SL1344_0094	#sigma24 discriminator: CCTGTC, -10: TCATA, spacer: GCCTATAATTTGCATTA, -35: GACATC | #sigma70 discriminator: ACCTGTC, -10: TATCAT, spacer: TCGCCTATAATTTGCAT, -35: GGGACA | #sigma38 discriminator: ACCTGTC, -10: TATCAT, spacer: TCGCCTATAATTTGCAT, -35: GGGACA
3242594	+		#sigma70 discriminator: CACAAAT, -10: TAGAGT, spacer: GATCTGAAAGTTCGCAC, -35: TTGCAA | #sigma38 discriminator: CACAAAT, -10: TAGAGT, spacer: GATCTGAAAGTTCGCAC, -35: TTGCAA
1909349	-	SL1344_1783	#sigma70 discriminator: ACCCGC, -10: TATGAT, spacer: CGCTGCGTGTTGTTAAGTC, -35: TTGTAA | #sigma28 discriminator: CCGC, -10: TATGATAC, spacer: TGTTGTTAAGTC, -35: ACGCTGCG | #sigma38 discriminator: ACCCGC, -10: TATGAT, spacer: ACGCTGCGTGTTGTTAAGTC, -35: TTTGTA
756326	-	SL1344_0675	#sigma70 discriminator: GATACGC, -10: TATAAT, spacer: TTCGGCATGGCAGTCC, -35: TTTCAT | #sigma38 discriminator: GATACGC, -10: TATAAT, spacer: TTCGGCATGGCAGTCC, -35: TTTCAT
1356394	+	SL1344_1254	#sigma24 discriminator: AATAGTG, -10: GCTAA, spacer: CGGGGGCGAAGATCG, -35: GGACGT | #sigma70 discriminator: AGTG, -10: TAAAAT, spacer: GTCGGGGGCGAAGATCGGC, -35: CAGGAC
2228847	+		#sigma70 discriminator: TCAACGC, -10: TATTAT, spacer: ACCGCTTCGCTCAATGCGGG, -35: TCACAT | #sigma38 discriminator: TCAACGC, -10: TATTAT, spacer: GCTTCGCTCAATGCGGG, -35: CATACC
695400	-	SL1344_0621	#sigma70 discriminator: GCGTGTC, -10: TATACT, spacer: TATGGCCCTTATCAATGA, -35: CTGCTT | #sigma38 discriminator: GCGTGTC, -10: TATACT, spacer: TATGGCCCTTATCAATGA, -35: CTGCTT
3768946	+	SL1344_3545	#sigma70 discriminator: GAGCGA, -10: TAAGAT, spacer: GGTTCGTTTTCCGAGTTGTGA, -35: GTTAAA | #sigma28 discriminator: GATGAGCGA, -10: TGTGATAA, spacer: CGTTTTCCGAGT, -35: TAAAGGTT | #sigma38 discriminator: GAGCGA, -10: TAAGAT, spacer: GGTTCGTTTTCCGAGTTGTGA, -35: GTTAAA
432757	+	SL1344_0374	#sigma24 discriminator: AATACG, -10: GCAAA, spacer: GCTCGCCAGAAGTAT, -35: AGACTC | #sigma70 discriminator: AAAATACG, -10: TATGCA, spacer: CCACAGACTCGCTCGCCAGAAG, -35: TATCCC | #sigma38 discriminator: AAAATACG, -10: TATGCA, spacer: CCACAGACTCGCTCGCCAGAAG, -35: TATCCC
3531383	-	SL1344_3312	#sigma24 discriminator: AAGCTT, -10: ACGAT, spacer: CTTTTAAAGCTGTGTT, -35: ACCCTG | #sigma70 discriminator: AAGCTT, -10: TACGAT, spacer: CTGCTTTTAAAGCTGTGT, -35: TTCACC | #sigma38 discriminator: AAGCTT, -10: TACGAT, spacer: CTGCTTTTAAAGCTGTGT, -35: TTCACC
672379	+	SL1344_0598	#sigma70 discriminator: ATTCGG, -10: TAAGCT, spacer: TCGTAAATGGCCCGATAGTG, -35: TGGCCA | #sigma38 discriminator: ATTCGG, -10: TAAGCT, spacer: TCGTAAATGGCCCGATAGTG, -35: TGGCCA
551548	-	SL1344_0485	#sigma70 discriminator: ATTACCC, -10: TAAACT, spacer: AACATCCTGATTGAAATTGTCA, -35: TTTATA | #sigma32 discriminator: CCC, -10: TAAACTATTA, spacer: GATTGAAATTGTCA, -35: ACATCCT | #sigma38 discriminator: ATTACCC, -10: TAAACT, spacer: AACATCCTGATTGAAATTGTCA, -35: TTTATA
4407935	+	SL1344_4109	#sigma24 discriminator: TGGGAG, -10: ACATT, spacer: ATGCCCCCCGTCTGGTCT, -35: TCCCTT | #sigma70 discriminator: TGGGAG, -10: TACATT, spacer: TATGCCCCCCGTCTGGTC, -35: TTCCCT | #sigma32 discriminator: GGGAG, -10: GTCTACATTT, spacer: TGCCCCCCGTCTG, -35: TCCCTTA | #sigma38 discriminator: TGGGAG, -10: TACATT, spacer: TATGCCCCCCGTCTGGTC, -35: TTCCCT
139906	+	SL1344_0119	#sigma70 discriminator: CCTTCGA, -10: TAAACT, spacer: AGCTTTTCCTCCGCTCCG, -35: TTGACA | #sigma28 discriminator: CTCCTTCGA, -10: TCCGTAAA, spacer: CTTTTCCTCCGC, -35: TTGACAAG | #sigma32 discriminator: ACTCCTTCGA, -10: CGCTCCGTAA, spacer: CAAGCTTTTCCTC, -35: TGCTTGA | #sigma38 discriminator: CCTTCGA, -10: TAAACT, spacer: AGCTTTTCCTCCGCTCCG, -35: TTGACA
121475	+	SL1344_0104	#sigma70 discriminator: CACTTCTGTT, -10: TATAGA, spacer: GTGGACATTCCAGCCATAGT, -35: TTCAAT | #sigma32 discriminator: CTGTT, -10: ATAGACACTT, spacer: ATTCCAGCCATAGTT, -35: TGTGGAC | #sigma38 discriminator: CACTTCTGTT, -10: TATAGA, spacer: GTGGACATTCCAGCCATAGT, -35: TTCAAT
2970244	-	SL1344_2783	#sigma24 discriminator: CAATACCGCCT, -10: GCATA, spacer: TAATCAACAATC, -35: GAAATA | #sigma70 discriminator: ACCGCCT, -10: TACAAT, spacer: ATATAATCAACAATCGCA, -35: CTGGAA | #sigma38 discriminator: ACCGCCT, -10: TACAAT, spacer: ATATAATCAACAATCGCA, -35: CTGGAA
793221	+	SL1344_0710	#sigma28 discriminator: TATTATCACTGG, -10: GATAATGT, spacer: TCTCGTGCTGC, -35: GGAAGTGG | #sigma38 discriminator: CACTGG, -10: TATTAT, spacer: TGGTCTCGTGCTGCGATAATGT, -35: GGGAAG
4461191	-	SL1344_4156	#sigma70 discriminator: TAC, -10: TATAAA, spacer: GTCCAGGCCACAACTTTTATT, -35: TTGACA | #sigma38 discriminator: TAC, -10: TATAAA, spacer: GTCCAGGCCACAACTTTTATT, -35: TTGACA
4491916	+	SL1344_4185	#sigma70 discriminator: CAGATA, -10: TATGGT, spacer: TTGACCGTTACTGGCGT, -35: TTCCTT | #sigma38 discriminator: CAGATA, -10: TATGGT, spacer: TTTGACCGTTACTGGCGT, -35: CTTCCT
1854093	+	SL1344_1726	#sigma28 discriminator: CCCAACG, -10: GCCGATAA, spacer: TTTCTACCGAT, -35: TTAAGTTC
3342990	+	SL1344_3136	#sigma24 discriminator: AGGCG, -10: ACAAT, spacer: CGGACGATTCAGGAGT, -35: GCATCC | #sigma70 discriminator: AGGCG, -10: TACAAT, spacer: GGCATCCCGGACGATTCAGGAG, -35: GATCAA | #sigma38 discriminator: AGGCG, -10: TACAAT, spacer: GGCATCCCGGACGATTCAGGAG, -35: GATCAA
1100431	+	SL1344_0997	#sigma70 discriminator: GGAGTC, -10: TAGACT, spacer: CGCGATTTGCGCAACAGGAA, -35: GCGTAG | #sigma38 discriminator: GGAGTC, -10: TAGACT, spacer: CGATTTGCGCAACAGGAA, -35: GTAGCG
3127954	-	SL1344_2938	#sigma70 discriminator: TAGGGT, -10: GACAAT, spacer: ATGGAGTTCCGTTATGG, -35: TTGGTC | #sigma28 discriminator: GGGT, -10: GACAATTA, spacer: TTCCGTTATGG, -35: TCATGGAG
2908611	+	SL1344_2730	#sigma70 discriminator: CATTGCT, -10: TATAAT, spacer: TTATCTTATATTCATAA, -35: TTCCCC | #sigma38 discriminator: CATTGCT, -10: TATAAT, spacer: TTATCTTATATTCATAA, -35: TTCCCC
4172436	-	SL1344_3898	#sigma70 discriminator: GGCGCT, -10: TATACT, spacer: GAAGCTGACGCTTCCCCT, -35: GTTCCA | #sigma38 discriminator: GGCGCT, -10: TATACT, spacer: GAAGCTGACGCTTCCCCT, -35: GTTCCA
1294997	-	SL1344_1189	#sigma70 discriminator: AAAACCTGTGTT, -10: TATGGT, spacer: ACTACAGGCTCATATCCGTTT, -35: TATGAA | #sigma28 discriminator: AACCTGTGTT, -10: TATGGTAA, spacer: CATATCCGTTT, -35: TACAGGCT | #sigma38 discriminator: AAAACCTGTGTT, -10: TATGGT, spacer: ACTACAGGCTCATATCCGTTT, -35: TATGAA
613014	+		#sigma70 discriminator: TCTCGC, -10: TATAAT, spacer: CAGGAGTGCCTGACCG, -35: TTGACT | #sigma38 discriminator: TCTCGC, -10: TATAAT, spacer: CAGGAGTGCCTGACCG, -35: TTGACT
1114775	-	SL1344_1007	#sigma70 discriminator: GCGTGC, -10: TATCCT, spacer: AGCGTACACGTGTTAGC, -35: TTGTTC | #sigma38 discriminator: GCGTGC, -10: TATCCT, spacer: CGTACACGTGTTAGC, -35: GTTCAG
4536984	-	SL1344_4211	#sigma70 discriminator: TAACAT, -10: TATTAT, spacer: TAACGTTTATGCGACA, -35: TACATT | #sigma32 discriminator: TATTAACAT, -10: TGCGACATAT, spacer: CATTTAACGTTTA, -35: GACCCTA | #sigma38 discriminator: TAACAT, -10: TATTAT, spacer: TTTAACGTTTATGCGACA, -35: CCTACA
924314	+	SL1344_0829	#sigma24 discriminator: TAAGTT, -10: ACTAT, spacer: TTGTCTAAAAAACGACCAT, -35: ACCCCT | #sigma70 discriminator: TAAGTT, -10: TACTAT, spacer: TCTAAAAAACGACCA, -35: CCTTTG | #sigma32 discriminator: TTAAGTT, -10: GACCATACTA, spacer: TTGTCTAAAAAAC, -35: CACCCCT | #sigma38 discriminator: TAAGTT, -10: TACTAT, spacer: TCTAAAAAACGACCA, -35: CCTTTG
4197021	+	SL1344_3923	#sigma24 discriminator: TAACC, -10: GCTGT, spacer: CGAAATGGAATCCGCTAC, -35: GAACTA | #sigma70 discriminator: GTTAACC, -10: TACGCT, spacer: AACTACGAAATGGAATCCGC, -35: GTGATG | #sigma38 discriminator: GTTAACC, -10: TACGCT, spacer: AACTACGAAATGGAATCCGC, -35: GTGATG
11479	+	SL1344_0012	#sigma32 discriminator: TGTAGTC, -10: GACCCCATCT, spacer: TGACGTGGGTTAC, -35: CCCTTGA
2470561	+	SL1344_2330	#sigma70 discriminator: GACAAC, -10: TATAAT, spacer: CGACGAAAATTCGTCACTTT, -35: TCACAA | #sigma28 discriminator: CAAC, -10: TATAATGA, spacer: ATTCGTCACTTT, -35: CGACGAAA | #sigma38 discriminator: GACAAC, -10: TATAAT, spacer: AACGACGAAAATTCGTCACTTT, -35: CATCAC
2040483	+	SL1344_1928	#sigma70 discriminator: ATATT, -10: TATGTT, spacer: ATCAATCTCAAATCATGG, -35: TATCTT | #sigma38 discriminator: ATATT, -10: TATGTT, spacer: TCTTATCAATCTCAAATCATGG, -35: CCGATA
1759909	-	SL1344_1641	#sigma70 discriminator: AGAAGG, -10: TAATTT, spacer: TTCGCGCGAGGCGGGAAAATGG, -35: TTCCAT | #sigma38 discriminator: AGAAGG, -10: TAATTT, spacer: CGAGGCGGGAAAATGG, -35: TTCGCG
3439273	+	SL1344_3223	#sigma70 discriminator: TATTTC, -10: CATTCT, spacer: TATTTATACTCCTGT, -35: TTCTTA | #sigma38 discriminator: TATTTC, -10: CATTCT, spacer: TATTTATACTCCTGT, -35: TTCTTA
3494570	-	SL1344_3276	#sigma70 discriminator: TCGCGCC, -10: TAATAT, spacer: AAGCCGTGCAATTTGCG, -35: TTGTCA | #sigma38 discriminator: TCGCGCC, -10: TAATAT, spacer: AAGCCGTGCAATTTGCG, -35: TTGTCA
193196	+	SL1344_0165	#sigma70 discriminator: ATGGTG, -10: TATGAT, spacer: CAGGCTTATGAGGGGCAG, -35: TTTCTC | #sigma28 discriminator: GGTG, -10: TATGATAT, spacer: TATGAGGGGCAG, -35: TCCAGGCT
2762866	-	SL1344_2582	#sigma70 discriminator: GAAATC, -10: TAATAT, spacer: ACCGGGTAACACCACCTTCTGA, -35: TCGGCT | #sigma28 discriminator: TATGAAATC, -10: TCTGATAA, spacer: AACACCACCT, -35: TACCGGGT | #sigma38 discriminator: GAAATC, -10: TAATAT, spacer: ACCGGGTAACACCACCTTCTGA, -35: TCGGCT
3140270	+	SL1344_2949	#sigma70 discriminator: AATCAAC, -10: TATTGT, spacer: GGTCATCAGCCAGGGC, -35: GTGAAA | #sigma38 discriminator: AATCAAC, -10: TATTGT, spacer: GGTCATCAGCCAGGGC, -35: GTGAAA
3568305	-	SL1344_3348	#sigma70 discriminator: GCCTGC, -10: TAGTAT, spacer: GATAGATCCATTTTGG, -35: TTGCCA | #sigma38 discriminator: GCCTGC, -10: TAGTAT, spacer: GATAGATCCATTTTGG, -35: TTGCCA
1837747	-	SL1344_1710	#sigma70 discriminator: TTACAC, -10: TATACT, spacer: AACGAAAGTGTTGTC, -35: CTTACA | #sigma38 discriminator: TTACAC, -10: TATACT, spacer: AACGAAAGTGTTGTC, -35: CTTACA
1370806	+	SL1344_1268	#sigma70 discriminator: CCGCGA, -10: TAAAAT, spacer: TGAGAAGATTGGCTT, -35: GAGAAA | #sigma38 discriminator: CCGCGA, -10: TAAAAT, spacer: AAATGAGAAGATTGGCTT, -35: CTTGAG
2808504	+		#sigma70 discriminator: ACTTAC, -10: TACTGT, spacer: GGATTAAAACAGTACGGG, -35: TTGACA | #sigma38 discriminator: ACTTAC, -10: TACTGT, spacer: GGATTAAAACAGTACGGG, -35: TTGACA
4231866	+	SL1344_3950	#sigma70 discriminator: CCGCCTC, -10: TAGATT, spacer: TTGCTTGCTTTCTGC, -35: TTTTCT | #sigma38 discriminator: CCGCCTC, -10: TAGATT, spacer: TTTTTCTTTGCTTGCTTTCTGC, -35: TCGCCT
2824895	+	SL1344_2644	#sigma24 discriminator: TAATTAGTAG, -10: TCAGA, spacer: AAGAATTGATATCTA, -35: ACATTC | #sigma70 discriminator: TAGTAG, -10: GATAAT, spacer: AATTGATATCTATCA, -35: TTCAAG | #sigma28 discriminator: TTAGTAG, -10: TCAGATAA, spacer: TTGATATCTA, -35: TTCAAGAA | #sigma32 discriminator: GATAATTAGTAG, -10: ATATCTATCA, spacer: CATTCAAGAATTG, -35: TCGATCA | #sigma38 discriminator: GTAG, -10: TAATTA, spacer: …
1000128	+	SL1344_0901	#sigma70 discriminator: TATCTCT, -10: TAAGGT, spacer: GTGTAAACGTTGCGG, -35: CCGCTA | #sigma38 discriminator: TATCTCT, -10: TAAGGT, spacer: GTGTAAACGTTGCGG, -35: CCGCTA
285422	-	SL1344_0245	#sigma70 discriminator: CTGGC, -10: CAATAT, spacer: TTTATGCAAGCTCCTGATT, -35: TTGTCA | #sigma32 discriminator: GGC, -10: TTCAATATCT, spacer: TGCAAGCTCCTGA, -35: TCATTTA | #sigma38 discriminator: CTGGC, -10: CAATAT, spacer: TTTATGCAAGCTCCTGATT, -35: TTGTCA
758466	+	SL1344_0679	#sigma70 discriminator: GTTGACC, -10: TATTAT, spacer: CTCTGTCGGGTTAGGG, -35: TTTTCG | #sigma38 discriminator: GTTGACC, -10: TATTAT, spacer: CTCTGTCGGGTTAGGG, -35: TTTTCG
3136195	-	SL1344_2943	#sigma70 discriminator: TCTCCT, -10: TATACT, spacer: TGTGTGTGGCGCGCTTTT, -35: GGTGAG | #sigma38 discriminator: TCTCCT, -10: TATACT, spacer: TGTGTGTGGCGCGCTTTT, -35: GGTGAG
2387757	-	SL1344_2252	#sigma70 discriminator: CGCGGCC, -10: TAACAT, spacer: TTAACGTGACGTATCTTTACT, -35: TTCACA | #sigma38 discriminator: CGCGGCC, -10: TAACAT, spacer: TTAACGTGACGTATCTTTACT, -35: TTCACA
3808716	-	SL1344_3576	#sigma28 discriminator: CCTTTGAC, -10: GCCGATAA, spacer: TCTGCCTGAAC, -35: TAAAGTTC | #sigma38 discriminator: TTGAC, -10: TAACCT, spacer: TTCTCTGCCTGAACGCCGA, -35: GTAAAG
4020938	+	SL1344_3766	#sigma70 discriminator: CCTCTC, -10: TAGATT, spacer: GGCCTTCTTTTTCTGGTGTGA, -35: CTGTCT | #sigma38 discriminator: CCTCTC, -10: TAGATT, spacer: TTCTTTTTCTGGTGTGA, -35: CTGGCC
2718411	+	SL1344_2537	#sigma70 discriminator: CGTTAT, -10: TATAAT, spacer: AACAATTTGGTATTTTT, -35: TAGGCA | #sigma38 discriminator: CGTTAT, -10: TATAAT, spacer: AACAATTTGGTATTTTT, -35: TAGGCA
180940	+	SL1344_0154	#sigma70 discriminator: ACGGGC, -10: TAAGAT, spacer: AATTGTTAACAATTTTG, -35: TTTCAA | #sigma38 discriminator: ACGGGC, -10: TAAGAT, spacer: AATTGTTAACAATTTTG, -35: TTTCAA
533197	+	SL1344_0470	#sigma70 discriminator: ACATAC, -10: TATGGT, spacer: CGTTTATATTATCGTCGTGC, -35: TTGCTG | #sigma38 discriminator: ACATAC, -10: TATGGT, spacer: CGTTTATATTATCGTCGTGC, -35: TTGCTG
545487	+	SL1344_0481	#sigma70 discriminator: TTAGC, -10: TATCGT, spacer: GAGCGAAATGCGTGATGGTGG, -35: TTCCTT | #sigma38 discriminator: TTAGC, -10: TATCGT, spacer: TGAGCGAAATGCGTGATGGTGG, -35: CTTCCT
756432	-		#sigma24 discriminator: GTCCGG, -10: ACAAT, spacer: TCGCACCCATCCCTGT, -35: TAACTT | #sigma70 discriminator: GTCCGG, -10: TACAAT, spacer: CTTTCGCACCCATCCCTG, -35: TTGTAA | #sigma32 discriminator: AATGTCCGG, -10: ATCCCTGTAC, spacer: AACTTTCGCACCC, -35: AATTTGT | #sigma38 discriminator: GTCCGG, -10: TACAAT, spacer: ACTTTCGCACCCATCCCTG, -35: TTTGTA
851064	+	SL1344_0764	#sigma70 discriminator: AAATGTCTAT, -10: GAAAAT, spacer: TTGACAATCCGGAGCAGAAA, -35: TTTGAG
1885987	+	SL1344_1759	#sigma24 discriminator: AATAATTCAC, -10: TCTAA, spacer: TTTTTTTCGATA, -35: AAAATA | #sigma70 discriminator: AATTCAC, -10: TAAAAT, spacer: AAATATTTTTTTCGATATC, -35: CACACA | #sigma28 discriminator: AATTCAC, -10: TCTAAAAT, spacer: TTTTTCGATA, -35: AAAATATT | #sigma32 discriminator: AAAATAATTCAC, -10: TTCGATATCT, spacer: ACAAAATATTTTT, -35: CCATCAC | #sigma38 discriminator: AATTCAC, -10: TAAAAT, spa…
561876	-	SL1344_0494	#sigma70 discriminator: TCGCTT, -10: TATAAT, spacer: CATGCTTTACTGAATCAGG, -35: GGGGAA | #sigma38 discriminator: TCGCTT, -10: TATAAT, spacer: CATGCTTTACTGAATCAGG, -35: GGGGAA
3054030	-	SL1344_2865	#sigma70 discriminator: CTGC, -10: TAATAA, spacer: AACCACCGTCGGGGTT, -35: TTCACT
2900694	+	SL1344_2723	#sigma32 discriminator: TTAGC, -10: GGCACCATGT, spacer: AATCTTGAGCTTTT, -35: CTGTATG | #sigma38 discriminator: TAGC, -10: CATGTT, spacer: TCTTGAGCTTTTGGCAC, -35: TATGAA
844503	-	SL1344_0756	#sigma70 discriminator: AGTC, -10: CACAAT, spacer: CTGACGCGCTTTTCAGT, -35: TTTGCG | #sigma38 discriminator: AGTC, -10: CACAAT, spacer: CTGACGCGCTTTTCAGT, -35: TTTGCG
781016	+	SL1344_0697	#sigma70 discriminator: ACTCA, -10: TATATT, spacer: CATCTGATCAGTGATTTTTTAG, -35: TAAACT | #sigma38 discriminator: ACTCA, -10: TATATT, spacer: ATCAGTGATTTTTTAG, -35: CATCTG
3912484	-	SL1344_3661	#sigma70 discriminator: GCGCGG, -10: AATAAT, spacer: ATAGCCGCAGGCATGATG, -35: CTGGCA | #sigma38 discriminator: GCGCGG, -10: AATAAT, spacer: ATAGCCGCAGGCATGATG, -35: CTGGCA
2763482	-	SL1344_2584	#sigma24 discriminator: GTTTAT, -10: ACTGT, spacer: TCTTTCTAACAGGTAT, -35: GAATAT | #sigma70 discriminator: GTGTTTAT, -10: TATACT, spacer: ATTCTTTCTAACAGG, -35: TTGAAT | #sigma32 discriminator: TGTGTTTAT, -10: ACAGGTATAC, spacer: AATATTCTTTCTA, -35: CCCCTTG | #sigma38 discriminator: GTGTTTAT, -10: TATACT, spacer: ATTCTTTCTAACAGG, -35: TTGAAT
2013915	-	SL1344_1897	#sigma24 discriminator: GCTGC, -10: TCTCT, spacer: ATTGACAAACTGGTAA, -35: TATCTT | #sigma70 discriminator: CTGCTGC, -10: TAATCT, spacer: TTATTGACAAACTGG, -35: TTTATC | #sigma38 discriminator: CTGCTGC, -10: TAATCT, spacer: TTATTGACAAACTGG, -35: TTTATC
1602269	+	SL1344_1495	#sigma70 discriminator: GTATCG, -10: TATGCT, spacer: CCGACTCTGTAAAACCTGC, -35: CAGCAC | #sigma38 discriminator: GTATCG, -10: TATGCT, spacer: CACCCGACTCTGTAAAACCTGC, -35: GGGCAG
4618974	-	SL1344_4289	#sigma70 discriminator: TACAGG, -10: TATACT, spacer: GGCCAAATGGAGTGTGG, -35: TCGGCG | #sigma38 discriminator: TACAGG, -10: TATACT, spacer: GGCCAAATGGAGTGTGG, -35: TCGGCG
1786593	+	SL1344_1666	#sigma70 discriminator: GCTGATT, -10: TATAAT, spacer: ACCCTGTTAGTGCAAATCGG, -35: CTGACT | #sigma38 discriminator: GCTGATT, -10: TATAAT, spacer: ACCCTGTTAGTGCAAATCGG, -35: CTGACT
500450	+	SL1344_0440	#sigma70 discriminator: TTAAAGG, -10: TAGTAT, spacer: TGGAAACGGTAAAAGCGGC, -35: CTGTAA | #sigma28 discriminator: TTAAAGG, -10: GCTAGTAT, spacer: ACGGTAAAAGCG, -35: TAATGGAA | #sigma38 discriminator: TTAAAGG, -10: TAGTAT, spacer: TGGAAACGGTAAAAGCGGC, -35: CTGTAA
1262715	+	SL1344_1158	#sigma70 discriminator: GACGAT, -10: TATACT, spacer: GGCGGTTTGTCTGGGGAA, -35: TTTACT | #sigma38 discriminator: GACGAT, -10: TATACT, spacer: GGCGGTTTGTCTGGGGAA, -35: TTTACT
3121892	-	SL1344_2932	#sigma70 discriminator: GCTTTCCC, -10: TATACT, spacer: GCGTAGGTCATGTTCGGG, -35: TTTGTG | #sigma38 discriminator: GCTTTCCC, -10: TATACT, spacer: TAGGTCATGTTCGGG, -35: GTGGCG
2071271	+		#sigma70 discriminator: GCATTC, -10: TAATCT, spacer: CACGACCAGACTATTTGG, -35: GTTACG | #sigma38 discriminator: GCATTC, -10: TAATCT, spacer: CACGACCAGACTATTTGG, -35: GTTACG
836444	-	SL1344_0749	#sigma24 discriminator: GGTTATGCGT, -10: GCTAT, spacer: ACACTGCGCCACTATTTTC, -35: AACCTT | #sigma70 discriminator: TATGCGT, -10: TATGGT, spacer: CTGCGCCACTATTTTCGC, -35: CTTACA | #sigma32 discriminator: TTATGCGT, -10: TTCGCTATGG, spacer: ACTGCGCCACTATT, -35: ACCTTAC | #sigma38 discriminator: TATGCGT, -10: TATGGT, spacer: CTGCGCCACTATTTTCGC, -35: CTTACA
2993276	-		#sigma70 discriminator: GTGCGCC, -10: TAATAT, spacer: TATAAGTCCCAGAAAG, -35: TTGACT | #sigma38 discriminator: GTGCGCC, -10: TAATAT, spacer: TATAAGTCCCAGAAAG, -35: TTGACT
3871627	-	SL1344_3628	#sigma24 discriminator: TCCCTGAGGT, -10: ACTAT, spacer: GTTTCGGATTAAG, -35: GACATA | #sigma70 discriminator: TCCCTGAGGT, -10: GACTAT, spacer: ACTTGACATAGTTTCGGATTAA, -35: GTTAAT | #sigma38 discriminator: ATTCCCTGAGGT, -10: AAGACT, spacer: ACTTGACATAGTTTCGGATT, -35: GTTAAT
533970	+	SL1344_0471	#sigma70 discriminator: TGCGAC, -10: TATTCT, spacer: TTCTGTTTGTTACAGGCGTGA, -35: TCGCTA | #sigma38 discriminator: TGCGAC, -10: TATTCT, spacer: TTCTGTTTGTTACAGGCGTGA, -35: TCGCTA
705262	-	SL1344_0631	#sigma70 discriminator: CCAGTA, -10: TAAAAT, spacer: GCGGATTAATGTTTGCGC, -35: TACCCA
1702639	-		#sigma70 discriminator: ACGCCT, -10: TATTCT, spacer: ATATCATTCGGTTACGA, -35: TATACA | #sigma32 discriminator: TACGCCT, -10: TACGATATTC, spacer: ACAATATCATTCGGT, -35: AAATTAT | #sigma38 discriminator: ACGCCT, -10: TATTCT, spacer: ATATCATTCGGTTACGA, -35: TATACA
2437519	-	SL1344_2297	#sigma70 discriminator: AGGTGT, -10: CAAAAT, spacer: TCTTCACAAATTCCTGT, -35: GAGGCA | #sigma38 discriminator: AGGTGT, -10: CAAAAT, spacer: TCTTCACAAATTCCTGT, -35: GAGGCA
1954546	-	SL1344_1836	#sigma70 discriminator: AGCCGC, -10: TATAAT, spacer: GTGCGGCAGAATTTCCAG, -35: CTTATC
357107	-	SL1344_0308	#sigma24 discriminator: TGTGAGCGC, -10: GCTAA, spacer: GCGAAAAACTGCCGTGGT, -35: GGACTT | #sigma70 discriminator: GAGCGC, -10: TAATGT, spacer: AAAAACTGCCGTGGTGC, -35: CTTGCG | #sigma28 discriminator: GAGCGC, -10: GCTAATGT, spacer: AACTGCCGTGGT, -35: TTGCGAAA | #sigma38 discriminator: GAGCGC, -10: TAATGT, spacer: AAAAACTGCCGTGGTGC, -35: CTTGCG
1127158	-	SL1344_1019	#sigma38 discriminator: TTAT, -10: TACAAT, spacer: TAGATGCCGGTCGTGATG, -35: CCGCAA
1927927	+	SL1344_1811	#sigma24 discriminator: TTAG, -10: GCTTT, spacer: GATTCTTAACCTAT, -35: TAAGGC | #sigma70 discriminator: TTTTAG, -10: TATGCT, spacer: ATAAGGCGATTCTTAACC, -35: TACATT | #sigma32 discriminator: TTTTTAG, -10: TAACCTATGC, spacer: TTATAAGGCGATTCT, -35: GACTACA | #sigma38 discriminator: TTTTAG, -10: TATGCT, spacer: TATAAGGCGATTCTTAACC, -35: CTACAT
3272256	+	SL1344_3065	#sigma70 discriminator: AGCCGT, -10: TAAAAT, spacer: ATTGGGCGAAGAAGTGACC, -35: CTGGAA | #sigma38 discriminator: AGCCGT, -10: TAAAAT, spacer: ATTGGGCGAAGAAGTGACC, -35: CTGGAA
934650	+	SL1344_0839	#sigma70 discriminator: TTAAAA, -10: TAAACT, spacer: CGGGATGTTATTGCA, -35: GCGTAA | #sigma38 discriminator: TTAAAA, -10: TAAACT, spacer: CGGGATGTTATTGCA, -35: GCGTAA
664315	-	SL1344_0590	#sigma70 discriminator: TTGGCA, -10: TAGTAT, spacer: CACTATCACAGGGTGT, -35: TTGACA | #sigma38 discriminator: TTGGCA, -10: TAGTAT, spacer: CACTATCACAGGGTGT, -35: TTGACA
3685117	-		#sigma70 discriminator: GAT, -10: TAAAGT, spacer: TAAGGTTTCATCTGTTAA, -35: TTTAAT | #sigma28 discriminator: TAAAGTGAT, -10: TCTGTTAA, spacer: TTAAGGTTTCA, -35: ATGTTTAA | #sigma38 discriminator: GAT, -10: TAAAGT, spacer: TAAGGTTTCATCTGTTAA, -35: TTTAAT
1303294	+	SL1344_1199	#sigma70 discriminator: CCTT, -10: TATTAT, spacer: GAGATGGAAAACTGGCCTACC, -35: TTGCAA | #sigma32 discriminator: TCCTT, -10: CTACCTATTA, spacer: GATGGAAAACTGGC, -35: TGCAAGA | #sigma38 discriminator: CCTT, -10: TATTAT, spacer: GAGATGGAAAACTGGCCTACC, -35: TTGCAA
1347835	-	SL1344_1245	#sigma70 discriminator: TAACAGG, -10: TAGCTT, spacer: TTTCAGCGGCGAAGGGT, -35: TTGTTG
2502396	-	SL1344_2361	#sigma70 discriminator: AGGGCC, -10: TAGAAT, spacer: GCTCGTTTTTATCTGTTTCGT, -35: GATCAC | #sigma38 discriminator: AGGGCC, -10: TAGAAT, spacer: GCTCGTTTTTATCTGTTTCGT, -35: GATCAC
3664647	-	SL1344_3454	#sigma38 discriminator: AGGAGTACC, -10: CATACA, spacer: TGCGGATGTATTTAG, -35: TTGACG
3066639	-	SL1344_2878	#sigma70 discriminator: TTACAT, -10: TATTGT, spacer: TTTGCCACCCGCTCCCGG, -35: CAGGAT | #sigma28 discriminator: TGTTTACAT, -10: CCCGGTAT, spacer: TTGCCACCCGCT, -35: TCAGGATT | #sigma32 discriminator: TTTACAT, -10: CCCGGTATTG, spacer: TTTTGCCACCCGCT, -35: ATCAGGA | #sigma38 discriminator: TTACAT, -10: TATTGT, spacer: GATTTTGCCACCCGCTCCCGG, -35: CATCAG
1131280	-	SL1344_1025	#sigma70 discriminator: TCTCCTTT, -10: TATTAT, spacer: GGTGACAGTGACTGTTTT, -35: CCACTG | #sigma38 discriminator: CCTTT, -10: TATTCT, spacer: ACAGTGACTGTTTTTAT, -35: TGGGTG
1307410	+	SL1344_1205	#sigma70 discriminator: ACTGTT, -10: TAGCAT, spacer: TCTTCCGGTGCATTCGT, -35: TTCCCA
3603415	-	SL1344_3378	#sigma24 discriminator: CGCGCC, -10: ACACT, spacer: TTGAACCGGCGGGGCT, -35: GATTTA | #sigma70 discriminator: CGCGCC, -10: TACACT, spacer: TATTGAACCGGCGGGGC, -35: TTGATT | #sigma38 discriminator: CGCGCC, -10: TACACT, spacer: TATTGAACCGGCGGGGC, -35: TTGATT
2417431	-	SL1344_2281	#sigma70 discriminator: TGCCGTT, -10: TAAAAT, spacer: GCGTTGGATGTTGCAGATGTAA, -35: CCGGCT | #sigma38 discriminator: TGCCGTT, -10: TAAAAT, spacer: CGTTGGATGTTGCAGATGTAA, -35: CGGCTG
1060741	+		#sigma70 discriminator: GGAGGT, -10: TAGAAT, spacer: TGTCCTCAATTCGTG, -35: TTGTTT | #sigma38 discriminator: GGAGGT, -10: TAGAAT, spacer: TGTCCTCAATTCGTG, -35: TTGTTT
2147102	+		#sigma70 discriminator: AAAAGGT, -10: TAGGTT, spacer: TAAGGCGTAAAAGTGGTT, -35: TTGCTT | #sigma38 discriminator: AAAAGGT, -10: TAGGTT, spacer: TAAGGCGTAAAAGTGGTT, -35: TTGCTT
2726687	+	SL1344_2546	#sigma70 discriminator: TGATAGC, -10: TAATAA, spacer: GAATGAAAATAAATG, -35: TTGCCT | #sigma38 discriminator: GATAGC, -10: AATAAT, spacer: GAATGAAAATAAATGT, -35: TTGCCT
3494690	+	SL1344_3277	#sigma70 discriminator: CAGGGT, -10: TACAAT, spacer: TGCGGCGTTTTTTCAG, -35: TTTATC | #sigma38 discriminator: CAGGGT, -10: TACAAT, spacer: TGCGGCGTTTTTTCAG, -35: TTTATC
3042084	+	SL1344_2856	#sigma24 discriminator: AAGATAGCTAC, -10: GCAGT, spacer: ACACCCCAAAAAAAT, -35: GCATTT | #sigma70 discriminator: AGCTAC, -10: TAAGAT, spacer: CCCCAAAAAAATGCAG, -35: TTTACA | #sigma28 discriminator: CTAC, -10: TAAGATAG, spacer: AAAAAAATGCAG, -35: TACACCCC | #sigma38 discriminator: AGCTAC, -10: TAAGAT, spacer: CCCCAAAAAAATGCAG, -35: TTTACA
3412774	+		#sigma70 discriminator: TTGTTACGC, -10: CATACT, spacer: CTACGCGTGGCCTGT, -35: TTGACT | #sigma38 discriminator: GTTACGC, -10: TACTTT, spacer: CTACGCGTGGCCTGTCA, -35: TTGACT
4094761	-	SL1344_3830	#sigma70 discriminator: GAGGG, -10: TAAAAT, spacer: TGGATGCGTTTTTATTGCA, -35: GAGGAA | #sigma28 discriminator: TGAGGG, -10: GCATAAAA, spacer: GCGTTTTTATT, -35: GAATGGAT | #sigma38 discriminator: GAGGG, -10: TAAAAT, spacer: TGGATGCGTTTTTATTGCA, -35: GAGGAA
1168170	+	SL1344_1063	#sigma28 discriminator: TGGTGTGTT, -10: GATGTAAA, spacer: CAATCAAATTT, -35: TCCCTCTG
3156779	+		#sigma70 discriminator: GGCGGC, -10: TATAGT, spacer: GTTCTACCAGCAAATACC, -35: GTTGAG | #sigma32 discriminator: TGGCGGC, -10: ATACCTATAG, spacer: GGTTCTACCAGCAA, -35: CCGTTGA | #sigma38 discriminator: GGCGGC, -10: TATAGT, spacer: GTTCTACCAGCAAATACC, -35: GTTGAG
1469228	-	SL1344_1366	#sigma70 discriminator: ACGCGC, -10: CATAAT, spacer: GCATCCCGGCGTAAAATTTGC, -35: TTTACT | #sigma38 discriminator: ACGCGC, -10: CATAAT, spacer: GCATCCCGGCGTAAAATTTGC, -35: TTTACT
1316658	-	SL1344_1218	#sigma70 discriminator: AACGC, -10: TAAACT, spacer: AGAGGAATTCTCATCGCTATGG, -35: TCTATT | #sigma28 discriminator: ACTAACGC, -10: TATGGTAA, spacer: TTCTCATCGC, -35: TAGAGGAA | #sigma32 discriminator: TAAACTAACGC, -10: ATCGCTATGG, spacer: TTAGAGGAATTCTC, -35: CAGTCTA | #sigma38 discriminator: AACGC, -10: TAAACT, spacer: AGAGGAATTCTCATCGCTATGG, -35: TCTATT
1896070	-	SL1344_1771	#sigma70 discriminator: AAAAAC, -10: TATAAT, spacer: GCGGGCGACCTGGCGTGAAAT, -35: TGGATT | #sigma38 discriminator: AAAAAC, -10: TATAAT, spacer: GCGGGCGACCTGGCGTGAAAT, -35: TGGATT
2439167	-	SL1344_2299	#sigma70 discriminator: AATGAT, -10: TAAGAT, spacer: AATATAGCGGTTTTAGGT, -35: CTTATA | #sigma28 discriminator: TGAT, -10: TAAGATAA, spacer: GCGGTTTTAGGT, -35: TAAATATA | #sigma38 discriminator: AATGAT, -10: TAAGAT, spacer: AATATAGCGGTTTTAGGT, -35: CTTATA
2030389	-	SL1344_1917	#sigma70 discriminator: TAACGT, -10: CATACT, spacer: TTGCGCGTTTTGCTA, -35: TCGGCA | #sigma32 discriminator: TTAACGT, -10: TGCTACATAC, spacer: GGCATTGCGCGTTT, -35: CGGTTTC | #sigma38 discriminator: TAACGT, -10: CATACT, spacer: TTGCGCGTTTTGCTA, -35: TCGGCA
733744	-	SL1344_0658	#sigma70 discriminator: CCTT, -10: TAATTT, spacer: CCTTTTCCCTATGGCGTGAA, -35: CTTGCG | #sigma38 discriminator: CCTT, -10: TAATTT, spacer: CCTTTTCCCTATGGCGTGAA, -35: CTTGCG
1159994	+	SL1344_1056	#sigma24 discriminator: CTCAGAAC, -10: TCACA, spacer: TGATCCATTTCTG, -35: GAAAAA | #sigma70 discriminator: CAGAAC, -10: CACACT, spacer: GAAAAATGATCCATTTCTGT, -35: TTCCCG | #sigma38 discriminator: CAGAAC, -10: CACACT, spacer: GAAAAATGATCCATTTCTGT, -35: TTCCCG
3098079	+	SL1344_2915	#sigma70 discriminator: AGCCAC, -10: CATACT, spacer: TAACACGATCGCGGTTT, -35: TTGTAT | #sigma38 discriminator: AGCCAC, -10: CATACT, spacer: TAACACGATCGCGGTTT, -35: TTGTAT
574268	-	SL1344_0506	#sigma70 discriminator: TTACGTT, -10: TACGTT, spacer: AGGATGATTTAAGGT, -35: GCGCAA | #sigma38 discriminator: TTACGTT, -10: TACGTT, spacer: AGGATGATTTAAGGT, -35: GCGCAA
1880893	+	SL1344_1755	#sigma24 discriminator: CACTATGCGC, -10: TCTTA, spacer: GATGCCAGCGTTCCC, -35: TAAGCT | #sigma70 discriminator: ATGCGC, -10: TACACT, spacer: CTGATGCCAGCGTTCCCTCT, -35: GTTAAG | #sigma32 discriminator: CACTATGCGC, -10: TTCCCTCTTA, spacer: GCTGATGCCAGCG, -35: TAGTTAA | #sigma38 discriminator: ATGCGC, -10: TACACT, spacer: CTGATGCCAGCGTTCCCTCT, -35: GTTAAG
2026302	-		#sigma70 discriminator: AAATCT, -10: TAAGGT, spacer: TGTCATGCAAAAAAATTGCAGA, -35: TTTACT | #sigma28 discriminator: GGTAAATCT, -10: GCAGATAA, spacer: CAAAAAAATT, -35: TTGTCATG | #sigma38 discriminator: AAATCT, -10: TAAGGT, spacer: TGTCATGCAAAAAAATTGCAGA, -35: TTTACT
174901	-	SL1344_0150	#sigma70 discriminator: GATCAA, -10: TATTCT, spacer: TCGCGGCCACATACCAT, -35: GTGCAT | #sigma38 discriminator: GATCAA, -10: TATTCT, spacer: TCGCGGCCACATACCAT, -35: GTGCAT
2585409	+	SL1344_2441	#sigma70 discriminator: GAGCATT, -10: TAAAAA, spacer: ACATGCTGGCTCCAGGGTG, -35: TTTGCG | #sigma38 discriminator: GAGCATT, -10: TAAAAA, spacer: ACATGCTGGCTCCAGGGTG, -35: TTTGCG
1368901	+	SL1344_1267	#sigma70 discriminator: CATCAT, -10: TACCAT, spacer: CTCCCTTTTTTTAGTGT, -35: TGCAAT
2622279	-	SL1344_2471	#sigma70 discriminator: CGACGA, -10: TACCAT, spacer: GGGGCTGACCGGTTGTGC, -35: CTGTAT
3969866	+		#sigma70 discriminator: GCGCGC, -10: TATAAT, spacer: ACGCCAGGAAGTAGC, -35: GTGGAA | #sigma38 discriminator: GCGCGC, -10: TATAAT, spacer: ACGCCAGGAAGTAGC, -35: GTGGAA
3933003	-	SL1344_3681	#sigma70 discriminator: TGAGAG, -10: CATACT, spacer: TGCTGCAGCGTTATGA, -35: TTTATT | #sigma38 discriminator: TGAGAG, -10: CATACT, spacer: TTTATTTGCTGCAGCGTTATGA, -35: CTGACT
3918668	-	SL1344_3669	#sigma70 discriminator: CCTTTCC, -10: TATACT, spacer: TTGCGCCACTGCACAGG, -35: CTGTAT | #sigma32 discriminator: TCCTTTCC, -10: ACAGGTATAC, spacer: TTTGCGCCACTGC, -35: GGCTGTA | #sigma38 discriminator: CCTTTCC, -10: TATACT, spacer: GTATTTGCGCCACTGCACAGG, -35: CTGGCT
2145102	-	SL1344_2045	#sigma24 discriminator: ATACGCC, -10: GCAGA, spacer: CACTTCAATTTAGG, -35: TCATTT | #sigma70 discriminator: ACGCC, -10: CAGAAT, spacer: TTTCACTTCAATTTAGGG, -35: TTGTCA | #sigma28 discriminator: CGCC, -10: GCAGAATA, spacer: CTTCAATTTAGG, -35: TCATTTCA
4385616	+	SL1344_4090	#sigma70 discriminator: CTTACC, -10: TACAAT, spacer: TGGGCGGTGATTTTGTC, -35: TTTACG | #sigma38 discriminator: CTTACC, -10: TACAAT, spacer: TGGGCGGTGATTTTGTC, -35: TTTACG
3576659	+	SL1344_3357	#sigma70 discriminator: ACGCCGC, -10: TAATAT, spacer: CTCGTGCAAAAAATGCG, -35: TTTCAT | #sigma38 discriminator: ACGCCGC, -10: TAATAT, spacer: CTCGTGCAAAAAATGCG, -35: TTTCAT
1448790	-		#sigma70 discriminator: ATTTTTA, -10: TATACT, spacer: CAGGCCAACAGAACCTGTTC, -35: TCGAAC | #sigma38 discriminator: ATTTTTA, -10: TATACT, spacer: CAGGCCAACAGAACCTGTTC, -35: TCGAAC
1583959	-	SL1344_1480	#sigma70 discriminator: TAGTC, -10: TATATT, spacer: AGTACTATTAAAGGTGC, -35: TTTATT | #sigma38 discriminator: TAGTC, -10: TATATT, spacer: AGTACTATTAAAGGTGC, -35: TTTATT
2767704	+		#sigma70 discriminator: TACTCCT, -10: CATAAT, spacer: ACTTTGGCAGTGTTTGC, -35: TTGATT | #sigma38 discriminator: TACTCCT, -10: CATAAT, spacer: ACTTTGGCAGTGTTTGC, -35: TTGATT
693081	-	SL1344_0618	#sigma24 discriminator: CCTCTT, -10: ACACT, spacer: TGCGTGTTCGGCGTT, -35: CAATTA | #sigma70 discriminator: CCTCTT, -10: TACACT, spacer: ATTATGCGTGTTCGGCGT, -35: TCGCCA | #sigma38 discriminator: CCTCTT, -10: TACACT, spacer: ATTATGCGTGTTCGGCGT, -35: TCGCCA
2599714	-	SL1344_2449	#sigma70 discriminator: CATCTGT, -10: TACGAT, spacer: ATCCTGCGCCTGACCGCC, -35: GTGGTA | #sigma38 discriminator: CATCTGT, -10: TACGAT, spacer: ATCCTGCGCCTGACCGCC, -35: GTGGTA
1491804	-	SL1344_1391	#sigma70 discriminator: AGGCG, -10: GATAAT, spacer: CCTGTGGTAGTTTGACA, -35: TTGTCG
4776762	+	SL1344_4432	#sigma70 discriminator: CGGCGT, -10: TAGTCT, spacer: TACCCGATAATGACCGCTTTGA, -35: CTCATA | #sigma38 discriminator: CGGCGT, -10: TAGTCT, spacer: TACCCGATAATGACCGCTTTGA, -35: CTCATA
3338725	-	SL1344_3128	#sigma70 discriminator: AGCGGC, -10: TAAAAT, spacer: CTTTATCTTCCAGTGAA, -35: TTTCAT | #sigma38 discriminator: AGCGGC, -10: TAAAAT, spacer: CTTTATCTTCCAGTGAA, -35: TTTCAT
2878267	-	SL1344_2695	#sigma70 discriminator: CAAAAG, -10: TAAAAT, spacer: AGCGTGCGTAAATCTGT, -35: TATGAT | #sigma38 discriminator: CAAAAG, -10: TAAAAT, spacer: AGCGTGCGTAAATCTGT, -35: TATGAT
2206182	+	SL1344_2100	#sigma70 discriminator: AGCATA, -10: TATACT, spacer: GCGTATAAATCATTACGCGTT, -35: CAGCCA | #sigma38 discriminator: AGCATA, -10: TATACT, spacer: GCGTATAAATCATTACGCGTT, -35: CAGCCA
1911654	+	SL1344_1786	#sigma70 discriminator: TGCAGA, -10: CATAAT, spacer: CCCTCCAGGAAGTGTGG, -35: TTAATA | #sigma38 discriminator: TGCAGA, -10: CATAAT, spacer: CCCTCCAGGAAGTGTGG, -35: TTAATA
936807	-	SL1344_0840	#sigma70 discriminator: TAAGC, -10: TAATAT, spacer: AAATAGCGAAAAAAAGAG, -35: GTGACT | #sigma38 discriminator: TAAGC, -10: TAATAT, spacer: AAATAGCGAAAAAAAGAG, -35: GTGACT
4789052	-	SL1344_4445	#sigma70 discriminator: CTTTCT, -10: TAAGGT, spacer: TTACCCTTATGGCTGA, -35: TTGTCC | #sigma38 discriminator: CTTTCT, -10: TAAGGT, spacer: TTACCCTTATGGCTGA, -35: TTGTCC
4877163	-	SL1344_4525	#sigma24 discriminator: TGCGT, -10: ACTAT, spacer: GTAAAAGACGCTAC, -35: GATTTC | #sigma70 discriminator: ATTGCGT, -10: TACACT, spacer: ATTTCGTAAAAGACGC, -35: TTTTTG | #sigma32 discriminator: TATTGCGT, -10: GACGCTACAC, spacer: TGATTTCGTAAAA, -35: GCATTTT | #sigma38 discriminator: ATTGCGT, -10: TACACT, spacer: ATTTCGTAAAAGACGC, -35: TTTTTG
3472237	-	SL1344_3255	#sigma70 discriminator: TGCTAT, -10: TATTGT, spacer: TTCGCTGGAAACTAATG, -35: CAGCAA | #sigma38 discriminator: TGCTAT, -10: TATTGT, spacer: TTCGCTGGAAACTAATG, -35: CAGCAA
3040110	+	SL1344_2855	#sigma70 discriminator: GTTAGC, -10: TATACT, spacer: TTTGATGTTTCCATA, -35: TTCTCT | #sigma38 discriminator: GTTAGC, -10: TATACT, spacer: TTTTGATGTTTCCATA, -35: CTTCTC
1031023	+	SL1344_0924	#sigma70 discriminator: TGAAGG, -10: TAATAT, spacer: CTGCACCCTAACCGATTATGT, -35: TAGACC
1170291	+	SL1344_1064	#sigma70 discriminator: TTCTGT, -10: TAATCT, spacer: CCTGCCGATGAAATAATCGTG, -35: TAGTCT | #sigma38 discriminator: TTCTGT, -10: TAATCT, spacer: CCGATGAAATAATCGTG, -35: CTCCTG
1010548	+	SL1344_0909	#sigma24 discriminator: CTCTT, -10: TCAAT, spacer: CTAAACCCAGGCTGAT, -35: TCATTT
1065845	+	SL1344_0957	#sigma24 discriminator: GTTTAT, -10: ACTGT, spacer: TCTTTCTAACAGGTAT, -35: GAATAT | #sigma70 discriminator: GTGTTTAT, -10: TATACT, spacer: ATTCTTTCTAACAGG, -35: TTGAAT | #sigma32 discriminator: TGTGTTTAT, -10: ACAGGTATAC, spacer: AATATTCTTTCTA, -35: CCCCTTG | #sigma38 discriminator: GTGTTTAT, -10: TATACT, spacer: ATTCTTTCTAACAGG, -35: TTGAAT
3191670	-		#sigma70 discriminator: CAAGAT, -10: CACAAT, spacer: ATGCAGACGCGCGAAGCC, -35: CTGGCG | #sigma38 discriminator: CAAGAT, -10: CACAAT, spacer: ATGCAGACGCGCGAAGCC, -35: CTGGCG
301943	+	SL1344_0257	#sigma70 discriminator: GGTCGT, -10: CAACAT, spacer: CAGCTCTTTGACTCCGC, -35: TTGCAA | #sigma32 discriminator: TGGTCGT, -10: TCCGCCAACA, spacer: AACAGCTCTTTGAC, -35: GTGTTGC
148	+	SL1344_0001	#sigma70 discriminator: TAGGA, -10: CCAATA, spacer: TTAGGCGGGCAGATACTTTAA, -35: ATTGAC | #sigma28 discriminator: TAGGA, -10: AACCAATA, spacer: GGCAGATACTTT, -35: CTTAGGCG | #sigma32 discriminator: ATAGGA, -10: TTTAACCAAT, spacer: GGCGGGCAGATAC, -35: TGACTTA | #sigma38 discriminator: TAGGA, -10: CCAATA, spacer: TTAGGCGGGCAGATACTTTAA, -35: ATTGAC
2790267	+	SL1344_2615	#sigma70 discriminator: TATCCG, -10: TAAAAT, spacer: GCATAAAATAGCGAAAGCGTT, -35: GTCACA | #sigma38 discriminator: TATCCG, -10: TAAAAT, spacer: GCATAAAATAGCGAAAGCGTT, -35: GTCACA
559996	-	SL1344_0491	#sigma70 discriminator: TTATCAC, -10: TAACCT, spacer: TTAACCTTGCTGGAAGGTT, -35: TTGACC | #sigma38 discriminator: TTATCAC, -10: TAACCT, spacer: TTAACCTTGCTGGAAGGTT, -35: TTGACC
1207166	-	SL1344_1102	#sigma70 discriminator: GGTCAG, -10: CATACT, spacer: CCTGTCGCTATCTCCTC, -35: TTGATA | #sigma38 discriminator: GGTCAG, -10: CATACT, spacer: CCTGTCGCTATCTCCTC, -35: TTGATA
570517	+	SL1344_0503	#sigma38 discriminator: AAGAA, -10: CATGTT, spacer: GACAGCAGGCTGTGATCTGTGT, -35: TTCAAG
3040128	-	SL1344_2854	#sigma70 discriminator: GCTGCT, -10: TAATCT, spacer: TCCCTGTGTCCTGTGCGG, -35: CAGGAA | #sigma28 discriminator: TCTGCTGCT, -10: TGCGGTAA, spacer: CCCTGTGTCCTG, -35: TCAGGAAT | #sigma38 discriminator: GCTGCT, -10: TAATCT, spacer: TCCCTGTGTCCTGTGCGG, -35: CAGGAA
1969025	-	SL1344_1849	#sigma70 discriminator: TCTCTCTT, -10: CATCAT, spacer: ATTGGCGTAAAGCGGTTCTGG, -35: CTGCCT | #sigma38 discriminator: CTCTT, -10: CATTCT, spacer: TAAAGCGGTTCTGGCAT, -35: TTGGCG
4356503	-	SL1344_4068	#sigma70 discriminator: TGGCGCT, -10: TACGTT, spacer: ATTCTTTTAAGGTTCAGGCGT, -35: CTTCAG | #sigma38 discriminator: TGGCGCT, -10: TACGTT, spacer: ATTCTTTTAAGGTTCAGGCGT, -35: CTTCAG
4629654	+	SL1344_4299	#sigma70 discriminator: CCATTTTT, -10: TAGAAT, spacer: TATATCTGAAAAAGCGATGG, -35: GTGCTG | #sigma38 discriminator: CCATTTTT, -10: TAGAAT, spacer: TATATCTGAAAAAGCGATGG, -35: GTGCTG
4725643	-	SL1344_4392	#sigma70 discriminator: CGCGGAC, -10: TATAAT, spacer: CCAAAACAGAGCTGAG, -35: TTGATC | #sigma38 discriminator: CGCGGAC, -10: TATAAT, spacer: CCAAAACAGAGCTGAG, -35: TTGATC
357260	+	SL1344_0309	#sigma70 discriminator: TAAACA, -10: TACACT, spacer: CGCAATAAAACATACTG, -35: TTTGCG | #sigma38 discriminator: TAAACA, -10: TACACT, spacer: CGCAATAAAACATACTG, -35: TTTGCG
437138	+	SL1344_0379	#sigma32 discriminator: TTATAT, -10: ACAGCCAGAC, spacer: ATTTTTGCCAGTA, -35: GGGTGGT | #sigma38 discriminator: TATAT, -10: CAGACT, spacer: TTTTTGCCAGTAACAGC, -35: GTGGTA
3681175	-	SL1344_3468	#sigma70 discriminator: CAGACC, -10: TATATT, spacer: GAAGATCCGGCACATCCGCGT, -35: GTGGAA | #sigma38 discriminator: CAGACC, -10: TATATT, spacer: GAAGATCCGGCACATCCGCGT, -35: GTGGAA
4369304	+	SL1344_4079	#sigma70 discriminator: CCGTGG, -10: TAGCAT, spacer: GGGTGTTGTGACAGACGG, -35: TGGACA
1706905	-		#sigma70 discriminator: CTCTCTC, -10: CAATAT, spacer: AAACCATCTACCTATTCGGGG, -35: GTCAAT | #sigma28 discriminator: CTCTCTC, -10: GGCAATAT, spacer: CTACCTATTCGG, -35: TAAACCAT | #sigma38 discriminator: CTCTCTC, -10: CAATAT, spacer: AAACCATCTACCTATTCGGGG, -35: GTCAAT
1627035	-	SL1344_1514	#sigma70 discriminator: GAGAGAG, -10: CATAAT, spacer: TTTTGTTGATTGACATATCGT, -35: GAGCAA | #sigma32 discriminator: TGAGAGAG, -10: ATCGTCATAA, spacer: TGTTGATTGACAT, -35: GCAATTT | #sigma38 discriminator: GAGAGAG, -10: CATAAT, spacer: TTTTGTTGATTGACATATCGT, -35: GAGCAA
3586972	+	SL1344_3365	#sigma70 discriminator: AACTCTC, -10: TAAAAT, spacer: TCGGCCATTTTTTCTGTGGTGG, -35: CTCATG | #sigma38 discriminator: AACTCTC, -10: TAAAAT, spacer: TCGGCCATTTTTTCTGTGGTGG, -35: CTCATG
1866653	-	SL1344_1737	#sigma70 discriminator: AGTAGC, -10: TAAAAT, spacer: ATAATTTTTTGTACGT, -35: TAGCCT | #sigma38 discriminator: AGTAGC, -10: TAAAAT, spacer: ATAATTTTTTGTACGT, -35: TAGCCT
623518	-	SL1344_0555	#sigma70 discriminator: ACGTT, -10: TATAGA, spacer: AGAAAAGAGTGCGCGCCGA, -35: GTAAAA | #sigma28 discriminator: AGAACGTT, -10: GCCGATAT, spacer: AAAGAGTGCGC, -35: TAAAAAGA | #sigma38 discriminator: ACGTT, -10: TATAGA, spacer: AGAAAAGAGTGCGCGCCGA, -35: GTAAAA
216901	-	SL1344_0187	#sigma70 discriminator: TAGCGAC, -10: TATTTA, spacer: TCCGGAAAAGCATCTGC, -35: TTGCTA | #sigma38 discriminator: TAGCGAC, -10: TATTTA, spacer: TCCGGAAAAGCATCTGC, -35: TTGCTA
1919904	-	SL1344_1797	#sigma24 discriminator: CCCTATATG, -10: GCTAA, spacer: GACTCGCTATGGT, -35: GAAAAC | #sigma38 discriminator: ATATG, -10: AACCCT, spacer: ACGACTCGCTATGGTGCT, -35: GTGAAA
1049505	-	SL1344_0937	#sigma70 discriminator: AGGAAT, -10: TAACAT, spacer: GATTGCAGATGCCAGG, -35: TTGTCT
1237924	+	SL1344_1135	#sigma70 discriminator: AACAGGC, -10: CACACT, spacer: TGCGTTATTCATCCTGC, -35: TTGTTC | #sigma32 discriminator: ACAGGC, -10: TGCCACACTA, spacer: CTGCGTTATTCATCC, -35: TCTTGTT | #sigma38 discriminator: AACAGGC, -10: CACACT, spacer: CGTTATTCATCCTGC, -35: GTTCTG
1228273	+	SL1344_1123	#sigma70 discriminator: CGCCCCCC, -10: TAGAAT, spacer: CGAATCTCACAGGCTATT, -35: GTGGCG | #sigma38 discriminator: CGCCCCCC, -10: TAGAAT, spacer: CGAATCTCACAGGCTATT, -35: GTGGCG
3896135	-	SL1344_3649	#sigma70 discriminator: ATGA, -10: CATACT, spacer: TCTCTTTTCGTCTTATTTGAGC, -35: TTTGTG | #sigma32 discriminator: TATGA, -10: TGAGCCATAC, spacer: TCTTTTCGTCTTATT, -35: TTGTGTC | #sigma38 discriminator: ATGA, -10: CATACT, spacer: TCTCTTTTCGTCTTATTTGAGC, -35: TTTGTG
3474351	-	SL1344_3258	#sigma70 discriminator: TGAAGT, -10: TATGAT, spacer: CGACGTTCGCGTTGGCGA, -35: CTACAA
1920693	+	SL1344_1799	#sigma24 discriminator: AGT, -10: TCTAT, spacer: ATAACGTTTAATA, -35: TAATGA | #sigma70 discriminator: CTATAGT, -10: TAATAT, spacer: GTAATGAATAACGTT, -35: CTGATG | #sigma38 discriminator: CTATAGT, -10: TAATAT, spacer: GTAATGAATAACGTT, -35: CTGATG
152498	+	SL1344_0130	#sigma70 discriminator: GTTAGC, -10: GACAAT, spacer: ATCCGGCTCAGGTTGC, -35: TTTCCG
1383348	-	SL1344_1281	#sigma70 discriminator: GATGCCC, -10: TATCGT, spacer: TCAGCAGGGATTGGTT, -35: TTGAAA | #sigma38 discriminator: GATGCCC, -10: TATCGT, spacer: TCAGCAGGGATTGGTT, -35: TTGAAA
4398005	+	SL1344_4097	#sigma32 discriminator: CAT, -10: GGCCGCAACA, spacer: TACCATCGGCGTCC, -35: GTAACGT
3479369	-		#sigma70 discriminator: GTGCGC, -10: TATACT, spacer: TAACTCATGCCAGGTCAC, -35: TTGACA | #sigma38 discriminator: GTGCGC, -10: TATACT, spacer: TAACTCATGCCAGGTCAC, -35: TTGACA
4479928	-	SL1344_4172	#sigma70 discriminator: TGCACC, -10: TATCCT, spacer: TTCGCTAAACTTTCTGA, -35: CAGAAA | #sigma28 discriminator: CCTTGCACC, -10: TCTGATAT, spacer: TTCGCTAAACTT, -35: AACAGAAA | #sigma38 discriminator: TGCACC, -10: TATCCT, spacer: TTCGCTAAACTTTCTGA, -35: CAGAAA
4600763	+	SL1344_4272	#sigma70 discriminator: AATTTAC, -10: TAAAAT, spacer: GCGAATACGTATCCCGCG, -35: GTTCCG | #sigma38 discriminator: AATTTAC, -10: TAAAAT, spacer: GCGAATACGTATCCCGCG, -35: GTTCCG
52158	+	SL1344_0045	#sigma70 discriminator: AGGCTG, -10: AAAAAT, spacer: AAGGGAGGGGTAGCTGA, -35: GTGACT | #sigma28 discriminator: AATAGGCTG, -10: GCTGAAAA, spacer: GGGAGGGGTA, -35: GTGACTAA | #sigma38 discriminator: AGGCTG, -10: AAAAAT, spacer: AAGGGAGGGGTAGCTGA, -35: GTGACT
1901505	-	SL1344_1775	#sigma70 discriminator: GACGCCT, -10: TATAAT, spacer: TTACTGATGGCGTCAT, -35: TAGCAA | #sigma38 discriminator: GACGCCT, -10: TATAAT, spacer: TTACTGATGGCGTCAT, -35: TAGCAA
1311683	-	SL1344_1213	#sigma70 discriminator: CATTACC, -10: TAAAAT, spacer: TATCAGGCCTGATCCAT, -35: TTCGTT | #sigma38 discriminator: CATTACC, -10: TAAAAT, spacer: TATCAGGCCTGATCCAT, -35: TTCGTT
1737669	-	SL1344_1616	#sigma70 discriminator: GTGTGC, -10: TATAGT, spacer: ATATTTCGTTAAGCTCTGGCG, -35: GTCATA | #sigma38 discriminator: GTGTGC, -10: TATAGT, spacer: ATATTTCGTTAAGCTCTGGCG, -35: GTCATA
2511814	-	SL1344_2368	#sigma24 discriminator: AAGGA, -10: TCTTA, spacer: ACGGGCTGATAAGGTTTA, -35: GAAATG | #sigma70 discriminator: AAAGGA, -10: TATCTT, spacer: GAAATGACGGGCTGATAAGGTT, -35: GTTATG | #sigma38 discriminator: AAAGGA, -10: TATCTT, spacer: GAAATGACGGGCTGATAAGGTT, -35: GTTATG
1348551	+	SL1344_1247	#sigma70 discriminator: CATTTC, -10: TATACT, spacer: CCGGTGGTCCGATCCCG, -35: TACCAT | #sigma32 discriminator: TCATTTC, -10: TCCCGTATAC, spacer: ATCCGGTGGTCCGA, -35: AAATACC | #sigma38 discriminator: CATTTC, -10: TATACT, spacer: CCGGTGGTCCGATCCCG, -35: TACCAT
1436618	-	SL1344_1326	#sigma24 discriminator: TACGATGTTTTT, -10: ACTGT, spacer: ATTTATTAAATAA, -35: AAAATT | #sigma70 discriminator: GTTTTT, -10: TACGAT, spacer: AATTATTTATTAAATAAACTGT, -35: TTGAAA | #sigma28 discriminator: TTTT, -10: TACGATGT, spacer: TAAATAAACTGT, -35: TTATTTAT | #sigma38 discriminator: GTTTTT, -10: TACGAT, spacer: AATTATTTATTAAATAAACTGT, -35: TTGAAA
2239713	-	SL1344_2124	#sigma70 discriminator: TAATAGC, -10: TATGCT, spacer: TTGTCTGGCACAGACAG, -35: TTTACA | #sigma32 discriminator: TGCTTAATAGC, -10: ACAGACAGTA, spacer: TTTACATTGTCTGGC, -35: CTGTAAA | #sigma38 discriminator: TAATAGC, -10: TATGCT, spacer: TTGTCTGGCACAGACAG, -35: TTTACA
1162188	-	SL1344_1058	#sigma70 discriminator: TAAATA, -10: TATCTT, spacer: TCTTCACAGGAGAGCA, -35: TTGCAC | #sigma38 discriminator: TAAATA, -10: TATCTT, spacer: CTCTTCACAGGAGAGCA, -35: TTTGCA
4019149	-	SL1344_3763	#sigma70 discriminator: ACGT, -10: TATAAA, spacer: TGCTGAAAGCGCTGTGCTTG, -35: TTGTCA | #sigma38 discriminator: ACGT, -10: TATAAA, spacer: TGCTGAAAGCGCTGTGCTTG, -35: TTGTCA
2952143	+	SL1344_2765	#sigma24 discriminator: ATAGCA, -10: ACAAA, spacer: GTTAAGCAAAAAAATAAT, -35: TATTTG | #sigma70 discriminator: AGCA, -10: CAAAAT, spacer: TGGTTAAGCAAAAAAATAATA, -35: TTTATT | #sigma38 discriminator: ACAAAATAGCA, -10: AATAAT, spacer: TTTTTATTTGGTTAAGCAAAAA, -35: GTCACA
3259345	-	SL1344_3052	#sigma70 discriminator: TTTGAA, -10: TATTAT, spacer: TTTTCTCTTCCATACGAATCAA, -35: TTTCAT | #sigma38 discriminator: TTTGAA, -10: TATTAT, spacer: TTTTCTCTTCCATACGAATCAA, -35: TTTCAT
1221586	+	SL1344_1120	#sigma70 discriminator: CGAGT, -10: TAACAA, spacer: AAGTCCACGTAGTCGCTGCCGA, -35: TTGCTC | #sigma28 discriminator: CAACGAGT, -10: GCCGATAA, spacer: ACGTAGTCGCT, -35: TCAAGTCC
850899	-	SL1344_0763	#sigma70 discriminator: AAAGCAGGC, -10: TATAAA, spacer: TTTCGTTCAACTTAG, -35: TTCCCG | #sigma28 discriminator: AGCAGGC, -10: TATAAAAA, spacer: CGTTCAACTTAG, -35: TCCCGTTT | #sigma38 discriminator: AAAGCAGGC, -10: TATAAA, spacer: TTTCGTTCAACTTAG, -35: TTCCCG
2364373	-	SL1344_2237	#sigma70 discriminator: GGACTT, -10: GAGAAT, spacer: TATTCTGTATTTTTGCG, -35: TTGGAT | #sigma28 discriminator: TGGACTT, -10: GCGGAGAA, spacer: TCTGTATTTTT, -35: TGGATTAT
4537302	+	SL1344_4213	#sigma24 discriminator: GAGGA, -10: ACATA, spacer: TGGTTATTTGTTAC, -35: TAAGTG | #sigma70 discriminator: TAGAGGA, -10: TACACA, spacer: AAGTGTGGTTATTTGT, -35: CATTTT | #sigma32 discriminator: AGGA, -10: TTACACATAG, spacer: GTGTGGTTATTTG, -35: ATTTTAA | #sigma38 discriminator: TAGAGGA, -10: TACACA, spacer: ATTTTAAGTGTGGTTATTTGT, -35: GACAAC
4677113	-	SL1344_4348	#sigma70 discriminator: TGTTAC, -10: TAAGAT, spacer: CATCTGAAATGTTTGT, -35: GCGCAT | #sigma38 discriminator: TGTTAC, -10: TAAGAT, spacer: CATCTGAAATGTTTGT, -35: GCGCAT
603097	-	SL1344_0535	#sigma70 discriminator: AGCGTC, -10: CAAAAT, spacer: GCGAGGCCCGCTTCTGA, -35: CTGACA | #sigma38 discriminator: AGCGTC, -10: CAAAAT, spacer: GCGAGGCCCGCTTCTGA, -35: CTGACA
3138522	-		#sigma70 discriminator: ATCTTC, -10: GATTCT, spacer: GACAAGGTGAAACAGGC, -35: TTGTAA | #sigma28 discriminator: TATCTTC, -10: GGCGATTC, spacer: AGGTGAAACA, -35: GTAAGACA
2519793	+	SL1344_2374	#sigma70 discriminator: GTTGAGT, -10: TATTAT, spacer: TCCTTCTGACGTTGA, -35: CAGCTT
443357	-	SL1344_0387	#sigma24 discriminator: ACCGCC, -10: ACTAT, spacer: CTGCCGACAATTCGTT, -35: GCAAGC | #sigma70 discriminator: ACCGCC, -10: TACTAT, spacer: TGCAAGCCTGCCGACAATTCGT, -35: TGGCAA | #sigma38 discriminator: ACCGCC, -10: TACTAT, spacer: TGCAAGCCTGCCGACAATTCGT, -35: TGGCAA
1791191	+	SL1344_1671	#sigma70 discriminator: GTGACC, -10: TAAAAC, spacer: TCTTTAGTCCATTGCTG, -35: TTTACT
2132959	+		#sigma70 discriminator: GACGGT, -10: GATAAT, spacer: CGTATGCCATGCACGATGC, -35: GCGATA
818146	+		#sigma70 discriminator: ATGCCGC, -10: TAATAT, spacer: CGCTCAAATCTGAAATCAG, -35: TTGTTG | #sigma38 discriminator: ATGCCGC, -10: TAATAT, spacer: CGCTCAAATCTGAAATCAG, -35: TTGTTG
2960357	+	SL1344_2773	#sigma70 discriminator: TAATTT, -10: TATTTT, spacer: ACGCGTTCCTGGAAAATGTCGA, -35: TTTCAT | #sigma28 discriminator: TTTTAATTT, -10: GTCGATAT, spacer: CCTGGAAAAT, -35: TACGCGTT | #sigma32 discriminator: TTAATTT, -10: GTCGATATTT, spacer: CGTTCCTGGAAAAT, -35: TCATACG | #sigma38 discriminator: TAATTT, -10: TATTTT, spacer: ACGCGTTCCTGGAAAATGTCGA, -35: TTTCAT
2114535	+	SL1344_2014	#sigma70 discriminator: CCCAACT, -10: TATAGT, spacer: TTCCTCGCATCTTCT, -35: TTCTTT | #sigma38 discriminator: CCCAACT, -10: TATAGT, spacer: TTCTTTTTCCTCGCATCTTCT, -35: CAGCCA
951804	+	SL1344_0858	#sigma70 discriminator: CTTCCACT, -10: TAAAAT, spacer: GACGCGGCTGAAGCCAC, -35: GTGCAA
189419	-	SL1344_0160	#sigma70 discriminator: TATGAAT, -10: TATCAT, spacer: CAAGTAGCATCGTCCCATGC, -35: GTTCCA | #sigma38 discriminator: TATGAAT, -10: TATCAT, spacer: CAAGTAGCATCGTCCCATGC, -35: GTTCCA
126802	-		#sigma70 discriminator: AACGCC, -10: TACACT, spacer: GCTGCCCGGCAACAAAATCAC, -35: TTGATT
1615247	+	SL1344_1506	#sigma24 discriminator: GCGCGC, -10: ACACT, spacer: ATGTCCAGCTTTTTGTT, -35: GAACGA | #sigma70 discriminator: GCGCGC, -10: TACACT, spacer: GAATGTCCAGCTTTTTGT, -35: TTGAAC | #sigma38 discriminator: GCGCGC, -10: TACACT, spacer: GAATGTCCAGCTTTTTGT, -35: TTGAAC
2409317	-	SL1344_2273	#sigma70 discriminator: GTTATG, -10: TAACGT, spacer: TTTTGTTTATCCGTTGATGTG, -35: TTGCCG | #sigma38 discriminator: GTTATG, -10: TAACGT, spacer: TTTTGTTTATCCGTTGATGTG, -35: TTGCCG
3709944	-	SL1344_3492	#sigma70 discriminator: GATATGT, -10: TAGAGT, spacer: ACATCGAAAAAACATTT, -35: TTGGTA | #sigma38 discriminator: GATATGT, -10: TAGAGT, spacer: ACATCGAAAAAACATTT, -35: TTGGTA
3066873	+	SL1344_2879	#sigma70 discriminator: TCCTG, -10: TAGCAT, spacer: TCAGGAGTTTTTTTTGC, -35: TTTATA
4381370	+		#sigma70 discriminator: GCGCGCT, -10: TAGAAT, spacer: GAGCACGCAGGTCTCCA, -35: TTGCAT | #sigma32 discriminator: AATGCGCGCT, -10: GTCTCCATAG, spacer: TGCATGAGCACGCAG, -35: TTTTAGT | #sigma38 discriminator: GCGCGCT, -10: TAGAAT, spacer: GAGCACGCAGGTCTCCA, -35: TTGCAT
3394555	-	SL1344_3182	#sigma24 discriminator: GCGCGGT, -10: ACACT, spacer: ACCCGCATTCGACCT, -35: ACATCC | #sigma70 discriminator: GCGCGGT, -10: TACACT, spacer: TCCACCCGCATTCGACC, -35: TATACA | #sigma32 discriminator: TGCGCGGT, -10: CGACCTACAC, spacer: CATCCACCCGCATT, -35: GGGTATA | #sigma38 discriminator: GCGCGGT, -10: TACACT, spacer: TCCACCCGCATTCGACC, -35: TATACA
1686526	+		#sigma70 discriminator: ACCCG, -10: TATAAT, spacer: TGTCATACAAATAAG, -35: TTTATT | #sigma38 discriminator: ACCCG, -10: TATAAT, spacer: TGTCATACAAATAAG, -35: TTTATT
1850367	+	SL1344_1723	#sigma70 discriminator: TATCGCT, -10: TAAATT, spacer: TGTTTAAAAAAGTGT, -35: GTTAAT | #sigma38 discriminator: TATCGCT, -10: TAAATT, spacer: TGTTTAAAAAAGTGT, -35: GTTAAT
1043457	+	SL1344_0933	#sigma70 discriminator: GTC, -10: TATGTT, spacer: GAAGAAGTTCTGGTAAA, -35: GTAAAT | #sigma28 discriminator: ATATGTTGTC, -10: TCTGGTAA, spacer: ATGAAGAAGT, -35: TCAGGTAA | #sigma38 discriminator: GTC, -10: TATGTT, spacer: AATGAAGAAGTTCTGGTAAA, -35: CAGGTA
1119234	-	SL1344_1011	#sigma24 discriminator: ATGAAT, -10: ACTGT, spacer: TCATCGCCACAGGGGT, -35: GATCTT | #sigma70 discriminator: ATGAAT, -10: TACTGT, spacer: TTTCATCGCCACAGGGG, -35: TTGATC | #sigma38 discriminator: ATGAAT, -10: TACTGT, spacer: TTTCATCGCCACAGGGG, -35: TTGATC
1647622	-	SL1344_1530	#sigma70 discriminator: TTACCT, -10: TAATCT, spacer: CATCTGTTTAAGCGGTGTCCGC, -35: TTTAAC | #sigma38 discriminator: TTACCT, -10: TAATCT, spacer: CATCTGTTTAAGCGGTGTCCGC, -35: TTTAAC
4072456	+		#sigma70 discriminator: AACATC, -10: CATAAT, spacer: AAGATGCACTTCTCAAC, -35: TTGAAA | #sigma28 discriminator: CATC, -10: CATAATAA, spacer: CACTTCTCAAC, -35: AAAAGATG | #sigma32 discriminator: TAACATC, -10: TCAACCATAA, spacer: AAAAGATGCACTTC, -35: CGGTTGA | #sigma38 discriminator: AACATC, -10: CATAAT, spacer: AAGATGCACTTCTCAAC, -35: TTGAAA
890554	-	SL1344_0800	#sigma70 discriminator: TAACCTC, -10: TACACT, spacer: TTTTCGCCTGACGGCGC, -35: GCGATT | #sigma32 discriminator: TTAACCTC, -10: GGCGCTACAC, spacer: ATTTTTTCGCCTGAC, -35: CGATGCG | #sigma38 discriminator: TAACCTC, -10: TACACT, spacer: CGATTTTTTCGCCTGACGGCGC, -35: GCGATG
904203	-	SL1344_0812	#sigma24 discriminator: ACCGT, -10: ACTGA, spacer: TACAAAGGGCTAC, -35: GCCCTG | #sigma70 discriminator: GAACCGT, -10: TACACT, spacer: CGCGCCCTGTACAAAGGGC, -35: TAAGAT | #sigma38 discriminator: GAACCGT, -10: TACACT, spacer: CGCGCCCTGTACAAAGGGC, -35: TAAGAT
1156297	-	SL1344_1051	#sigma70 discriminator: ACACTT, -10: TACCCT, spacer: ACGCACTTTTCAGGTT, -35: TTTCAT | #sigma38 discriminator: ACACTT, -10: TACCCT, spacer: ACGCACTTTTCAGGTT, -35: TTTCAT
351992	-	SL1344_0304	#sigma24 discriminator: GTAAAG, -10: ACAGT, spacer: TTATTATTGCTCATGCT, -35: GCTTTT | #sigma70 discriminator: GTAAAG, -10: TACAGT, spacer: CTTTTTTATTATTGCTCATGC, -35: TTGCCG | #sigma38 discriminator: GTAAAG, -10: TACAGT, spacer: CTTTTTTATTATTGCTCATGC, -35: TTGCCG
1809422	+		#sigma38 discriminator: GCATTACCCCGT, -10: TATTAA, spacer: AAAGGAAGCGGGCCAG, -35: TTCCCA
1878675	-	SL1344_1752	#sigma70 discriminator: TAGCGCT, -10: AATAAT, spacer: TACCGCCGGGTAGCGTGA, -35: CTGGCT | #sigma38 discriminator: TAGCGCT, -10: AATAAT, spacer: TACCGCCGGGTAGCGTGA, -35: CTGGCT
3597329	-	SL1344_3371	#sigma24 discriminator: CGTAGGAGAT, -10: GCTAA, spacer: CCATTTCCTGAGCTCCTG, -35: GCATTG | #sigma70 discriminator: AGGAGAT, -10: TAACGT, spacer: TTTCCTGAGCTCCTGGC, -35: TTGCCA | #sigma38 discriminator: AGGAGAT, -10: TAACGT, spacer: TTTCCTGAGCTCCTGGC, -35: TTGCCA
4318230	-	SL1344_4036	#sigma70 discriminator: AACAGT, -10: TAAATT, spacer: GTTTTTGCTCGTTAACGA, -35: TTTCTC | #sigma28 discriminator: ATTAACAGT, -10: AACGATAA, spacer: TTTGCTCGTT, -35: TTCTCGTT | #sigma38 discriminator: AACAGT, -10: TAAATT, spacer: GTTTTTGCTCGTTAACGA, -35: TTTCTC
3701783	-	SL1344_3484	#sigma70 discriminator: TTGAACT, -10: TACAAT, spacer: GTGTGTCTCAGTTGAGC, -35: TTGTAT | #sigma32 discriminator: TTTGAACT, -10: TGAGCTACAA, spacer: ATGTGTGTCTCAGT, -35: GGTTTGT | #sigma38 discriminator: TTGAACT, -10: TACAAT, spacer: TGTGTGTCTCAGTTGAGC, -35: TTTGTA
1696792	+	SL1344_1577	#sigma70 discriminator: TATTC, -10: TAAAAT, spacer: GCGTTGTGGAGAATGATAACC, -35: TTTGAG | #sigma32 discriminator: TTATTC, -10: TAACCTAAAA, spacer: GTTGTGGAGAATGA, -35: TTGAGGC | #sigma38 discriminator: TATTC, -10: TAAAAT, spacer: GCGTTGTGGAGAATGATAACC, -35: TTTGAG
2694319	+	SL1344_2519	#sigma70 discriminator: TAACG, -10: TATTAT, spacer: AAGTCTGTGCAAATCGTGT, -35: TAAAAA | #sigma38 discriminator: TAACG, -10: TATTAT, spacer: AAGTCTGTGCAAATCGTGT, -35: TAAAAA
626522	-	SL1344_0557	#sigma70 discriminator: AACGAC, -10: TAAAAT, spacer: AAAGAGGGAACCGCG, -35: GTTCAA | #sigma38 discriminator: AACGAC, -10: TAAAAT, spacer: AAAGAGGGAACCGCG, -35: GTTCAA
3185694	+	SL1344_2984	#sigma70 discriminator: TACCGC, -10: TATAAT, spacer: GTCACTCGACGGGCC, -35: TCGCCC | #sigma38 discriminator: TACCGC, -10: TATAAT, spacer: CCCGTCACTCGACGGGCC, -35: CTTTCG
3148218	+	SL1344_2955	#sigma70 discriminator: GACTCC, -10: GAAAAT, spacer: AAGGCCTTTTTTATTT, -35: TATTAA | #sigma28 discriminator: CTCC, -10: GAAAATGA, spacer: TTTTTTATTT, -35: AAAAGGCC
3484704	-	SL1344_3265	#sigma70 discriminator: TCTCTCTC, -10: TAAAAA, spacer: GACCCAGGATTCGGTTTCGG, -35: TTGCTC | #sigma32 discriminator: ATCTCTCTC, -10: TTCGGTAAAA, spacer: CCCAGGATTCGGT, -35: TGCTCGA | #sigma38 discriminator: CTCTC, -10: AAATCT, spacer: CAGGATTCGGTTTCGGTAA, -35: TCGACC
2792627	+	SL1344_2616	#sigma24 discriminator: CGAGAA, -10: ACGAT, spacer: GACGCAGATCGACT, -35: CAACAT | #sigma70 discriminator: CGAGAA, -10: TACGAT, spacer: ACATGACGCAGATCGAC, -35: TAGCCA | #sigma38 discriminator: CGAGAA, -10: TACGAT, spacer: ACATGACGCAGATCGAC, -35: TAGCCA
844835	+	SL1344_0758	#sigma28 discriminator: TTTCTGT, -10: GCCGATAT, spacer: CTGCTTTTCCT, -35: TCAAGATC | #sigma38 discriminator: CTGT, -10: TATTTT, spacer: ATCCTGCTTTTCCTGCCGA, -35: CTCAAG
1289987	+		#sigma70 discriminator: ACCTGCC, -10: TATTGT, spacer: GATTTTGTGACCGCCTTCGCA, -35: CATCAA | #sigma38 discriminator: ACCTGCC, -10: TATTGT, spacer: GATTTTGTGACCGCCTTCGCA, -35: CATCAA
2759717	-		#sigma70 discriminator: TTATGT, -10: TATATT, spacer: AACTGGATTAAAACGGC, -35: TTGCAA | #sigma38 discriminator: TTATGT, -10: TATATT, spacer: AACTGGATTAAAACGGC, -35: TTGCAA
3850417	+	SL1344_3608	#sigma70 discriminator: CTTGTT, -10: TATATT, spacer: GCCCCGGAGCCGCTTCAGCGA, -35: TCGTAT
2155560	-	SL1344_2056	#sigma70 discriminator: GTCTCC, -10: TACACT, spacer: ATATTTGCTTTATGGC, -35: TGGCAT | #sigma38 discriminator: GTCTCC, -10: TACACT, spacer: ATATTTGCTTTATGGC, -35: TGGCAT
984105	-		#sigma70 discriminator: AGCGC, -10: TATAGT, spacer: GTTTTAGCGCAACTCCC, -35: TTGACC | #sigma28 discriminator: TAGCGC, -10: CCCTATAG, spacer: TTAGCGCAACT, -35: TGACCGTT | #sigma32 discriminator: TAGCGC, -10: CTCCCTATAG, spacer: CCGTTTTAGCGCAA, -35: TGCTTGA | #sigma38 discriminator: AGCGC, -10: TATAGT, spacer: GTTTTAGCGCAACTCCC, -35: TTGACC
623659	+	SL1344_0556	#sigma38 discriminator: AAAAGGTGCCC, -10: AATGTT, spacer: TGCGGCAGCGAGAGCGA, -35: GCGCCT
4471852	-	SL1344_4166	#sigma70 discriminator: AGAGACC, -10: GAAACT, spacer: GAGGTTGTCGTATAAA, -35: TGGAAA
4281389	+	SL1344_3998	#sigma70 discriminator: TATACCC, -10: GATAAT, spacer: CGTTTTCGTCGCCAATATGCT, -35: TATCAA
3380271	-	SL1344_3170	#sigma38 discriminator: GAAATC, -10: AATACT, spacer: ACCGCCGTACATATAGGGA, -35: TATAAA
2253874	-	SL1344_2137	#sigma28 discriminator: TTGAAGT, -10: GCTTTTAA, spacer: GTATGTTACGC, -35: TACTCAAT
2608307	-	SL1344_2459	#sigma70 discriminator: CAGCGC, -10: TAAACT, spacer: TCTCACGGGAATTATGTGG, -35: GTTCTA | #sigma38 discriminator: CAGCGC, -10: TAAACT, spacer: TCTCACGGGAATTATGTGG, -35: GTTCTA
1471902	+	SL1344_1371	#sigma70 discriminator: CAACCTC, -10: TATACT, spacer: CTTTTAAACGCGGAATTGCG, -35: TTCACT | #sigma38 discriminator: CAACCTC, -10: TATACT, spacer: CTTTTAAACGCGGAATTGCG, -35: TTCACT
4293687	+	SL1344_4011	#sigma70 discriminator: ATCTGT, -10: TATACT, spacer: CAATTCAGCAGGAAGGGATTGT, -35: CTGAAT | #sigma38 discriminator: ATCTGT, -10: TATACT, spacer: CAATTCAGCAGGAAGGGATTGT, -35: CTGAAT
1868856	-	SL1344_1741	#sigma70 discriminator: CAGTATT, -10: TATAGT, spacer: TTCCGAAGTCCAGAAGGCATGT, -35: GTGATA | #sigma38 discriminator: CAGTATT, -10: TATAGT, spacer: TTCCGAAGTCCAGAAGGCATGT, -35: GTGATA
4116665	+	SL1344_3852	#sigma70 discriminator: GGCAGC, -10: CAAACT, spacer: AGGCCGTAAAAGATGG, -35: GCGAAA
3710010	+	SL1344_3493	#sigma70 discriminator: GTTCGAT, -10: TATTAT, spacer: ATAGCGCGTTTCTTTGC, -35: TTACCA | #sigma38 discriminator: GTTCGAT, -10: TATTAT, spacer: ATAGCGCGTTTCTTTGC, -35: TTACCA
502623	+	SL1344_0442	#sigma32 discriminator: CAGAGGG, -10: GTACCCATTA, spacer: ATTATGGCGATGCC, -35: TGCTTGA | #sigma38 discriminator: GGG, -10: TACAGA, spacer: TATGGCGATGCCGTACCCAT, -35: TTGAAT
2139197	+	SL1344_2043	#sigma28 discriminator: GTGATC, -10: GGTGAATT, spacer: CCAGATAACAT, -35: GAAACCTG
257086	+	SL1344_0220	#sigma70 discriminator: TAGCAC, -10: TATACT, spacer: GAAATTAAACGAGAC, -35: CTGGCA | #sigma38 discriminator: TAGCAC, -10: TATACT, spacer: GAAATTAAACGAGAC, -35: CTGGCA
1611957	+	SL1344_1503	#sigma70 discriminator: TAGTCT, -10: TAAAAA, spacer: TTATGCCACTCCGTCATT, -35: TTGAAC | #sigma32 discriminator: AAAAATAGTCT, -10: TCCGTCATTT, spacer: TGAACTTATGCCAC, -35: TTATTAT | #sigma38 discriminator: AGTCT, -10: AAAAAT, spacer: TTATGCCACTCCGTCATTT, -35: TTGAAC
3394625	+	SL1344_3183	#sigma70 discriminator: CCCTCCC, -10: TATACT, spacer: CTCAGTCCCGACTTCGTG, -35: TATACC | #sigma38 discriminator: CCCTCCC, -10: TATACT, spacer: CCCTCAGTCCCGACTTCGTG, -35: TGTATA
1633879	-	SL1344_1519	#sigma24 discriminator: TATTC, -10: ACTTA, spacer: TAAAATTGCGGCTTT, -35: AAATTT | #sigma38 discriminator: TATTC, -10: TACTTA, spacer: ATTTTAAAATTGCGGCTT, -35: GTGCAA
3314756	-	SL1344_3107	#sigma70 discriminator: AATTT, -10: TACGTT, spacer: AATATTCTCCATGCGCTA, -35: CTCCCT | #sigma32 discriminator: GTTAATTT, -10: TGCGCTATAC, spacer: CTAATATTCTCCA, -35: CCACTCC | #sigma38 discriminator: AATTT, -10: TACGTT, spacer: AATATTCTCCATGCGCTA, -35: CTCCCT
3406917	+	SL1344_3192	#sigma70 discriminator: AGTAAC, -10: TACAGT, spacer: TTTACCTCGCGACGGC, -35: TTCCCT | #sigma38 discriminator: AGTAAC, -10: TACAGT, spacer: TTTTACCTCGCGACGGC, -35: TTTCCC
1711201	+	SL1344_1591	#sigma70 discriminator: TGACAA, -10: TAAAAT, spacer: CGCTCACCAAAAAGATGT, -35: CTTACG | #sigma28 discriminator: AATTGACAA, -10: GATGTTAA, spacer: TCACCAAAAA, -35: TTACGCGC | #sigma38 discriminator: TGACAA, -10: TAAAAT, spacer: CGCTCACCAAAAAGATGT, -35: CTTACG
3222606	-	SL1344_3017	#sigma70 discriminator: TTCGCCC, -10: TAATAT, spacer: TTAAGGGGCGAAATCCGC, -35: CTGTAA | #sigma28 discriminator: TTCGCCC, -10: GCTAATAT, spacer: GGGCGAAATCC, -35: TAATTAAG | #sigma32 discriminator: TTTCGCCC, -10: TCCGCTAATA, spacer: ATTAAGGGGCGAAA, -35: CGCTGTA | #sigma38 discriminator: TTCGCCC, -10: TAATAT, spacer: TAATTAAGGGGCGAAATCCGC, -35: TCGCTG
1868880	+	SL1344_1742	#sigma24 discriminator: AACATGCCTTC, -10: ACTAT, spacer: CCTCAATATAATACTG, -35: GACTTG | #sigma70 discriminator: GCCTTC, -10: TAACAT, spacer: CAATATAATACTGACTA, -35: TTGCCT | #sigma38 discriminator: GCCTTC, -10: TAACAT, spacer: CAATATAATACTGACTA, -35: TTGCCT
2813009	-	SL1344_2628	#sigma70 discriminator: TTAAAC, -10: TATGGT, spacer: TCTTTACTTTTTGTGG, -35: TTGAAA | #sigma38 discriminator: TTAAAC, -10: TATGGT, spacer: TCTTTACTTTTTGTGG, -35: TTGAAA
3548003	-	SL1344_3330	#sigma70 discriminator: CCTCAC, -10: TAAACT, spacer: AAATCAAGCACTAAATCTGC, -35: GCCACG | #sigma28 discriminator: ACTCCTCAC, -10: TCTGCTAA, spacer: TCAAGCACTAAA, -35: CCACGAAA | #sigma38 discriminator: CCTCAC, -10: TAAACT, spacer: AAATCAAGCACTAAATCTGC, -35: GCCACG
1996885	+	SL1344_1878	#sigma70 discriminator: CCGCCGC, -10: TATACT, spacer: TTTTTAGCGTAGCTTATGG, -35: CTGCTA | #sigma38 discriminator: CCGCCGC, -10: TATACT, spacer: TTTTTAGCGTAGCTTATGG, -35: CTGCTA
3392599	-	SL1344_3179	#sigma70 discriminator: ACGCAC, -10: GATAAT, spacer: TTTTATTTACTATTTCTGTG, -35: GTGTCG
2481240	-	SL1344_2339	#sigma70 discriminator: TGTCCG, -10: CACACT, spacer: CCTGGCGGCCAGATTATGG, -35: TATATG | #sigma38 discriminator: TGTCCG, -10: CACACT, spacer: CCTGGCGGCCAGATTATGG, -35: TATATG
2309209	+	SL1344_2189	#sigma70 discriminator: GTATCA, -10: TATGTT, spacer: CGCCAGGATTATTAAAAGTTGT, -35: TTTATT | #sigma38 discriminator: GTATCA, -10: TATGTT, spacer: CGCCAGGATTATTAAAAGTTGT, -35: TTTATT
1213533	-	SL1344_1109	#sigma28 discriminator: GATATTC, -10: GCCGATGA, spacer: TTGTCGCGGCT, -35: TAAAGATT
156887	+	SL1344_0134	#sigma24 discriminator: ACTGGCCCG, -10: GCTAA, spacer: GGGATTCTGGGCTCTTTGT, -35: GAATTT | #sigma70 discriminator: GGCCCG, -10: TAAACT, spacer: TCTGGGCTCTTTGTGC, -35: TGGGAT
74847	+		#sigma70 discriminator: AGCGACT, -10: TATTAT, spacer: TGCTGGGGCTGGATG, -35: GGGATG | #sigma38 discriminator: AGCGACT, -10: TATTAT, spacer: TGCTGGGGCTGGATG, -35: GGGATG
3488865	+	SL1344_3270	#sigma70 discriminator: GACCC, -10: TAGAAT, spacer: ATATAAGGGAGATGGCGG, -35: TTGGCG | #sigma38 discriminator: GACCC, -10: TAGAAT, spacer: ATATAAGGGAGATGGCGG, -35: TTGGCG
1698914	+	SL1344_1581	#sigma24 discriminator: AATAAAAGG, -10: GCTAA, spacer: GGGGCTTGAAGGGCTTT, -35: GAAAAT | #sigma70 discriminator: AAAAGG, -10: TAAAAT, spacer: ATGGGGCTTGAAGGGCTTTGC, -35: GCGAAA | #sigma28 discriminator: AAAAGG, -10: GCTAAAAT, spacer: GAAGGGCTTT, -35: TGGGGCTT | #sigma38 discriminator: AAAAGG, -10: TAAAAT, spacer: ATGGGGCTTGAAGGGCTTTGC, -35: GCGAAA
1281123	+	SL1344_1176	#sigma70 discriminator: TGACAT, -10: TAGTAT, spacer: GGCGGCAAACAATAGGG, -35: TTTCAT | #sigma38 discriminator: TGACAT, -10: TAGTAT, spacer: GGCGGCAAACAATAGGG, -35: TTTCAT
2837604	+	SL1344_2660	#sigma24 discriminator: GATAGA, -10: GCTAA, spacer: CATAGCCCAACTCAT, -35: TGCGTG | #sigma28 discriminator: GATAGA, -10: CATGCTAA, spacer: TAGCCCAACT, -35: TGCGTGCA | #sigma38 discriminator: AGA, -10: TAAGAT, spacer: TGCATAGCCCAACTCATGC, -35: TGTGCG
1477733	-	SL1344_1377	#sigma70 discriminator: TTAGCT, -10: TATAAT, spacer: ACCTTAACTGCATAAATGCCA, -35: GATATG | #sigma32 discriminator: TTTAGCT, -10: TGCCATATAA, spacer: CTTAACTGCATAAA, -35: ATATGAC | #sigma38 discriminator: TTAGCT, -10: TATAAT, spacer: ACCTTAACTGCATAAATGCCA, -35: GATATG
4736104	-	SL1344_4403	#sigma38 discriminator: AAT, -10: TAAAGT, spacer: CGTAACTCAAGACGGTGGTAT, -35: CTTGCG
1866940	-	SL1344_1738	#sigma24 discriminator: AATAACT, -10: TCTTT, spacer: AAAGTAGTGCTGTAGGGTA, -35: AAACCA | #sigma70 discriminator: TAATAACT, -10: TATCTT, spacer: CCAAAAGTAGTGCTGTAGGG, -35: GAAAAA
3250061	-	SL1344_3043	#sigma70 discriminator: TAAAAA, -10: TACCTT, spacer: ATTCTTCTGTTTTTGTT, -35: TGGCAT | #sigma38 discriminator: TAAAAA, -10: TACCTT, spacer: ATTCTTCTGTTTTTGTT, -35: TGGCAT
209767	+	SL1344_0180	#sigma24 discriminator: GACGGC, -10: ACAAT, spacer: GACGACGCTTTTGCT, -35: ACCATT | #sigma70 discriminator: GACGGC, -10: TACAAT, spacer: TGACGACGCTTTTGC, -35: TACCAT | #sigma38 discriminator: GACGGC, -10: TACAAT, spacer: TACCATTGACGACGCTTTTGC, -35: GATCAA
1856620	+	SL1344_1729	#sigma70 discriminator: GTTAAT, -10: TATTAT, spacer: CGCTGCCCTGGCCGT, -35: GTAAAA | #sigma28 discriminator: TATGTTAAT, -10: GCCGTTAT, spacer: ACGCTGCCCTG, -35: TAAGTAAA | #sigma32 discriminator: TGTTAAT, -10: GCCGTTATTA, spacer: TAAAACGCTGCCCTG, -35: GGCTAAG | #sigma38 discriminator: GTTAAT, -10: TATTAT, spacer: TAAAACGCTGCCCTGGCCGT, -35: GCTAAG
304238	+		#sigma70 discriminator: TCGCCTC, -10: TAATAT, spacer: GGCGACACCGCAAACCG, -35: TTGACG | #sigma38 discriminator: TCGCCTC, -10: TAATAT, spacer: GGCGACACCGCAAACCG, -35: TTGACG
3161277	-	SL1344_2967	#sigma70 discriminator: CACTAT, -10: TATAAT, spacer: GCCGGGCATCGTGCCGGATGG, -35: CCGGAT
189553	+	SL1344_0161	#sigma70 discriminator: TACCCAT, -10: GATAAT, spacer: TCCTCTACATAGCTGC, -35: TTTTTT | #sigma38 discriminator: CCCAT, -10: TAATTA, spacer: TCCTCTACATAGCTGCGA, -35: TTTTTT
2268274	+		#sigma70 discriminator: TTGTTT, -10: TATACT, spacer: ATGGCTTAATACTTTCC, -35: CAGCAG | #sigma38 discriminator: TTGTTT, -10: TATACT, spacer: ATGGCTTAATACTTTCC, -35: CAGCAG
2474515	-	SL1344_2332	#sigma70 discriminator: AACCC, -10: TAAAAT, spacer: CTCAACGCCGGTACAGGG, -35: TTCCCC
1162430	+	SL1344_1059	#sigma70 discriminator: TAATGTT, -10: TATGCT, spacer: ACTACGACGTTTTTCAC, -35: CGGCCT | #sigma32 discriminator: TTAATGTT, -10: TTCACTATGC, spacer: CTACTACGACGTTT, -35: AAGCGGC | #sigma38 discriminator: TAATGTT, -10: TATGCT, spacer: ACTACGACGTTTTTCAC, -35: CGGCCT
1131639	+		#sigma70 discriminator: GCGCCTC, -10: TATAGT, spacer: TGGCGCACCGGGATGTT, -35: TTTACA | #sigma38 discriminator: GCGCCTC, -10: TATAGT, spacer: TGGCGCACCGGGATGTT, -35: TTTACA
4162680	+		#sigma70 discriminator: TGTGAAAC, -10: TAGAGT, spacer: CCCATTAGCCACCCCATTAATA, -35: TCGAAT
957972	-	SL1344_0863	#sigma70 discriminator: AAATCT, -10: CATTGT, spacer: ACAAATTCAATTGATGG, -35: TTGCAT | #sigma38 discriminator: AAATCT, -10: CATTGT, spacer: ACAAATTCAATTGATGG, -35: TTGCAT
504954	+	SL1344_0444	#sigma70 discriminator: GACGT, -10: TATACT, spacer: GTGTGGGAAACATCCCCA, -35: TTGAAT | #sigma32 discriminator: ACTGACGT, -10: ATCCCCATAT, spacer: ATGTGTGGGAAAC, -35: CCGTTGA | #sigma38 discriminator: GACGT, -10: TATACT, spacer: GTGTGGGAAACATCCCCA, -35: TTGAAT
1471611	+	SL1344_1370	#sigma24 discriminator: AGTCAT, -10: TCAAT, spacer: CAGTTAGCGTCT, -35: TAATGT | #sigma38 discriminator: CAT, -10: AATAGT, spacer: TAATGTCAGTTAGCGTCTTC, -35: TTGCCA
4666492	+	SL1344_4342	#sigma24 discriminator: CAATAACAAC, -10: GCACA, spacer: TGTAACGAGACGCATCTTT, -35: TAAGGT | #sigma70 discriminator: AACAAC, -10: CACAAT, spacer: CGAGACGCATCTTTGCA, -35: TTGTAA | #sigma28 discriminator: CAAC, -10: CACAATAA, spacer: CGCATCTTTGCA, -35: TAACGAGA | #sigma32 discriminator: ACAAC, -10: GCACACAATA, spacer: ACGAGACGCATCTTT, -35: GGTTGTA | #sigma38 discriminator: AACAAC, -10: CACAAT, spacer…
2227325	+	SL1344_2112	#sigma70 discriminator: GCCCGC, -10: TACAAT, spacer: CCCCTCTCCCACGGCGC, -35: TTTACT | #sigma38 discriminator: GCCCGC, -10: TACAAT, spacer: CCCCTCTCCCACGGCGC, -35: TTTACT
1760789	-	SL1344_1642	#sigma70 discriminator: TGTGAT, -10: TATGAT, spacer: GTCCGGCGAGAATTTTCAGT, -35: TTTCCA | #sigma28 discriminator: TGAT, -10: TATGATTG, spacer: GAATTTTCAGT, -35: TCCGGCGA | #sigma38 discriminator: TGTGAT, -10: TATGAT, spacer: GTCCGGCGAGAATTTTCAGT, -35: TTTCCA
1363077	+	SL1344_1262	#sigma70 discriminator: TCGCT, -10: TATAAT, spacer: GCTATGTTATTCGGGGCTTCT, -35: TTGATT | #sigma28 discriminator: TTCGCT, -10: TCTTATAA, spacer: TTATTCGGGGCT, -35: TTGCTATG | #sigma38 discriminator: TCGCT, -10: TATAAT, spacer: TGTTATTCGGGGCTTCT, -35: TTGCTA
1119368	+	SL1344_1012	#sigma24 discriminator: TTTTCGTCATT, -10: GCCTA, spacer: TGCTCGCGGAGTATAAGTT, -35: TCATCT | #sigma70 discriminator: CGTCATT, -10: TATTTT, spacer: GCGGAGTATAAGTTGCC, -35: TTGCTC | #sigma38 discriminator: CGTCATT, -10: TATTTT, spacer: GCGGAGTATAAGTTGCC, -35: TTGCTC
1518687	-	SL1344_1414	#sigma70 discriminator: AGTACT, -10: TATAGT, spacer: CCCACTTTCTTACCGTCACGTC, -35: TTTACT | #sigma38 discriminator: AGTACT, -10: TATAGT, spacer: CCCACTTTCTTACCGTCACGTC, -35: TTTACT
1062027	-	SL1344_0950	#sigma70 discriminator: GTGAAT, -10: TAAAAT, spacer: TGAATAAAGAAACTGAAGGTTG, -35: TTCCAA | #sigma38 discriminator: GTGAAT, -10: TAAAAT, spacer: TGAATAAAGAAACTGAAGGTTG, -35: TTCCAA
713869	+	SL1344_0640	#sigma70 discriminator: GAACCC, -10: TAAACT, spacer: AAAAAACGCTACGATCG, -35: TGGATA | #sigma28 discriminator: TAAACTGAACCC, -10: TACGATCG, spacer: AAAAAAACGC, -35: GTATGGAT | #sigma38 discriminator: GAACCC, -10: TAAACT, spacer: AAAAAACGCTACGATCG, -35: TGGATA
1087199	-	SL1344_0983	#sigma70 discriminator: TTATCTT, -10: TATTAT, spacer: ATATGAGAGATCCTT, -35: CTGCAT | #sigma38 discriminator: TTATCTT, -10: TATTAT, spacer: ATATGAGAGATCCTT, -35: CTGCAT
869520	-	SL1344_0777	#sigma24 discriminator: AGCGCT, -10: ACTGT, spacer: GCGACTTGCGCT, -35: AAACCC | #sigma70 discriminator: AGCGCT, -10: TACTGT, spacer: AAAACCCGCGACTTGCGC, -35: TTGCTG | #sigma32 discriminator: TAGCGCT, -10: TGCGCTACTG, spacer: TGAAAACCCGCGACT, -35: TAATTGC | #sigma38 discriminator: AGCGCT, -10: TACTGT, spacer: ACCCGCGACTTGCGC, -35: CTGAAA
3216531	-	SL1344_3012	#sigma70 discriminator: GGATAT, -10: CATAAT, spacer: TATACATCGCCTCTACT, -35: TTGACA | #sigma32 discriminator: TGGATAT, -10: CTACTCATAA, spacer: CATATACATCGCCT, -35: TCTTTGA | #sigma38 discriminator: GGATAT, -10: CATAAT, spacer: TATACATCGCCTCTACT, -35: TTGACA
4263060	+	SL1344_3979	#sigma70 discriminator: AAGCCA, -10: TACTAT, spacer: TATAGATTATTTTCAC, -35: TTGACG | #sigma32 discriminator: TAAGCCA, -10: TTCACTACTA, spacer: CGTATAGATTATT, -35: CCATTGA | #sigma38 discriminator: AAGCCA, -10: TACTAT, spacer: TATAGATTATTTTCAC, -35: TTGACG
2311317	+	SL1344_2191	#sigma70 discriminator: CATCAC, -10: TAGTCT, spacer: CAAGCTGTGCAGGTAAT, -35: TTGTCT | #sigma38 discriminator: CATCAC, -10: TAGTCT, spacer: CAAGCTGTGCAGGTAAT, -35: TTGTCT
2001700	-	SL1344_1883	#sigma70 discriminator: AAAAAA, -10: TATATT, spacer: TTTACCGCCAGTTCTGATA, -35: TCCCCC | #sigma38 discriminator: AAAAAA, -10: TATATT, spacer: TTACCGCCAGTTCTGATA, -35: CCCCCT
2503535	+		#sigma70 discriminator: GGCGCC, -10: TATACT, spacer: CCGGCGAATAAAAAACGC, -35: CTTACT | #sigma38 discriminator: GGCGCC, -10: TATACT, spacer: CCGGCGAATAAAAAACGC, -35: CTTACT
175261	+	SL1344_0151	#sigma70 discriminator: AGCGTC, -10: TACTTT, spacer: GGACAGAAGGTGAATACTTTGT, -35: CTGTAT | #sigma38 discriminator: AGCGTC, -10: TACTTT, spacer: GAAGGTGAATACTTTGT, -35: TGGACA
3980446	-	SL1344_3725	#sigma70 discriminator: GAGAAA, -10: TATAAT, spacer: TCACCCCTGAGTCTGC, -35: GTACTT | #sigma38 discriminator: GAGAAA, -10: TATAAT, spacer: TTCACCCCTGAGTCTGC, -35: CGTACT
1345198	+	SL1344_1243	#sigma70 discriminator: TCTGCAT, -10: TATAGT, spacer: TATTAATAAGCGTTGCTGCGT, -35: TTGCTT | #sigma38 discriminator: TCTGCAT, -10: TATAGT, spacer: TATTAATAAGCGTTGCTGCGT, -35: TTGCTT
1674401	-	SL1344_1556	#sigma28 discriminator: CTATCTA, -10: GCCGATGA, spacer: CGTCACGAAGT, -35: TAAGCAAA
993819	+	SL1344_0898	#sigma24 discriminator: CCTGTT, -10: ACACT, spacer: GCTGTAGTTTGATT, -35: AAAATC | #sigma70 discriminator: CCTGTT, -10: TACACT, spacer: AATCGCTGTAGTTTGAT, -35: GTGCAA | #sigma38 discriminator: CCTGTT, -10: TACACT, spacer: AATCGCTGTAGTTTGAT, -35: GTGCAA
2512036	+	SL1344_2369	#sigma70 discriminator: AGCCT, -10: TACATT, spacer: GGCGCGAGTAAATAACTGGTGG, -35: TTTCTG | #sigma38 discriminator: AGCCT, -10: TACATT, spacer: GGCGCGAGTAAATAACTGGTGG, -35: TTTCTG
924838	-		#sigma70 discriminator: GAACGA, -10: CATAAT, spacer: TTTAAAGGATTTTTGG, -35: TATATT | #sigma38 discriminator: GAACGA, -10: CATAAT, spacer: TATATTTTTAAAGGATTTTTGG, -35: CTCCAG
489329	+	SL1344_0431	#sigma70 discriminator: GTTAAC, -10: TAAATT, spacer: CAGTTGAGCTAAAAAAGAGA, -35: TTGAAA | #sigma38 discriminator: GTTAAC, -10: TAAATT, spacer: CAGTTGAGCTAAAAAAGAGA, -35: TTGAAA
1365160	-	SL1344_1263	#sigma70 discriminator: CGTGAA, -10: CATAAT, spacer: CCAAAAAACATCGTATTATATG, -35: TTGATA | #sigma32 discriminator: TCGTGAA, -10: ATATGCATAA, spacer: AAAAAACATCGTATT, -35: TGATACC | #sigma38 discriminator: CGTGAA, -10: CATAAT, spacer: CCAAAAAACATCGTATTATATG, -35: TTGATA
2996764	-	SL1344_2807	#sigma70 discriminator: ATTCCC, -10: TATCTT, spacer: TCCCGGTAAAGAAAACT, -35: TTTACT | #sigma38 discriminator: TATCTTATTCCC, -10: AAAACT, spacer: GGATTTTACTTCCCGGTAAAG, -35: CATACG
890026	-	SL1344_0799	#sigma70 discriminator: CATCAC, -10: GATACT, spacer: CTTTCGCAAAAAACCGT, -35: TTTTAT | #sigma38 discriminator: TCAC, -10: TACTCA, spacer: TTTCGCAAAAAACCGTGA, -35: TTTATC
840877	-	SL1344_0753	#sigma70 discriminator: ATGGTTATTCC, -10: TATGCT, spacer: GTCACACTTTTCGCATCTTTGT, -35: TTACAT | #sigma28 discriminator: TTCC, -10: TATGGTTA, spacer: TTTGTTATGC, -35: TTCGCATC | #sigma38 discriminator: ATGGTTATTCC, -10: TATGCT, spacer: CTTTTCGCATCTTTGT, -35: GTCACA
715951	+	SL1344_0641	#sigma70 discriminator: TATAGGC, -10: TATTAT, spacer: AGCGTAACGCAAATAACGTC, -35: TTGCAA | #sigma38 discriminator: TATAGGC, -10: TATTAT, spacer: AGCGTAACGCAAATAACGTC, -35: TTGCAA
298160	+	SL1344_0253	#sigma70 discriminator: AGAAGA, -10: TATAAC, spacer: GTGAGTGCTAAAATCCC, -35: TTGAAA | #sigma28 discriminator: CAGAAGA, -10: CCCTATAA, spacer: GTGCTAAAAT, -35: GAAAGTGA | #sigma32 discriminator: CAGAAGA, -10: ATCCCTATAA, spacer: AAGTGAGTGCTAAA, -35: TCGTTGA | #sigma38 discriminator: AGAAGA, -10: TATAAC, spacer: GTGAGTGCTAAAATCCC, -35: TTGAAA
4551857	-	SL1344_4226	#sigma70 discriminator: TGCGGC, -10: TATAAT, spacer: ACGCTAAGGATTTTGTG, -35: CCGACA | #sigma38 discriminator: TGCGGC, -10: TATAAT, spacer: ACGCTAAGGATTTTGTG, -35: CCGACA
1418419	-	SL1344_1312	#sigma70 discriminator: GCGCGCC, -10: TATAAT, spacer: TTTTTGTAAATTTCAGCG, -35: TTTCCT | #sigma28 discriminator: TGCGCGCC, -10: GCGTATAA, spacer: TTGTAAATTTCA, -35: TTCCTTTT | #sigma38 discriminator: GCGCGCC, -10: TATAAT, spacer: TTTTTGTAAATTTCAGCG, -35: TTTCCT
3857590	+	SL1344_3615	#sigma70 discriminator: GCTC, -10: TAATGT, spacer: CGCCCGCCATTACATGAGT, -35: TTGCAT | #sigma38 discriminator: GCTC, -10: TAATGT, spacer: CGCCCGCCATTACATGAGT, -35: TTGCAT
2499785	-	SL1344_2359	#sigma70 discriminator: ATCCCC, -10: TAAAAT, spacer: AGGCGAATGCCGGGAGCG, -35: CTGGAG | #sigma38 discriminator: ATCCCC, -10: TAAAAT, spacer: AGGCGAATGCCGGGAGCG, -35: CTGGAG
2458808	+	SL1344_2319	#sigma70 discriminator: GTAGAG, -10: TATGAT, spacer: CGGTAGCATACATCATG, -35: GTAACG
218298	-	SL1344_0189	#sigma70 discriminator: CGTGTT, -10: TAGCAT, spacer: TTCTTTGCGCCGCATTG, -35: TTAACT | #sigma38 discriminator: AGCATCGTGTT, -10: CATTGT, spacer: GGGTTAACTTTCTTTGCGCCG, -35: TCCACG
4733471	+	SL1344_4400	#sigma24 discriminator: AAGAGT, -10: ACAAT, spacer: CGGCGGTATGTG, -35: CAACGT | #sigma70 discriminator: AAGAGT, -10: GACAAT, spacer: GCAACGTCGGCGGTATGT, -35: GTGGAG | #sigma28 discriminator: GAGT, -10: GACAATAA, spacer: GGCGGTATGT, -35: GCAACGTC
3501244	-	SL1344_3285	#sigma70 discriminator: TCTGTA, -10: TAATAT, spacer: TCGCTAACCCTGTCAGT, -35: CAGCTT | #sigma38 discriminator: GTA, -10: TATTCT, spacer: CTAACCCTGTCAGTTAA, -35: CTTTCG
4601021	+	SL1344_4273	#sigma24 discriminator: TATTAAGTT, -10: TCTAT, spacer: TCTGGGATGTTG, -35: TCATTT | #sigma70 discriminator: TAAGTT, -10: TATTAT, spacer: ATCATTTTCTGGGATGTTGTC, -35: TCGCCC | #sigma38 discriminator: TAAGTT, -10: TATTAT, spacer: ATCATTTTCTGGGATGTTGTC, -35: TCGCCC
3634366	-	SL1344_3428	#sigma70 discriminator: TTGCCT, -10: TATACT, spacer: GACCACCAGCCGCGGTT, -35: GTGAAA
3368127	-	SL1344_3157	#sigma70 discriminator: TATCC, -10: TATGAT, spacer: ATCTTTCGCTTCAAAGCGCGG, -35: CAGCAG
3157294	-	SL1344_2963	#sigma24 discriminator: ATAAT, -10: GCTGA, spacer: TGTAAAGGAGGTTAT, -35: GAATTA | #sigma70 discriminator: GAATAAT, -10: TATGCT, spacer: AATTATGTAAAGGAGGT, -35: CTGGCG | #sigma38 discriminator: GAATAAT, -10: TATGCT, spacer: AATTATGTAAAGGAGGT, -35: CTGGCG
1236163	+	SL1344_1133	#sigma70 discriminator: CGTGGT, -10: TAAAAT, spacer: GGCCGCAAAATAACG, -35: GCGAAA | #sigma38 discriminator: CGTGGT, -10: TAAAAT, spacer: GGCCGCAAAATAACG, -35: GCGAAA
742596	-	SL1344_0664	#sigma70 discriminator: ACCGCA, -10: TATACT, spacer: TTCGCAGGTAAAACAA, -35: TTCATT | #sigma38 discriminator: ACCGCA, -10: TATACT, spacer: TTTCGCAGGTAAAACAA, -35: GTTCAT
4187336	+	SL1344_3915	#sigma32 discriminator: CGCT, -10: TGCCACAATA, spacer: TTGTCTGTTTTTG, -35: TCCCTGG
2682057	-	SL1344_2507	#sigma70 discriminator: GTCAGA, -10: TAAGAT, spacer: TCTGTCTTGGTTTTATGG, -35: TCGGAA | #sigma38 discriminator: GTCAGA, -10: TAAGAT, spacer: TCTGTCTTGGTTTTATGG, -35: TCGGAA
1998026	-	SL1344_1879	#sigma28 discriminator: TTCTT, -10: TCCGATAT, spacer: TCTACGTTTCG, -35: TCAAGTAT | #sigma32 discriminator: CTT, -10: TCCGATATTT, spacer: GTATTCTACGTTTCG, -35: CGCTCAA
2970828	+	SL1344_2784	#sigma24 discriminator: GCAA, -10: TCTAT, spacer: TATTATATAGGGATATAC, -35: GATAGT | #sigma70 discriminator: CTATGCAA, -10: TATACT, spacer: GTTATTATATAGGGA, -35: TTGATA | #sigma38 discriminator: CTATGCAA, -10: TATACT, spacer: GTTATTATATAGGGA, -35: TTGATA
3089613	-	SL1344_2903	#sigma70 discriminator: GAGGGC, -10: TATTCT, spacer: TCTCAACCAACAATTACG, -35: GTTGCG
4127951	-	SL1344_3858	#sigma32 discriminator: AAATCATAAC, -10: CAAAACATTT, spacer: ACAGAGTGTAAAA, -35: ACGCTTG | #sigma38 discriminator: TAAATCATAAC, -10: AACATT, spacer: CTTGACAGAGTGTAAAACAA, -35: GTTACG
56528	+	SL1344_0048	#sigma70 discriminator: GCTGGT, -10: TACAAT, spacer: ATGATGAAAATATTCAG, -35: GTATTG
3755219	+	SL1344_3531	#sigma70 discriminator: GATCGC, -10: TACACT, spacer: GCATCTGGCCTGCCTGTTTCGG, -35: GAGAAA | #sigma38 discriminator: GATCGC, -10: TACACT, spacer: GCATCTGGCCTGCCTGTTTCGG, -35: GAGAAA
1995988	-	SL1344_1876	#sigma70 discriminator: GATGATC, -10: TATGCT, spacer: GAACGCGAGTTGCAGAT, -35: TTGTCT
3359957	-	SL1344_3148	#sigma70 discriminator: CTGCGGC, -10: TATTAT, spacer: CAGACCGTGAGATAGGG, -35: GTGACT
4322519	-	SL1344_4041	#sigma24 discriminator: ACTTGC, -10: TCTAT, spacer: TCAAAATCTCCCCCA, -35: AAACCC | #sigma70 discriminator: TGC, -10: TATACT, spacer: CCCTCAAAATCTCCCCCATC, -35: TTGAAA | #sigma32 discriminator: ATACTTGC, -10: TCCCCCATCT, spacer: AACCCTCAAAATC, -35: GGGTTGA
3341528	-	SL1344_3133	#sigma32 discriminator: TGTAAAT, -10: TGCGGCAGTA, spacer: AAAGCAGTAAAGG, -35: CAAAGAA | #sigma38 discriminator: AAT, -10: TATGTA, spacer: GCAGTAAAGGTGCGGCAG, -35: GAAAAA
2829887	+	SL1344_2651	#sigma70 discriminator: GCTTCT, -10: TATACT, spacer: CTGCGGTCACGTAACGC, -35: TTGGAG | #sigma38 discriminator: GCTTCT, -10: TATACT, spacer: CTGCGGTCACGTAACGC, -35: TTGGAG
1520858	-	SL1344_1416	#sigma24 discriminator: GCTTTACAT, -10: TCTAT, spacer: ATATTTTGCTTTT, -35: GACAGA | #sigma70 discriminator: TTACAT, -10: TATGCT, spacer: GAATATTTTGCTTTTTC, -35: TAGACA | #sigma38 discriminator: TTACAT, -10: TATGCT, spacer: GAATATTTTGCTTTTTC, -35: TAGACA
4439006	-	SL1344_4130	#sigma70 discriminator: ATAACT, -10: TAAACA, spacer: AATCTTCCTTCACGCGA, -35: TTGAAT | #sigma38 discriminator: AACT, -10: AACAAT, spacer: AATCTTCCTTCACGCGATA, -35: TTGAAT
103644	-	SL1344_0091	#sigma70 discriminator: ACCAGG, -10: TAAAAT, spacer: CGATCAGGGCCTGCCCGTGC, -35: GTACCA
2688767	+	SL1344_2515	#sigma70 discriminator: TACCAG, -10: TATCCT, spacer: CACGCAAACTTTAGC, -35: TTTTCA | #sigma32 discriminator: TTACCAG, -10: TTAGCTATCC, spacer: TCACACGCAAACT, -35: ACATTTT | #sigma38 discriminator: TACCAG, -10: TATCCT, spacer: CACGCAAACTTTAGC, -35: TTTTCA
3405023	-	SL1344_3190	#sigma24 discriminator: AATAACATCT, -10: GCCGA, spacer: AAGATAAATAGATTAGC, -35: CAACTA | #sigma28 discriminator: AACATCT, -10: GCCGAAAT, spacer: AATAGATTAGC, -35: TAAAGATA | #sigma32 discriminator: TAACATCT, -10: AGCGCCGAAA, spacer: AGATAAATAGATT, -35: CAACTAA
4214992	+	SL1344_3939	#sigma70 discriminator: TTGCAGT, -10: TATACT, spacer: ACGCAAGACGCCATTAACCGAA, -35: CACACA | #sigma28 discriminator: TACTTTGCAGT, -10: ACCGAATA, spacer: AGACGCCATTA, -35: ACAACGCA
3982565	-	SL1344_3727	#sigma70 discriminator: CATGGT, -10: TATTTT, spacer: TTTTTATGGCGGGGCGC, -35: TTGTTC | #sigma32 discriminator: TCATGGT, -10: GGCGCTATTT, spacer: TCTTTTTATGGCGG, -35: TAGTTGT | #sigma38 discriminator: CATGGT, -10: TATTTT, spacer: TTTATGGCGGGGCGC, -35: GTTCTT
3910889	+	SL1344_3660	#sigma70 discriminator: GCCCCC, -10: TATTCT, spacer: AGCCCGGTAAATTTCTGC, -35: CGTGAG
1993962	-	SL1344_1875	#sigma24 discriminator: GGGGT, -10: ACATA, spacer: TGAGGCCACTGTAGCA, -35: AAACAT | #sigma70 discriminator: AGGGGT, -10: CAACAT, spacer: CATTGAGGCCACTGTAG, -35: TTGAAA | #sigma32 discriminator: GGGT, -10: AGCAACATAG, spacer: CATTGAGGCCACTGT, -35: GTTGAAA
859371	-	SL1344_0770	#sigma70 discriminator: CGTAAAC, -10: TAGACT, spacer: GTTTTTGATATGGTG, -35: TTGTTT | #sigma38 discriminator: CGTAAAC, -10: TAGACT, spacer: GTTTTTGATATGGTG, -35: TTGTTT
3503340	+	SL1344_3288	#sigma38 discriminator: TGCATG, -10: TACATA, spacer: GCGACCAGTTACTCGGTGTGT, -35: CTGATG
2079981	-		#sigma24 discriminator: GCAAT, -10: TCATT, spacer: CCAAATTACCTGGCA, -35: AAAATG | #sigma70 discriminator: TGCAAT, -10: CATCAT, spacer: ATGCCAAATTACCTGG, -35: GTTAAA
3749102	-	SL1344_3523	#sigma24 discriminator: TTTTT, -10: TCTTT, spacer: TCTCTGTCGCCTTACTA, -35: GCCATC | #sigma70 discriminator: CTTTTTTTT, -10: TACTAT, spacer: TGCCATCTCTCTGTCGCCT, -35: CTGCCT | #sigma32 discriminator: TATCTTTTTTTT, -10: GTCGCCTTAC, spacer: TTGCCATCTCTCT, -35: CGCTGCC | #sigma38 discriminator: CTTTTTTTT, -10: TACTAT, spacer: TGCCATCTCTCTGTCGCCT, -35: CTGCCT
414961	-	SL1344_0360	#sigma70 discriminator: GAACG, -10: TAAGAT, spacer: TCATCTGGTTTGACTATTAA, -35: TCGCAA | #sigma28 discriminator: ATAAGATGAACG, -10: GACTATTA, spacer: CATCTGGTTT, -35: CTCGCAAT | #sigma38 discriminator: GAACG, -10: TAAGAT, spacer: TCATCTGGTTTGACTATTAA, -35: TCGCAA
2610419	-	SL1344_2461	#sigma70 discriminator: CCGGC, -10: TATAAT, spacer: CGTCAGAGAGGAAAAGCGG, -35: GTGTTG | #sigma38 discriminator: CCGGC, -10: TATAAT, spacer: TCAGAGAGGAAAAGCGG, -35: GTTGCG
660725	+	SL1344_0588	#sigma70 discriminator: AACAAAAT, -10: TATAGA, spacer: ATTACGGTAAAGGTGT, -35: TTGTTA | #sigma38 discriminator: AACAAAAT, -10: TATAGA, spacer: ATTACGGTAAAGGTGT, -35: TTGTTA
2445474	-	SL1344_2305	#sigma70 discriminator: GTGT, -10: TACTAT, spacer: TATTTTTCAGCCAATGGCA, -35: TTTGCG | #sigma38 discriminator: GTGT, -10: TACTAT, spacer: TATTTTTCAGCCAATGGCA, -35: TTTGCG
2401492	-	SL1344_2265	#sigma70 discriminator: ATGCAT, -10: CATTTT, spacer: TCGCCGAAAGTTTAAGG, -35: TTGCTT | #sigma32 discriminator: TATGCAT, -10: TAAGGCATTT, spacer: TTTCGCCGAAAGTT, -35: GCTTTGC | #sigma38 discriminator: ATGCAT, -10: CATTTT, spacer: TCGCCGAAAGTTTAAGG, -35: TTGCTT
4615363	-	SL1344_4286	#sigma70 discriminator: CCACCC, -10: TATTTT, spacer: TCATCGGCACTCATGC, -35: TTGTTT
1764536	-	SL1344_1644	#sigma32 discriminator: ATAAAGT, -10: AACGTCAAAT, spacer: TGTCGCCTATGTT, -35: CAGTTGG | #sigma38 discriminator: AAAGT, -10: AAATAT, spacer: TCGCCTATGTTAACGTC, -35: TTGGTG
4238588	+	SL1344_3955	#sigma70 discriminator: GCGCACC, -10: TATCAT, spacer: TTGCCCCCAAAAGGCGT, -35: TTCACA | #sigma38 discriminator: GCGCACC, -10: TATCAT, spacer: TTGCCCCCAAAAGGCGT, -35: TTCACA
4031741	-	SL1344_3776	#sigma32 discriminator: ATAAGAC, -10: AGACCCATTT, spacer: AAAGTACGTATTC, -35: TACTTGA
1309950	+	SL1344_1210	#sigma70 discriminator: TTTTAAC, -10: TATTCT, spacer: TTCCTGACGATGTGC, -35: TTCACT | #sigma38 discriminator: TTTTAAC, -10: TATTCT, spacer: TTCCTGACGATGTGC, -35: TTCACT
2364629	+		#sigma24 discriminator: AATAGTGACC, -10: ACTAA, spacer: AATCTTCATTCGCA, -35: AAACAG | #sigma70 discriminator: AGTGACC, -10: TAAAAT, spacer: ACAGAATCTTCATTCGCAAC, -35: GATAAA | #sigma38 discriminator: AGTGACC, -10: TAAAAT, spacer: ACAGAATCTTCATTCGCAAC, -35: GATAAA
2682116	+	SL1344_2508	#sigma70 discriminator: CTGCGCC, -10: TATACT, spacer: AGATTCCGATCTCGCTGC, -35: CAAGAC | #sigma28 discriminator: ACTCTGCGCC, -10: GCTGCTAT, spacer: GATTCCGATCTC, -35: CCAAGACA
4112940	+	SL1344_3848	#sigma70 discriminator: GCGGCC, -10: TACACT, spacer: GAACACATCCGGGGT, -35: TTTTAT | #sigma38 discriminator: GCGGCC, -10: TACACT, spacer: GAACACATCCGGGGT, -35: TTTTAT
4224266	+	SL1344_3943	#sigma70 discriminator: GTCTGT, -10: TACCGT, spacer: GTGGGATTGACCCTGC, -35: TTTATT | #sigma38 discriminator: GTCTGT, -10: TACCGT, spacer: GTGGGATTGACCCTGC, -35: TTTATT
3501323	+	SL1344_3286	#sigma70 discriminator: CAAAATTAGGAC, -10: TAAAGT, spacer: TTCGTTTTACTTTTTAGCCGCA, -35: CTGGCA | #sigma38 discriminator: CAAAATTAGGAC, -10: TAAAGT, spacer: TTCGTTTTACTTTTTAGCCGCA, -35: CTGGCA
1860877	-	SL1344_1731	#sigma70 discriminator: GATGTA, -10: TATCAA, spacer: AATATTTTCATCTGGGT, -35: TTGAAT
453902	+	SL1344_0395	#sigma70 discriminator: TGACGGC, -10: TATCCT, spacer: CAGTCTGCTTTTTGG, -35: GTTTAT | #sigma38 discriminator: TGACGGC, -10: TATCCT, spacer: TGTTTATCAGTCTGCTTTTTGG, -35: CGGCCA
3202320	-	SL1344_2997	#sigma24 discriminator: GGCGGT, -10: ACTAT, spacer: ATTTTAACAATGCTCT, -35: AAACTA | #sigma70 discriminator: GGCGGT, -10: TACTAT, spacer: AACTAATTTTAACAATGCTC, -35: CAAGAA | #sigma38 discriminator: GGCGGT, -10: TACTAT, spacer: AACTAATTTTAACAATGCTC, -35: CAAGAA
501010	+	SL1344_0441	#sigma70 discriminator: GCGCC, -10: TATAAT, spacer: CACAAAAGTGATGCCGC, -35: TCGACT | #sigma32 discriminator: TGCGCC, -10: GCCGCTATAA, spacer: CTCACAAAAGTGAT, -35: TTCTCGA | #sigma38 discriminator: GCGCC, -10: TATAAT, spacer: CACAAAAGTGATGCCGC, -35: TCGACT
603411	+	SL1344_0536	#sigma70 discriminator: ATTACC, -10: TAATTT, spacer: ATTTAGCGAAATGTT, -35: TTTTTT | #sigma38 discriminator: ATTACC, -10: TAATTT, spacer: TTTTTTATTTAGCGAAATGTT, -35: CGGCTA
1516822	+	SL1344_1412	#sigma24 discriminator: TCAGGC, -10: ACAAA, spacer: CTGGCTTATGAT, -35: TAATTC | #sigma70 discriminator: ACAAATCAGGC, -10: TATGAT, spacer: GAGTTAATTCCTGGCT, -35: TATTTT | #sigma38 discriminator: ACAAATCAGGC, -10: TATGAT, spacer: TATTTTGAGTTAATTCCTGGCT, -35: TGAAAA
1246491	+	SL1344_1142	#sigma70 discriminator: CGCAGT, -10: TATACT, spacer: GTAACTCGCTCATACTC, -35: GCGTCG | #sigma38 discriminator: CGCAGT, -10: TATACT, spacer: GTAACTCGCTCATACTC, -35: GCGTCG
1228061	-	SL1344_1122	#sigma70 discriminator: GATGCG, -10: AATAAT, spacer: TAACAAGGTTAGCAGTGG, -35: TTGCTA | #sigma38 discriminator: GATGCG, -10: AATAAT, spacer: TAACAAGGTTAGCAGTGG, -35: TTGCTA
812318	+	SL1344_0726	#sigma70 discriminator: AGCAAC, -10: TATAGT, spacer: AGCCTCATTCCCACGCG, -35: TTCCCA | #sigma38 discriminator: AGCAAC, -10: TATAGT, spacer: AGCCTCATTCCCACGCG, -35: TTCCCA
3781919	-	SL1344_3555	#sigma24 discriminator: GTGTAT, -10: ACAAT, spacer: AACTGATCTCCT, -35: AAAATT | #sigma70 discriminator: GTGTAT, -10: TACAAT, spacer: AAAAAATTAACTGATCTCC, -35: CTGGTA | #sigma28 discriminator: TGTGTAT, -10: TCCTACAA, spacer: TTAACTGATC, -35: TAAAAAAA | #sigma38 discriminator: GTGTAT, -10: TACAAT, spacer: AAAAAATTAACTGATCTCC, -35: CTGGTA
439584	-	SL1344_0381	#sigma70 discriminator: AACCAT, -10: TAAGCT, spacer: GTTTTCAATCCGCGT, -35: CTGCCC | #sigma38 discriminator: AACCAT, -10: TAAGCT, spacer: CCCGTTTTCAATCCGCGT, -35: CTTCTG
440880	+	SL1344_0384	#sigma70 discriminator: TAACGC, -10: TATACT, spacer: CAACGGTTACAGGGAGATGTC, -35: TCGACG | #sigma38 discriminator: TAACGC, -10: TATACT, spacer: CAACGGTTACAGGGAGATGTC, -35: TCGACG
2487588	-	SL1344_2347	#sigma70 discriminator: GCCAATC, -10: TATTGT, spacer: GGCGTACAAGTGTACGC, -35: TTGTTC | #sigma32 discriminator: TGCCAATC, -10: TACGCTATTG, spacer: TCGGCGTACAAGTG, -35: GACTTGT | #sigma38 discriminator: ATTGTGCCAATC, -10: TACGCT, spacer: GGACTTGTTCGGCGTACAAGTG, -35: CTGATC
3962417	-	SL1344_3712	#sigma70 discriminator: CCATGCC, -10: TAAAAT, spacer: TAACTTTTTGCCTTTTTCTGCT, -35: TTTATA | #sigma28 discriminator: TCCATGCC, -10: GCTTAAAA, spacer: TGCCTTTTTCT, -35: TAACTTTT | #sigma38 discriminator: CCATGCC, -10: TAAAAT, spacer: TAACTTTTTGCCTTTTTCTGCT, -35: TTTATA
961832	-	SL1344_0868	#sigma24 discriminator: GAAAG, -10: TCATT, spacer: TCAAGCTGATACGCTA, -35: GCATTA | #sigma70 discriminator: TGAAAG, -10: TATCAT, spacer: ACGCATTATCAAGCTGATACGC, -35: TCTCAA | #sigma28 discriminator: CATTGAAAG, -10: TACGCTAT, spacer: TATCAAGCTGA, -35: AAACGCAT | #sigma32 discriminator: TTGAAAG, -10: TACGCTATCA, spacer: GCATTATCAAGCTGA, -35: CTCAAAC | #sigma38 discriminator: ATCATTGAAAG, -10: TACGCT…
2540842	+	SL1344_2393	#sigma70 discriminator: GATAACC, -10: CATACT, spacer: ATGCTGTCTCTTATTC, -35: TGGCTT | #sigma38 discriminator: GATAACC, -10: CATACT, spacer: GCTTATGCTGTCTCTTATTC, -35: GAGATG
4479883	+	SL1344_4173	#sigma70 discriminator: CGTGGCC, -10: TAAATT, spacer: GGTAAATTCAGTAATTTGTAG, -35: CTTAAT | #sigma38 discriminator: CGTGGCC, -10: TAAATT, spacer: GGTAAATTCAGTAATTTGTAG, -35: CTTAAT
1365294	+	SL1344_1265	#sigma70 discriminator: GTTGTCTTT, -10: GATAGT, spacer: TGTTATTAATTTTTACCGT, -35: TTTATC | #sigma38 discriminator: TGTCTTT, -10: TAGTGT, spacer: TGTTATTAATTTTTACCGTGA, -35: TTTATC
2905391	-	SL1344_2727	#sigma70 discriminator: AGATAA, -10: TAACTT, spacer: GTGGTAACGCCAAGTTTCATA, -35: GTTATT | #sigma38 discriminator: AGATAA, -10: TAACTT, spacer: ACGCCAAGTTTCATA, -35: GTGGTA
3768200	+	SL1344_3544	#sigma70 discriminator: GCGGCG, -10: TATTAT, spacer: TGCCAGCGCAAAACAG, -35: TTGCAA
1893683	-	SL1344_1767	#sigma70 discriminator: AGAAAA, -10: TATGGT, spacer: GAAGCGAAGTTATTGAGC, -35: CTGGAA | #sigma38 discriminator: AGAAAA, -10: TATGGT, spacer: GAAGCGAAGTTATTGAGC, -35: CTGGAA
3227607	+	SL1344_3024	#sigma70 discriminator: TAACC, -10: TACCAT, spacer: TGACCGATGGCTCTTT, -35: TTGCAA | #sigma38 discriminator: TAACC, -10: TACCAT, spacer: TGACCGATGGCTCTTT, -35: TTGCAA
748856	+	SL1344_0669	#sigma24 discriminator: TTAAC, -10: TCTAT, spacer: GCATCGCGAAAAATAG, -35: TAATTC | #sigma70 discriminator: ATTTAAC, -10: TAGTCT, spacer: ATTCGCATCGCGAAAAA, -35: TTGATA | #sigma38 discriminator: ATTTAAC, -10: TAGTCT, spacer: ATTCGCATCGCGAAAAA, -35: TTGATA
1416505	-	SL1344_1311	#sigma70 discriminator: TTGTAAC, -10: TAATAC, spacer: ACATAAAAAAGTTTGTG, -35: TTCTCA | #sigma38 discriminator: TGTAAC, -10: AATACT, spacer: CATAAAAAAGTTTGTGT, -35: TCTCAA
460090	+	SL1344_0400	#sigma70 discriminator: CCGCAG, -10: TACAAT, spacer: CGGGGACGCGATGTTTATCACG, -35: TAGCTA | #sigma38 discriminator: CCGCAG, -10: TACAAT, spacer: CGGGGACGCGATGTTTATCACG, -35: TAGCTA
7483	-	SL1344_0006	#sigma70 discriminator: GCCGTT, -10: TAAACT, spacer: GATACCACCGTATTTATGG, -35: TTAAAG | #sigma28 discriminator: ACTGCCGTT, -10: TATGGTAA, spacer: ACCACCGTATT, -35: TAAAGGAT | #sigma38 discriminator: GCCGTT, -10: TAAACT, spacer: GATACCACCGTATTTATGG, -35: TTAAAG
4472124	+	SL1344_4167	#sigma70 discriminator: CAGGCC, -10: CATAGT, spacer: CCAGTCAGGGATCGCG, -35: TTTACC
2463037	-	SL1344_2323	#sigma38 discriminator: AGTCGC, -10: CACGAT, spacer: TGTCGGCCTGATTAATGG, -35: TTGCCT
402753	+	SL1344_0352	#sigma24 discriminator: CATCGC, -10: ACAAT, spacer: GCCGTTCGTGACCATT, -35: GCATCT | #sigma70 discriminator: CATCGC, -10: TACAAT, spacer: CTGCCGTTCGTGACCAT, -35: TGGCAT | #sigma28 discriminator: CAATCATCGC, -10: GACCATTA, spacer: TCTGCCGTTCGT, -35: TGATGGCA | #sigma38 discriminator: CATCGC, -10: TACAAT, spacer: CTGCCGTTCGTGACCAT, -35: TGGCAT
4066627	-	SL1344_3805	#sigma70 discriminator: TATCC, -10: TACACT, spacer: GAGTTCCCCAGGATCGAT, -35: GTACAG | #sigma38 discriminator: TATCC, -10: TACACT, spacer: GGAGTTCCCCAGGATCGAT, -35: CGTACA
1889505	+	SL1344_1763	#sigma70 discriminator: TGCGCC, -10: TAATGT, spacer: TATATTCTAAAAATATGT, -35: TTGTTT | #sigma28 discriminator: TGTTGCGCC, -10: TATGTTAA, spacer: TATTCTAAAAA, -35: TTGTTTTA | #sigma38 discriminator: AATGTTGCGCC, -10: TATGTT, spacer: TTGTTTTATATTCTAAAAA, -35: TCGCTG
339272	+	SL1344_0291	#sigma70 discriminator: CTGTTC, -10: TAAAAT, spacer: ATGAAACGGGCCTGCAT, -35: TTGACG | #sigma32 discriminator: AAATCTGTTC, -10: GCCTGCATTA, spacer: GACGATGAAACGG, -35: GTATTTT | #sigma38 discriminator: CTGTTC, -10: TAAAAT, spacer: ATGAAACGGGCCTGCAT, -35: TTGACG
1805641	-	SL1344_1683	#sigma70 discriminator: GGAACAC, -10: TATACT, spacer: CTGAGGCTTGTTCTGGTACTGA, -35: TTGGAC | #sigma38 discriminator: GGAACAC, -10: TATACT, spacer: CTGAGGCTTGTTCTGGTACTGA, -35: TTGGAC
1662282	-		#sigma70 discriminator: GGAACC, -10: TACTCT, spacer: CCTTGCCGGTTCGGGT, -35: TTGACT | #sigma38 discriminator: GGAACC, -10: TACTCT, spacer: CCTTGCCGGTTCGGGT, -35: TTGACT
2401611	+	SL1344_2266	#sigma70 discriminator: TCAGCT, -10: TAGGGT, spacer: TTAATCTTCATCCAG, -35: GTTAAT
410957	+	SL1344_0358	#sigma70 discriminator: TACACA, -10: TATGGT, spacer: GTCGTTCCCGGGCCGCAGTGA, -35: TTTATT | #sigma38 discriminator: TACACA, -10: TATGGT, spacer: GTCGTTCCCGGGCCGCAGTGA, -35: TTTATT
1359183	-	SL1344_1256	#sigma70 discriminator: GTTTCC, -10: TAAGAT, spacer: GCGGCGCATCTACTCGGT, -35: CTGACG | #sigma38 discriminator: GTTTCC, -10: TAAGAT, spacer: GCGGCGCATCTACTCGGT, -35: CTGACG
2612560	+	SL1344_2464	#sigma24 discriminator: TTATT, -10: TCAGT, spacer: TTCCCTTCCTTTATGCTA, -35: ACTCTT | #sigma70 discriminator: ATCAGTTTATT, -10: TATGCT, spacer: GCCTACTCTTTTCCCTTCCTT, -35: TATCCG
1291605	-	SL1344_1185	#sigma70 discriminator: CCTGAAT, -10: TATACT, spacer: TAAGCCACTTTTTCACA, -35: CTCCTA | #sigma38 discriminator: CCTGAAT, -10: TATACT, spacer: TAAGCCACTTTTTCACA, -35: CTCCTA
3536214	+	SL1344_3319	#sigma70 discriminator: GGCATA, -10: TATAGT, spacer: TTCTACGGAATTAGCGGT, -35: TTCCAC | #sigma38 discriminator: GGCATA, -10: TATAGT, spacer: TTCTACGGAATTAGCGGT, -35: TTCCAC
2477402	-	SL1344_2335	#sigma70 discriminator: GCAAC, -10: TAATGT, spacer: AAGTTTCGGGCTGTTATGTTT, -35: TATCCA
4324699	-	SL1344_4043	#sigma70 discriminator: TGTTTTC, -10: TAAAAA, spacer: CCGCTTCCACGCACTATCTGA, -35: CTGTAA | #sigma28 discriminator: AAATGTTTTC, -10: TCTGATAA, spacer: TCCACGCACTA, -35: TAACCGCT | #sigma38 discriminator: GTTTTC, -10: AAAAAT, spacer: CCGCTTCCACGCACTATCTGAT, -35: CTGTAA
3986780	-	SL1344_3729	#sigma70 discriminator: AAGCGC, -10: TATAAT, spacer: GAACATATTGGCTGAC, -35: TTTACG | #sigma28 discriminator: TAATAAGCGC, -10: GCTGACTA, spacer: CGGAACATATTG, -35: GCACTTTA | #sigma38 discriminator: AAGCGC, -10: TATAAT, spacer: GAACATATTGGCTGAC, -35: TTTACG
3482973	-	SL1344_3264	#sigma70 discriminator: TCACA, -10: TAGTAT, spacer: AAGGTCATTCGCTTTGGT, -35: CTTGCG | #sigma38 discriminator: TCACA, -10: TAGTAT, spacer: AAGGTCATTCGCTTTGGT, -35: CTTGCG
3403103	-	SL1344_3189	#sigma70 discriminator: TCTTCCT, -10: GATAAA, spacer: AAAGTTAGTAACATTATTGCC, -35: TATCAT | #sigma28 discriminator: ATCTTCCT, -10: GCCGATAA, spacer: GTAACATTATT, -35: TAAAGTTA | #sigma38 discriminator: TCCT, -10: AAATCT, spacer: GTTAGTAACATTATTGCCGAT, -35: CATAAA
556385	-	SL1344_0489	#sigma32 discriminator: TGAGC, -10: CGCGCTAGCA, spacer: GCCCTTTTCTCCAA, -35: GCATTGC
3859815	-	SL1344_3618	#sigma70 discriminator: TGTAAA, -10: TATTCT, spacer: TACATGGTGGTTGTGC, -35: TTGCTA | #sigma38 discriminator: TGTAAA, -10: TATTCT, spacer: TACATGGTGGTTGTGC, -35: TTGCTA
4230504	+		#sigma70 discriminator: TATTCAC, -10: TAAAGT, spacer: TGTTGCTCAAAAAAGAG, -35: TTTCTG | #sigma38 discriminator: TATTCAC, -10: TAAAGT, spacer: TGTTGCTCAAAAAAGAG, -35: TTTCTG
1156457	+	SL1344_1052	#sigma70 discriminator: AACTCGC, -10: TAAGAT, spacer: AAACCGCGCCAGTGGC, -35: TTGCCA | #sigma38 discriminator: AACTCGC, -10: TAAGAT, spacer: AAACCGCGCCAGTGGC, -35: TTGCCA
4110567	+	SL1344_3847	#sigma70 discriminator: AAAGAG, -10: CATAAT, spacer: CTAATAAATGTGGGTGAGC, -35: TTTCCG | #sigma38 discriminator: AAAGAG, -10: CATAAT, spacer: CTAATAAATGTGGGTGAGC, -35: TTTCCG
4148589	+	SL1344_3877	#sigma70 discriminator: TTAAGG, -10: TATACT, spacer: GGAGCTGGCGTAACGCAT, -35: CTTCTA | #sigma32 discriminator: TACTTTAAGG, -10: TAACGCATTA, spacer: CTAGGAGCTGGCG, -35: GTCTCTT | #sigma38 discriminator: TTAAGG, -10: TATACT, spacer: GGAGCTGGCGTAACGCAT, -35: CTTCTA
1056111	-	SL1344_0942	#sigma70 discriminator: CGTCAAT, -10: TACACT, spacer: ACAACATGAAAAGCTG, -35: GCGAAG
288115	-	SL1344_0248	#sigma70 discriminator: CCATTCT, -10: TAACAT, spacer: TAGACGTCTGGATGCCT, -35: TTGATT | #sigma38 discriminator: CCATTCT, -10: TAACAT, spacer: TAGACGTCTGGATGCCT, -35: TTGATT
2989429	+		#sigma24 discriminator: GTATAT, -10: TCTGA, spacer: TTTGTTCCGGGGCGAG, -35: GAACTC
415097	+	SL1344_0361	#sigma24 discriminator: TTTAATC, -10: ACTTA, spacer: TCCAGCAATCTACACT, -35: GATTTT | #sigma70 discriminator: ACTTATTTAATC, -10: TACACT, spacer: GGATTTTTCCAGCAATC, -35: CTGACT | #sigma38 discriminator: ACTTATTTAATC, -10: TACACT, spacer: GGATTTTTCCAGCAATC, -35: CTGACT
3782010	+	SL1344_3556	#sigma24 discriminator: CTGGC, -10: ACTAA, spacer: CCCTAGAAATTTTGTTTA, -35: GCAATT
3405375	+	SL1344_3191	#sigma24 discriminator: ACTTAATTC, -10: GCAAT, spacer: CCGCTAATCCCT, -35: AGACCC | #sigma32 discriminator: TACTTAATTC, -10: ATCCCTGCAA, spacer: CTTAGACCCCCGCTA, -35: CTATGGG | #sigma38 discriminator: TAATTC, -10: AATACT, spacer: CCCGCTAATCCCTGC, -35: TAGACC
4377980	+	SL1344_4081	#sigma70 discriminator: ATTGCC, -10: TAAACT, spacer: CCTTCCCAACACAGATACGG, -35: CACAAG | #sigma28 discriminator: ACTATTGCC, -10: TACGGTAA, spacer: TCCCAACACAGA, -35: ACAAGCCT
3048830	+		#sigma70 discriminator: TGATAAT, -10: TATTTT, spacer: TAATTCACCGCCAGTGT, -35: TTTACT | #sigma38 discriminator: TGATAAT, -10: TATTTT, spacer: TAATTCACCGCCAGTGT, -35: TTTACT
4563667	+	SL1344_4235	#sigma32 discriminator: AGGT, -10: GCCACCATGA, spacer: CACCGGGAACGCGT, -35: AGGTTTT
869761	+	SL1344_0778	#sigma70 discriminator: CGGCGT, -10: TAGTAT, spacer: GCGAAATTGTCATTTACACGC, -35: GTGATG | #sigma28 discriminator: CGGCGT, -10: GCTAGTAT, spacer: TCATTTACAC, -35: CGAAATTG | #sigma32 discriminator: TCGGCGT, -10: CACGCTAGTA, spacer: GAAATTGTCATTTA, -35: TGATGGC | #sigma38 discriminator: CGGCGT, -10: TAGTAT, spacer: GCGAAATTGTCATTTACACGC, -35: GTGATG
2928002	+	SL1344_2747	#sigma38 discriminator: GAAT, -10: CACCCT, spacer: AGAACTACGAGTTATGG, -35: TTGCTG
2378987	+	SL1344_2246	#sigma70 discriminator: ACTCACC, -10: TAGAAT, spacer: TCAAAAGAATCCCTAC, -35: TTGTAC | #sigma38 discriminator: CACC, -10: AATACT, spacer: CTCAAAAGAATCCCTACTAG, -35: CTTGTA
4291972	-	SL1344_4008	#sigma70 discriminator: TCGGGCT, -10: TACGAT, spacer: CGATTCAACGAGAGACAGTT, -35: CTGTCG
757125	-	SL1344_0676	#sigma70 discriminator: TGCCCTT, -10: TATGAT, spacer: CATATCTGCCTGTTCTGC, -35: TTTCCG | #sigma38 discriminator: TGCCCTT, -10: TATGAT, spacer: CATATCTGCCTGTTCTGC, -35: TTTCCG
3618182	-	SL1344_3408	#sigma70 discriminator: GCACGG, -10: TATAAT, spacer: TCAGGCTGAGATTTACG, -35: CTTGCG | #sigma38 discriminator: GCACGG, -10: TATAAT, spacer: TCAGGCTGAGATTTACG, -35: CTTGCG
1116737	+	SL1344_1009	#sigma70 discriminator: GATAAC, -10: TATTCT, spacer: CAGATGGCTAAAAAACTGA, -35: TTTCTT | #sigma28 discriminator: TCTGATAAC, -10: ACTGATAT, spacer: ATGGCTAAAAA, -35: TTCTTCAG | #sigma38 discriminator: GATAAC, -10: TATTCT, spacer: ATGGCTAAAAAACTGA, -35: CTTCAG
737310	-	SL1344_0661	#sigma70 discriminator: AAAGCC, -10: TATGAT, spacer: GCCCTGCTATCAGTAAAACGC, -35: CTTAAT | #sigma38 discriminator: AAAGCC, -10: TATGAT, spacer: GCCCTGCTATCAGTAAAACGC, -35: CTTAAT
2289036	-	SL1344_2170	#sigma24 discriminator: TAAAT, -10: TCATT, spacer: ATAAACATGCTTCA, -35: TAATAC | #sigma70 discriminator: TTAAAT, -10: CATCAT, spacer: TCCGTAATACATAAACATGCTT, -35: TTCACT | #sigma32 discriminator: AAAT, -10: TTCATCATTT, spacer: TACATAAACATGC, -35: TCCGTAA
1807938	-	SL1344_1685	#sigma70 discriminator: CGTCAGC, -10: TATACT, spacer: CAATACGACCACAACATAGGC, -35: CGGACA | #sigma38 discriminator: CGTCAGC, -10: TATACT, spacer: CAATACGACCACAACATAGGC, -35: CGGACA
3515728	+	SL1344_3302	#sigma70 discriminator: GGGGAT, -10: TAAGTT, spacer: TGGGTGTGGATTCCCGA, -35: TTGACC | #sigma38 discriminator: GGGGAT, -10: TAAGTT, spacer: TGGGTGTGGATTCCCGA, -35: TTGACC
4047705	-	SL1344_3791	#sigma70 discriminator: AAAACC, -10: TAGGAT, spacer: TTGCCGCCGGAAAAACCAT, -35: GTTGAG
185745	+	SL1344_0159	#sigma70 discriminator: GCCTTAT, -10: TATTGT, spacer: CTTAAAGAAAATCCTGT, -35: TTAACA | #sigma38 discriminator: GCCTTAT, -10: TATTGT, spacer: CTTAAAGAAAATCCTGT, -35: TTAACA
2344341	+	SL1344_2222	#sigma70 discriminator: TTACGC, -10: TAAAAT, spacer: CTTACCCATGCACTAATTAGGG, -35: TTACTA | #sigma38 discriminator: TTACGC, -10: TAAAAT, spacer: CATGCACTAATTAGGG, -35: CTTACC
858009	-	SL1344_0769	#sigma70 discriminator: TCTGGT, -10: TACACT, spacer: AGCGATGCTGCTTCTGGC, -35: GCGGTA | #sigma38 discriminator: TCTGGT, -10: TACACT, spacer: CGATGCTGCTTCTGGC, -35: GGTAAG
2712984	-	SL1344_2531	#sigma24 discriminator: TTAAT, -10: GCTAT, spacer: CCTGTTCTATCTGTTAG, -35: AAAAGT | #sigma70 discriminator: ATTTAAT, -10: TAGGCT, spacer: GAAAAGTCCTGTTCTATCTGT, -35: TTGCCG | #sigma38 discriminator: ATTTAAT, -10: TAGGCT, spacer: GAAAAGTCCTGTTCTATCTGT, -35: TTGCCG
1671748	+	SL1344_1555	#sigma70 discriminator: CGCTT, -10: TAACAT, spacer: CCCGCACGGCTCTGTTTT, -35: TTGTCA | #sigma38 discriminator: CGCTT, -10: TAACAT, spacer: CCCGCACGGCTCTGTTTT, -35: TTGTCA
4433309	+	SL1344_4124	#sigma70 discriminator: GCGGAC, -10: TACGAT, spacer: CGCGCCGAACCTGGGT, -35: GTGGCT
2037150	-	SL1344_1924	#sigma32 discriminator: GTTAATGGTTGT, -10: TTAACCATGC, spacer: GCTTGCTATGTTCAG, -35: AACTAAA
1785413	-	SL1344_1663	#sigma70 discriminator: CATCAC, -10: TATATT, spacer: ACTTATTACTTCATTGTGGG, -35: TAGATC | #sigma38 discriminator: CATCAC, -10: TATATT, spacer: ACTTATTACTTCATTGTGGG, -35: TAGATC
3628448	-	SL1344_3422	#sigma24 discriminator: GGGGT, -10: GCTAA, spacer: CCGCAGGTTTTTTTAA, -35: GATATG | #sigma70 discriminator: AAGGGGT, -10: TAAGCT, spacer: TGCCGCAGGTTTTTT, -35: GCGATA
1913755	-		#sigma24 discriminator: TACACT, -10: TCCTT, spacer: GGCATCGTGTTTTA, -35: GAAAAT | #sigma70 discriminator: TTACACT, -10: TATCCT, spacer: GAAAATGGCATCGTGTTT, -35: TTGATT | #sigma38 discriminator: TTACACT, -10: TATCCT, spacer: GAAAATGGCATCGTGTTT, -35: TTGATT
3322438	-	SL1344_3112	#sigma38 discriminator: AGCATGAGTT, -10: TATGTT, spacer: ATGACAGCCGATTTTTCAT, -35: TGGCAG
3624358	-	SL1344_3415	#sigma70 discriminator: GAGTTT, -10: TATACT, spacer: ACAGTGTCGTCAGGGTTGAC, -35: TTTCAG | #sigma38 discriminator: GAGTTT, -10: TATACT, spacer: ACAGTGTCGTCAGGGTTGAC, -35: TTTCAG
1309937	-		#sigma70 discriminator: GAAT, -10: TAAAAA, spacer: TTAGCGGTTTATTTGCCGT, -35: TTAACG | #sigma28 discriminator: AAAGAAT, -10: GCCGTTAA, spacer: GCGGTTTATTT, -35: TAACGTTA | #sigma38 discriminator: GAAT, -10: TAAAAA, spacer: TTAGCGGTTTATTTGCCGT, -35: TTAACG
1713577	+	SL1344_1594	#sigma70 discriminator: ACCTGTT, -10: TAAAAT, spacer: ATCTACGCGTTTATCCTGGG, -35: TCGATG | #sigma38 discriminator: ACCTGTT, -10: TAAAAT, spacer: ATCTACGCGTTTATCCTGGG, -35: TCGATG
863658	+	SL1344_0775	#sigma70 discriminator: TACACCC, -10: TAAAAT, spacer: GGCAATATTCACCGTCGAGAG, -35: TTTATT | #sigma38 discriminator: TACACCC, -10: TAAAAT, spacer: ATATTCACCGTCGAGAG, -35: TTGGCA
2500011	+	SL1344_2360	#sigma70 discriminator: CTCGCC, -10: TATACT, spacer: CATTCTAGCTGGTCAGACC, -35: TTGCAA | #sigma38 discriminator: CTCGCC, -10: TATACT, spacer: CATTCTAGCTGGTCAGACC, -35: TTGCAA
691628	+	SL1344_0616	#sigma70 discriminator: CACAGTC, -10: TATTAT, spacer: TCAGGTTAATGTTGT, -35: TTTTAT | #sigma38 discriminator: CACAGTC, -10: TATTAT, spacer: ATTTTATTCAGGTTAATGTTGT, -35: GTTAAG
4593069	-	SL1344_4263	#sigma70 discriminator: CTCGTTT, -10: TATGAT, spacer: GAATTCTGAACCAGCA, -35: CGGTAG | #sigma32 discriminator: GATCTCGTTT, -10: ACCAGCATAT, spacer: GGTAGGAATTCTGA, -35: AGATTAC | #sigma38 discriminator: CTCGTTT, -10: TATGAT, spacer: GAATTCTGAACCAGCA, -35: CGGTAG
1136541	+	SL1344_1031	#sigma70 discriminator: AACGGC, -10: TAAAGT, spacer: ATTCACCGATTTACTCCTGCG, -35: GATCAA | #sigma38 discriminator: AACGGC, -10: TAAAGT, spacer: ATTCACCGATTTACTCCTGCG, -35: GATCAA
4031920	+	SL1344_3777	#sigma70 discriminator: TCATCAT, -10: TATAAC, spacer: TTATTTTTAGCAACGGATCGC, -35: GTGATG | #sigma32 discriminator: CTCATCAT, -10: ATCGCTATAA, spacer: ATTTTTAGCAACGG, -35: TGATGTT | #sigma38 discriminator: TCATCAT, -10: TATAAC, spacer: TTATTTTTAGCAACGGATCGC, -35: GTGATG
4679089	+	SL1344_4350	#sigma70 discriminator: GGTTAT, -10: TAATAT, spacer: GTATGTTCAGTTCATTTGTGC, -35: TTAACT | #sigma38 discriminator: GGTTAT, -10: TAATAT, spacer: TGTATGTTCAGTTCATTTGTGC, -35: GTTAAC
4595123	-	SL1344_4265	#sigma24 discriminator: AAAAT, -10: GCTTA, spacer: GCGTGTGTGATAC, -35: GAAAAG | #sigma70 discriminator: TAAAAAT, -10: TACGCT, spacer: TAAGAAAAGGCGTGTGTGA, -35: CTGCTA | #sigma28 discriminator: AAAAT, -10: TACGCTTA, spacer: AGGCGTGTGTGA, -35: ATAAGAAA | #sigma38 discriminator: TAAAAAT, -10: TACGCT, spacer: TAAGAAAAGGCGTGTGTGA, -35: CTGCTA
2672567	-		#sigma70 discriminator: TCCC, -10: TATTAA, spacer: TTTGCTCCCTTAAAAGGGAG, -35: TTGACA | #sigma38 discriminator: TCCC, -10: TATTAA, spacer: TTTGCTCCCTTAAAAGGGAG, -35: TTGACA
822857	-	SL1344_0736	#sigma70 discriminator: TTTTAACT, -10: TACACT, spacer: AAAAATGGGATCTAATC, -35: GTAGCG | #sigma32 discriminator: TTTAACT, -10: ATCTACACTT, spacer: GAAAAATGGGATCTA, -35: ATGTAGC | #sigma38 discriminator: TTTTAACT, -10: TACACT, spacer: AAAAATGGGATCTAATC, -35: GTAGCG
2657720	-	SL1344_2487	#sigma70 discriminator: TTTTGC, -10: TATTAT, spacer: ATAAATTATCGGTTCAAA, -35: TTGGCG | #sigma38 discriminator: TTTTGC, -10: TATTAT, spacer: ATAAATTATCGGTTCAAA, -35: TTGGCG
1928621	+	SL1344_1812	#sigma70 discriminator: AAGGTC, -10: TACGCT, spacer: AGGCGATATCATTCCAT, -35: TTGGCA
3811534	-	SL1344_3578	#sigma70 discriminator: TGACCC, -10: CATAAT, spacer: GACTGCGGGTGTTTGCG, -35: TTCCAG | #sigma28 discriminator: TTGACCC, -10: GCGCATAA, spacer: TGCGGGTGTTT, -35: TCCAGGAC | #sigma38 discriminator: TGACCC, -10: CATAAT, spacer: GGACTGCGGGTGTTTGCG, -35: CTTCCA
1748413	-	SL1344_1628	#sigma70 discriminator: TGCATGTGT, -10: TATGTT, spacer: TAGTTACAAATCAGGTTTTTA, -35: TTACAG | #sigma38 discriminator: TGCATGTGT, -10: TATGTT, spacer: TAGTTACAAATCAGGTTTTTA, -35: TTACAG
4028501	-	SL1344_3773	#sigma24 discriminator: TATTTT, -10: ACAGT, spacer: ATCACCAGTGAACT, -35: AAACGC | #sigma70 discriminator: TATTTT, -10: TACAGT, spacer: CCAAAACGCATCACCAGTGAAC, -35: GTTGCG | #sigma32 discriminator: ATTTT, -10: AACTACAGTT, spacer: ACGCATCACCAGTG, -35: CGCCAAA | #sigma38 discriminator: TATTTT, -10: TACAGT, spacer: CCAAAACGCATCACCAGTGAAC, -35: GTTGCG
4655349	+	SL1344_4331	#sigma70 discriminator: CGATGA, -10: TAATAT, spacer: CCGCCGATTCTTACC, -35: TTCATC | #sigma28 discriminator: CGATGA, -10: CCTAATAT, spacer: GCCGATTCTTA, -35: TTCATCCC | #sigma32 discriminator: TCGATGA, -10: TTACCTAATA, spacer: CATCCCGCCGATTC, -35: TAGTATT | #sigma38 discriminator: CGATGA, -10: TAATAT, spacer: CCGCCGATTCTTACC, -35: TTCATC
4330947	-	SL1344_4048	#sigma70 discriminator: ACGCGC, -10: TAAACT, spacer: GGGCCGCGCCACTACGG, -35: GTGTCA | #sigma38 discriminator: ACGCGC, -10: TAAACT, spacer: GGGCCGCGCCACTACGG, -35: GTGTCA
466783	-		#sigma70 discriminator: CAACTT, -10: TATCCT, spacer: TGGCAACGGTTCGCGGC, -35: TTGCAA | #sigma38 discriminator: CAACTT, -10: TATCCT, spacer: TGGCAACGGTTCGCGGC, -35: TTGCAA
972229	-	SL1344_0877	#sigma70 discriminator: CATGTAC, -10: TAGTGT, spacer: GATAGTCTGGAATTCGG, -35: TTTACT
777411	+	SL1344_0692	#sigma70 discriminator: AACGGA, -10: TATGTT, spacer: GACGAACGGCTAACGGAAGGC, -35: TTTATC | #sigma38 discriminator: AACGGA, -10: TATGTT, spacer: AACGGCTAACGGAAGGC, -35: TCGACG
4130247	+	SL1344_3861	#sigma38 discriminator: AACTCTTTAGGT, -10: TATGGT, spacer: GTGCTATTGGCAAAACC, -35: TATCTT
1467849	-	SL1344_1364	#sigma70 discriminator: TATCAG, -10: TAGAAT, spacer: ATCTGTGCTTTTGTAGAT, -35: TTACCA | #sigma38 discriminator: TATCAG, -10: TAGAAT, spacer: ATCTGTGCTTTTGTAGAT, -35: TTACCA
2312222	+	SL1344_2192	#sigma70 discriminator: CTTAT, -10: TATAGT, spacer: TCCGGGGTAATCCAGGC, -35: TGACTA
1636599	+	SL1344_1524	#sigma70 discriminator: AGACGC, -10: TAAAGT, spacer: TGCGTATAGACCCCG, -35: TTTGCT | #sigma38 discriminator: AGACGC, -10: TAAAGT, spacer: TGCGTATAGACCCCG, -35: TTTGCT
3941836	+	SL1344_3691	#sigma70 discriminator: CTACGG, -10: TAATTT, spacer: GACCGACGCTGATTATCG, -35: TTTACT | #sigma38 discriminator: CTACGG, -10: TAATTT, spacer: GACCGACGCTGATTATCG, -35: TTTACT
677325	-	SL1344_0602	#sigma70 discriminator: ATGCTT, -10: TATTAT, spacer: GACAAATAGCAGAAAGAAACAT, -35: TTGCCA | #sigma32 discriminator: TTATATGCTT, -10: AGAAACATTA, spacer: AGACAAATAGCAGAA, -35: AATTGCC | #sigma38 discriminator: ATGCTT, -10: TATTAT, spacer: GACAAATAGCAGAAAGAAACAT, -35: TTGCCA
4300238	+	SL1344_4017	#sigma70 discriminator: CTCCGGC, -10: TATTAT, spacer: GAATTCTGCCGTAGATGC, -35: TTGTCC
2618831	+	SL1344_2468	#sigma70 discriminator: AGAGT, -10: TAATGT, spacer: ATCGGTTCGCAGTATGCCT, -35: TTGACC | #sigma38 discriminator: AGAGT, -10: TAATGT, spacer: ATCGGTTCGCAGTATGCCT, -35: TTGACC
896464	-	SL1344_0805	#sigma24 discriminator: ATAGACCCT, -10: GCTAA, spacer: TTTAACAACGATTTTTAC, -35: GATTGT | #sigma70 discriminator: AAATAGACCCT, -10: TACGCT, spacer: ATTGTTTTAACAACGATTTT, -35: TTAAAG | #sigma32 discriminator: AGACCCT, -10: TACGCTAAAT, spacer: TTTAACAACGATTTT, -35: AGATTGT | #sigma38 discriminator: AAATAGACCCT, -10: TACGCT, spacer: ATTGTTTTAACAACGATTTT, -35: TTAAAG
2176466	-	SL1344_2074	#sigma24 discriminator: TAGCG, -10: ACAAT, spacer: TGCAATTAATAAG, -35: TCCGGA | #sigma70 discriminator: TAGCG, -10: GACAAT, spacer: CCGGATGCAATTAATAA, -35: TTGTTT | #sigma28 discriminator: TTAGCG, -10: TAAGACAA, spacer: GGATGCAATTAA, -35: TTGTTTCC | #sigma38 discriminator: GACAATTAGCG, -10: TAATAA, spacer: CTTGTTTCCGGATGCAAT, -35: TTAATC
363987	+	SL1344_0315	#sigma70 discriminator: AGTTGC, -10: TAAAAC, spacer: AATTCTATTGATTTGG, -35: TTGATA | #sigma38 discriminator: TGC, -10: AACAGT, spacer: AATTCTATTGATTTGGTAA, -35: TTGATA
2780633	-	SL1344_2604	#sigma70 discriminator: GCAAAC, -10: TACTCT, spacer: TAAAGATGCTGTTAGGT, -35: GTGAAA | #sigma38 discriminator: GCAAAC, -10: TACTCT, spacer: TAAAGATGCTGTTAGGT, -35: GTGAAA
4128009	+	SL1344_3859	#sigma70 discriminator: TCCGCGCC, -10: TAATAC, spacer: CTCTGTCAAGCGTAAC, -35: TTTACA | #sigma38 discriminator: CCGCGCC, -10: AATACT, spacer: CTCTGTCAAGCGTAACT, -35: TTTACA
4552158	+	SL1344_4227	#sigma70 discriminator: TGTATG, -10: TACGCT, spacer: GTGTAAGTAAACCTGC, -35: CGGACA | #sigma38 discriminator: TGTATG, -10: TACGCT, spacer: GTGTAAGTAAACCTGC, -35: CGGACA
3489247	-		#sigma70 discriminator: GCTCTC, -10: CATTTT, spacer: CAACGGAGAGAGCGTGG, -35: TTTTAT
128577	+		#sigma70 discriminator: CTTTC, -10: TAATAT, spacer: ATCCCTATATTAGGCCAA, -35: TTTATT | #sigma38 discriminator: CTTTC, -10: TAATAT, spacer: ATCCCTATATTAGGCCAA, -35: TTTATT
542177	+	SL1344_0478	#sigma70 discriminator: CCCGCG, -10: GATAAT, spacer: TGACCATCGTTGAAGAT, -35: TTGAAC | #sigma28 discriminator: TCCCGCG, -10: GATGATAA, spacer: CCATCGTTGAA, -35: TGAACTGA
1756633	+	SL1344_1637	#sigma24 discriminator: AAATTAATATT, -10: TCGTA, spacer: TTGTAACGAGCGTAACG, -35: TACCTG | #sigma70 discriminator: TAATATT, -10: TAAAAT, spacer: TGTTGTAACGAGCGTAACGTCG, -35: TTTACC | #sigma38 discriminator: TAATATT, -10: TAAAAT, spacer: TGTTGTAACGAGCGTAACGTCG, -35: TTTACC
3490043	+	SL1344_3272	#sigma70 discriminator: GACGGC, -10: TAGTAT, spacer: TTTTAGGGCGTTGCGCCG, -35: TTTACT | #sigma28 discriminator: ATGACGGC, -10: GCCGTAGT, spacer: TAGGGCGTTGC, -35: TTACTTTT | #sigma32 discriminator: TATGACGGC, -10: TGCGCCGTAG, spacer: CTTTTTAGGGCGT, -35: TCGTTTA | #sigma38 discriminator: GACGGC, -10: TAGTAT, spacer: TTTTAGGGCGTTGCGCCG, -35: TTTACT
2805222	-	SL1344_2620	#sigma70 discriminator: AAAGAA, -10: TAACCT, spacer: GGCAAGTTTTATTTGGCTGATA, -35: TCGTAT
2319847	-	SL1344_2197	#sigma70 discriminator: AAATGT, -10: TAATAT, spacer: GACGGGTTGTCAATGATGTGT, -35: TTTAAG | #sigma38 discriminator: AAATGT, -10: TAATAT, spacer: GACGGGTTGTCAATGATGTGT, -35: TTTAAG
3943917	-	SL1344_3694	#sigma70 discriminator: ACGCC, -10: TATACT, spacer: CATATCGCCGGGTCAGCG, -35: CTTGAG | #sigma38 discriminator: ACGCC, -10: TATACT, spacer: CATATCGCCGGGTCAGCG, -35: CTTGAG
1732405	+	SL1344_1612	#sigma70 discriminator: GGATTT, -10: TAAACT, spacer: TGTTAATGAATAATGACT, -35: TTGCCG | #sigma38 discriminator: GGATTT, -10: TAAACT, spacer: TGTTAATGAATAATGACT, -35: TTGCCG
1206391	-	SL1344_1101	#sigma70 discriminator: TAGGGT, -10: CAAGAT, spacer: CGACATGCTGCTTTGTGT, -35: CTGGCG
2758129	+	SL1344_2577	#sigma70 discriminator: GTTAATTCC, -10: TAGAAT, spacer: AAAACATGCTATTTA, -35: TTGACA | #sigma38 discriminator: GTTAATTCC, -10: TAGAAT, spacer: AAAACATGCTATTTA, -35: TTGACA
1588723	+	SL1344_1485	#sigma70 discriminator: TACTCATC, -10: TAATAC, spacer: TTCTGTATGCTTTTTG, -35: TATTCA | #sigma38 discriminator: ACTCATC, -10: AATACT, spacer: CTGTATGCTTTTTGT, -35: TTCATT
2495742	-	SL1344_2356	#sigma70 discriminator: TACGCC, -10: TATACT, spacer: AAATAATAATCAAGGATTGAC, -35: GTGGCG | #sigma38 discriminator: TACGCC, -10: TATACT, spacer: AAATAATAATCAAGGATTGAC, -35: GTGGCG
1787624	+	SL1344_1667	#sigma70 discriminator: CGCGGCT, -10: TAGCAT, spacer: CCACACAAAATTCATAG, -35: TATTCT | #sigma38 discriminator: AGCATCGCGGCT, -10: CATAGT, spacer: CTATTCTCCACACAAAATT, -35: TTCCCA
1203703	-	SL1344_1097	#sigma70 discriminator: GAAATC, -10: TACCCT, spacer: ATCTCAGCGCAGTTATT, -35: TTGTAT | #sigma38 discriminator: GAAATC, -10: TACCCT, spacer: TGTATATCTCAGCGCAGTTATT, -35: CTGGCT
4783583	-	SL1344_4438	#sigma70 discriminator: AGATCAC, -10: TACGTT, spacer: CTTACGTTTAGTCGTGA, -35: TTTACC | #sigma38 discriminator: AGATCAC, -10: TACGTT, spacer: CTTACGTTTAGTCGTGA, -35: TTTACC
4584953	-	SL1344_4255	#sigma70 discriminator: TACATCT, -10: TAGGAT, spacer: AACCATTGCAATAAATCATTA, -35: TTGAAT | #sigma38 discriminator: AGGATTACATCT, -10: CATTAT, spacer: AACCATTGCAATAAAT, -35: TTGAAT
3435883	-		#sigma70 discriminator: GCGCGC, -10: TATACT, spacer: AAGTCGCGCGAACCCAC, -35: GTGACA | #sigma38 discriminator: GCGCGC, -10: TATACT, spacer: AAGTCGCGCGAACCCAC, -35: GTGACA
2455036	+	SL1344_2314	#sigma24 discriminator: TACTGCCAGTC, -10: GCGTA, spacer: AAGCGGATTTAAG, -35: GCAAAA | #sigma70 discriminator: GCCAGTC, -10: TATACT, spacer: AAAAGCGGATTTAAGGCG, -35: CAGCAA | #sigma38 discriminator: GCCAGTC, -10: TATACT, spacer: AAAAGCGGATTTAAGGCG, -35: CAGCAA
1807869	+	SL1344_1686	#sigma70 discriminator: AATGCC, -10: TAACAT, spacer: CATCGCCACTGCTCAGT, -35: TAGCAA
1861118	+	SL1344_1732	#sigma70 discriminator: TGAAAG, -10: TATGCT, spacer: TTTAACATGGTGTTC, -35: TCGTTT | #sigma38 discriminator: TGAAAG, -10: TATGCT, spacer: GTCGTTTTTTAACATGGTGTTC, -35: GATCAA
4480512	+	SL1344_4174	#sigma70 discriminator: CACAGC, -10: TATACT, spacer: AATCACCTTTAACTGTA, -35: TTCCAA | #sigma32 discriminator: ACTCACAGC, -10: AACTGTATAT, spacer: TCCAAAATCACCTTT, -35: TTGTGGT | #sigma38 discriminator: CACAGC, -10: TATACT, spacer: AAATCACCTTTAACTGTA, -35: GTTCCA
[truncated: 334 more rows]

## Sheet: Tab. S3C. D. dadantii
##sequence-region NC_014500.1 1 4922802
TSS position	strand	genes	promoter
[truncated: 1,054 more rows]

## Sheet: Tab. S3D. S. elongatus
##annotation and genome version from Vijayan et al. 2012, a high-resolution map of a cyanobacterial transcriptome
[truncated: 954 more rows]

[truncated: 1 more sheets: Tab. S3E. M. pneumoniae]
